# Supplementary material for: Analysis of imaging data on seasonal changes in the population structure and vertical distribution of two dominant planktonic copepod species in the western subarctic Pacific
Source: PeerJ. 2025 Sep 9;13:e19956. doi: 10.7717/peerj.19956 (PMC12428526; doi:10.7717/peerj.19956)
Supplement: Supplemental Information 1 [file peerj-13-19956-s001.zip]

Archive with 154 entries (145 files):
- Raw data/Eucalanus AUT m2/
- Raw data/Eucalanus AUT m2/Figure_Eucalanus -K2-AUT-m2-D1.xlsx
- Raw data/Eucalanus AUT m2/Figure_Eucalanus -K2-AUT-m2-D2.xlsx
- Raw data/Eucalanus AUT m2/Figure_Eucalanus -K2-AUT-m2-D3.xlsx
- Raw data/Eucalanus AUT m2/Figure_Eucalanus -K2-AUT-m2-D4.xlsx
- Raw data/Eucalanus AUT m2/Figure_Eucalanus -K2-AUT-m2-D5.xlsx
- Raw data/Eucalanus AUT m2/Figure_Eucalanus -K2-AUT-m2-D6.xlsx
- Raw data/Eucalanus AUT m2/Figure_Eucalanus -K2-AUT-m2-D7.xlsx
- Raw data/Eucalanus AUT m2/Figure_Eucalanus -K2-AUT-m2-D8.xlsx
- Raw data/Eucalanus AUT m2/Figure_Eucalanus -K2-AUT-m2-N1.xlsx
- Raw data/Eucalanus AUT m2/Figure_Eucalanus -K2-AUT-m2-N2.xlsx
- Raw data/Eucalanus AUT m2/Figure_Eucalanus -K2-AUT-m2-N3.xlsx
- Raw data/Eucalanus AUT m2/Figure_Eucalanus -K2-AUT-m2-N4.xlsx
- Raw data/Eucalanus AUT m2/Figure_Eucalanus -K2-AUT-m2-N5.xlsx
- Raw data/Eucalanus AUT m2/Figure_Eucalanus -K2-AUT-m2-N6.xlsx
- Raw data/Eucalanus AUT m2/Figure_Eucalanus -K2-AUT-m2-N7.xlsx
- Raw data/Eucalanus AUT m2/Figure_Eucalanus -K2-AUT-m2-N8.xlsx
- Raw data/Eucalanus SPR m2/
- Raw data/Eucalanus SPR m2/Figure_Eucalanus -K2-SPR-m2-D1.xlsx
- Raw data/Eucalanus SPR m2/Figure_Eucalanus -K2-SPR-m2-D2.xlsx
- Raw data/Eucalanus SPR m2/Figure_Eucalanus -K2-SPR-m2-D3.xlsx
- Raw data/Eucalanus SPR m2/Figure_Eucalanus -K2-SPR-m2-D4.xlsx
- Raw data/Eucalanus SPR m2/Figure_Eucalanus -K2-SPR-m2-D5.xlsx
- Raw data/Eucalanus SPR m2/Figure_Eucalanus -K2-SPR-m2-D6.xlsx
- Raw data/Eucalanus SPR m2/Figure_Eucalanus -K2-SPR-m2-D7.xlsx
- Raw data/Eucalanus SPR m2/Figure_Eucalanus -K2-SPR-m2-D8.xlsx
- Raw data/Eucalanus SPR m2/Figure_Eucalanus -K2-SPR-m2-N1.xlsx
- Raw data/Eucalanus SPR m2/Figure_Eucalanus -K2-SPR-m2-N2.xlsx
- Raw data/Eucalanus SPR m2/Figure_Eucalanus -K2-SPR-m2-N3.xlsx
- Raw data/Eucalanus SPR m2/Figure_Eucalanus -K2-SPR-m2-N4.xlsx
- Raw data/Eucalanus SPR m2/Figure_Eucalanus -K2-SPR-m2-N5.xlsx
- Raw data/Eucalanus SPR m2/Figure_Eucalanus -K2-SPR-m2-N6.xlsx
- Raw data/Eucalanus SPR m2/Figure_Eucalanus -K2-SPR-m2-N7.xlsx
- Raw data/Eucalanus SPR m2/Figure_Eucalanus -K2-SPR-m2-N8.xlsx
- Raw data/Eucalanus SUM m2/
- Raw data/Eucalanus SUM m2/Figure_Eucalanus -K2-SUM-m2-D1.xlsx
- Raw data/Eucalanus SUM m2/Figure_Eucalanus -K2-SUM-m2-D2.xlsx
- Raw data/Eucalanus SUM m2/Figure_Eucalanus -K2-SUM-m2-D3.xlsx
- Raw data/Eucalanus SUM m2/Figure_Eucalanus -K2-SUM-m2-D4.xlsx
- Raw data/Eucalanus SUM m2/Figure_Eucalanus -K2-SUM-m2-D5.xlsx
- Raw data/Eucalanus SUM m2/Figure_Eucalanus -K2-SUM-m2-D6.xlsx
- Raw data/Eucalanus SUM m2/Figure_Eucalanus -K2-SUM-m2-D7.xlsx
- Raw data/Eucalanus SUM m2/Figure_Eucalanus -K2-SUM-m2-D8.xlsx
- Raw data/Eucalanus SUM m2/Figure_Eucalanus -K2-SUM-m2-N1.xlsx
- Raw data/Eucalanus SUM m2/Figure_Eucalanus -K2-SUM-m2-N2.xlsx
- Raw data/Eucalanus SUM m2/Figure_Eucalanus -K2-SUM-m2-N3.xlsx
- Raw data/Eucalanus SUM m2/Figure_Eucalanus -K2-SUM-m2-N4.xlsx
- Raw data/Eucalanus SUM m2/Figure_Eucalanus -K2-SUM-m2-N5.xlsx
- Raw data/Eucalanus SUM m2/Figure_Eucalanus -K2-SUM-m2-N6.xlsx
- Raw data/Eucalanus SUM m2/Figure_Eucalanus -K2-SUM-m2-N7.xlsx
- Raw data/Eucalanus SUM m2/Figure_Eucalanus -K2-SUM-m2-N8.xlsx
- Raw data/Eucalanus WIN m2/
- Raw data/Eucalanus WIN m2/Figure_Eucalanus -K2-WIN-m2-D1.xlsx
- Raw data/Eucalanus WIN m2/Figure_Eucalanus -K2-WIN-m2-D2.xlsx
- Raw data/Eucalanus WIN m2/Figure_Eucalanus -K2-WIN-m2-D3.xlsx
- Raw data/Eucalanus WIN m2/Figure_Eucalanus -K2-WIN-m2-D4.xlsx
- Raw data/Eucalanus WIN m2/Figure_Eucalanus -K2-WIN-m2-D5.xlsx
- Raw data/Eucalanus WIN m2/Figure_Eucalanus -K2-WIN-m2-D6.xlsx
- Raw data/Eucalanus WIN m2/Figure_Eucalanus -K2-WIN-m2-D7.xlsx
- Raw data/Eucalanus WIN m2/Figure_Eucalanus -K2-WIN-m2-D8.xlsx
- Raw data/Eucalanus WIN m2/Figure_Eucalanus -K2-WIN-m2-N1.xlsx
- Raw data/Eucalanus WIN m2/Figure_Eucalanus -K2-WIN-m2-N2.xlsx
- Raw data/Eucalanus WIN m2/Figure_Eucalanus -K2-WIN-m2-N3.xlsx
- Raw data/Eucalanus WIN m2/Figure_Eucalanus -K2-WIN-m2-N4.xlsx
- Raw data/Eucalanus WIN m2/Figure_Eucalanus -K2-WIN-m2-N5.xlsx
- Raw data/Eucalanus WIN m2/Figure_Eucalanus -K2-WIN-m2-N6.xlsx
- Raw data/Eucalanus WIN m2/Figure_Eucalanus -K2-WIN-m2-N7.xlsx
- Raw data/Eucalanus WIN m2/Figure_Eucalanus -K2-WIN-m2-N8.xlsx
- Raw data/Metridia AUT m2/
- Raw data/Metridia AUT m2/Figure_Metridia 3-K2-AUT-1-D.xlsx
- Raw data/Metridia AUT m2/Figure_Metridia K2-AUT-m2-D2.xlsx
- Raw data/Metridia AUT m2/Figure_Metridia K2-AUT-m2-D3.xlsx
- Raw data/Metridia AUT m2/Figure_Metridia -K2-AUT-m2-D4.xlsx
- Raw data/Metridia AUT m2/Figure_Metridia -K2-AUT-m2-D5.xlsx
- Raw data/Metridia AUT m2/Figure_Metridia -K2-AUT-m2-D6.xlsx
- Raw data/Metridia AUT m2/Figure_Metridia -K2-AUT-m2-D7.xlsx
- Raw data/Metridia AUT m2/Figure_Metridia -K2-AUT-m2-D8.xlsx
- Raw data/Metridia AUT m2/Figure_Metridia -K2-AUT-m2-N1.xlsx
- Raw data/Metridia AUT m2/Figure_Metridia -K2-AUT-m2-N2.xlsx
- Raw data/Metridia AUT m2/Figure_Metridia K2-AUT-m2-N3.xlsx
- Raw data/Metridia AUT m2/Figure_Metridia -K2-AUT-m2-N4.xlsx
- Raw data/Metridia AUT m2/Figure_Metridia -K2-AUT--m2-N5.xlsx
- Raw data/Metridia AUT m2/Figure_Metridia -K2-AUT-m2-N6.xlsx
- Raw data/Metridia AUT m2/Figure_Metridia -K2-AUT-m2-N7.xlsx
- Raw data/Metridia AUT m2/Figure_Metridia -K2-AUT--m2-N8.xlsx
- Raw data/Metridia SPR m2/
- Raw data/Metridia SPR m2/Figure_Metridia -K2-SPR-m2-D1.xlsx
- Raw data/Metridia SPR m2/Figure_Metridia -K2-SPR-m2-D2.xlsx
- Raw data/Metridia SPR m2/Figure_Metridia -K2-SPR-m2-D3.xlsx
- Raw data/Metridia SPR m2/Figure_Metridia -K2-SPR-m2-D4.xlsx
- Raw data/Metridia SPR m2/Figure_Metridia -K2-SPR-m2-D5.xlsx
- Raw data/Metridia SPR m2/Figure_Metridia -K2-SPR-m2-D6.xlsx
- Raw data/Metridia SPR m2/Figure_Metridia -K2-SPR-m2-D7.xlsx
- Raw data/Metridia SPR m2/Figure_Metridia -K2-SPR-m2-D8.xlsx
- Raw data/Metridia SPR m2/Figure_Metridia -K2-SPR-m2-N1.xlsx
- Raw data/Metridia SPR m2/Figure_Metridia -K2-SPR-m2-N2.xlsx
- Raw data/Metridia SPR m2/Figure_Metridia -K2-SPR-m2-N3.xlsx
- Raw data/Metridia SPR m2/Figure_Metridia -K2-SPR-m2-N4.xlsx
- Raw data/Metridia SPR m2/Figure_Metridia -K2-SPR-m2-N5.xlsx
- Raw data/Metridia SPR m2/Figure_Metridia -K2-SPR-m2-N6.xlsx
- Raw data/Metridia SPR m2/Figure_Metridia -K2-SPR-m2-N7.xlsx
- Raw data/Metridia SPR m2/Figure_Metridia -K2-SPR-m2-N8.xlsx
- Raw data/Metridia SUM m2/
- Raw data/Metridia SUM m2/Figure_Metridia -K2-SUM-m2-D1.xlsx
- Raw data/Metridia SUM m2/Figure_Metridia -K2-SUM-m2-D2.xlsx
- Raw data/Metridia SUM m2/Figure_Metridia -K2-SUM-m2-D3.xlsx
- Raw data/Metridia SUM m2/Figure_Metridia -K2-SUM-m2-D4.xlsx
- Raw data/Metridia SUM m2/Figure_Metridia -K2-SUM-m2-D5.xlsx
- Raw data/Metridia SUM m2/Figure_Metridia -K2-SUM-m2-D6.xlsx
- Raw data/Metridia SUM m2/Figure_Metridia -K2-SUM-m2-D7.xlsx
- Raw data/Metridia SUM m2/Figure_Metridia -K2-SUM-m2-D8.xlsx
- Raw data/Metridia SUM m2/Figure_Metridia -K2-SUM-m2-N1.xlsx
- Raw data/Metridia SUM m2/Figure_Metridia -K2-SUM-m2-N2.xlsx
- Raw data/Metridia SUM m2/Figure_Metridia -K2-SUM-m2-N3.xlsx
- Raw data/Metridia SUM m2/Figure_Metridia -K2-SUM-m2-N4.xlsx
- Raw data/Metridia SUM m2/Figure_Metridia -K2-SUM-m2-N5.xlsx
- Raw data/Metridia SUM m2/Figure_Metridia -K2-SUM-m2-N6.xlsx
- Raw data/Metridia SUM m2/Figure_Metridia -K2-SUM-m2-N7.xlsx
- Raw data/Metridia SUM m2/Figure_Metridia -K2-SUM-m2-N8.xlsx
- Raw data/Metridia WIN m2/
- Raw data/Metridia WIN m2/Figure_Metridia -K2-WIN-m2-D1.xlsx
- Raw data/Metridia WIN m2/Figure_Metridia -K2-WIN-m2-D2.xlsx
- Raw data/Metridia WIN m2/Figure_Metridia -K2-WIN-m2-D3.xlsx
- Raw data/Metridia WIN m2/Figure_Metridia -K2-WIN-m2-D4.xlsx
- Raw data/Metridia WIN m2/Figure_Metridia -K2-WIN-m2-D5.xlsx
- Raw data/Metridia WIN m2/Figure_Metridia -K2-WIN-m2-D6.xlsx
- Raw data/Metridia WIN m2/Figure_Metridia -K2-WIN-m2-D7.xlsx
- Raw data/Metridia WIN m2/Figure_Metridia -K2-WIN-m2-D8.xlsx
- Raw data/Metridia WIN m2/Figure_Metridia -K2-WIN-m2-N1.xlsx
- Raw data/Metridia WIN m2/Figure_Metridia -K2-WIN-m2-N2.xlsx
- Raw data/Metridia WIN m2/Figure_Metridia -K2-WIN-m2-N3.xlsx
- Raw data/Metridia WIN m2/Figure_Metridia -K2-WIN-m2-N4.xlsx
- Raw data/Metridia WIN m2/Figure_Metridia -K2-WIN-m2-N5.xlsx
- Raw data/Metridia WIN m2/Figure_Metridia -K2-WIN-m2-N6.xlsx
- Raw data/Metridia WIN m2/Figure_Metridia -K2-WIN-m2-N7.xlsx
- Raw data/Metridia WIN m2/Figure_Metridia -K2-WIN-m2-N8.xlsx
- Raw data/Percentage/
- Raw data/Percentage/Eucalanus AUT D.xlsx
- Raw data/Percentage/Eucalanus AUT N.xlsx
- Raw data/Percentage/Eucalanus SPR D.xlsx
- Raw data/Percentage/Eucalanus SPR N.xlsx
- Raw data/Percentage/Eucalanus SUM D.xlsx
- Raw data/Percentage/Eucalanus SUM N.xlsx
- Raw data/Percentage/Eucalanus WIN D.xlsx
- Raw data/Percentage/Eucalanus WIN N.xlsx
- Raw data/Percentage/Metridia AUT D.xlsx
- Raw data/Percentage/Metridia AUT N.xlsx
- Raw data/Percentage/Metridia SPR D.xlsx
- Raw data/Percentage/Metridia SPR N.xlsx
- Raw data/Percentage/Metridia SUM D.xlsx
- Raw data/Percentage/Metridia SUM N.xlsx
- Raw data/Percentage/Metridia WIN D.xlsx
- Raw data/Percentage/Metridia WIN N.xlsx
- Raw data/Size_ESD_each_stage.xlsx
