# Supplementary material for: Analysis of imaging data on seasonal changes in the population structure and vertical distribution of two dominant planktonic copepod species in the western subarctic Pacific
Source: PeerJ. 2025 Sep 9;13:e19956. doi: 10.7717/peerj.19956 (PMC12428526; doi:10.7717/peerj.19956)
Supplement: Supplemental Information 1 [file peerj-13-19956-s001.zip › Raw data/Eucalanus AUT m2/Figure_Eucalanus -K2-AUT-m2-D2.xlsx]

## Sheet: Histogram
	Split factor	Filtered (m3)	Distance towed (m)
	111	2622.5	250		Abundance					Biovolume
					X		Y				Y
	Volume	ESD	ESD*0.001		size class	count	ind.m-3	ind.m-2		Ebv sum	mm3.m-3	mm3.m-2
	10019476370	2674.74	2.67474		0	0	0	0		0	0	0
	2049702555	1576.03	1.57603		0.1	0	0	0		0	0	0
	14561139209	3029.7	3.0297		0.2	0	0	0		0	0	0
	10337199412	2702.72	2.70272		0.3	0	0	0		0	0	0
	4.02886e+08	916.35	0.91635		0.4	0	0	0		0	0	0
	8103137660	2492.02	2.49202		0.5	0	0	0		0	0	0
	14200897627	3004.5	3.0045		0.6	0	0	0		0	0	0
	9787004397	2653.89	2.65389		0.7	0	0	0		0	0	0
	13754347185	2972.67	2.97267		0.8	0	0	0		0	0	0
	15586785520	3099.22	3.09922		0.9	1	0.042326	10.5815		4.02886e+08	0.0170526	4.26314
	13088589968	2923.92	2.92392		1	0	0	0		0	0	0
	12243191009	2859.56	2.85956		1.1	0	0	0		0	0	0
	26647515025	3705.83	3.70583		1.2	1	0.042326	10.5815		1037202381	0.0439007	10.9752
	11851988398	2828.77	2.82877		1.3	0	0	0		0	0	0
	12594607687	2886.66	2.88666		1.4	0	0	0		0	0	0
	16597853215	3164.84	3.16484		1.5	1	0.042326	10.5815		2049702555	0.0867558	21.6889
	2671348064	1721.51	1.72151		1.6	0	0	0		0	0	0
	11717901667	2818.06	2.81806		1.7	1	0.042326	10.5815		2671348064	0.113068	28.2669
	12655765605	2891.32	2.89132		1.8	0	0	0		0	0	0
	15241976753	3076.2	3.0762		1.9	0	0	0		0	0	0
	10205493250	2691.19	2.69119		2	0	0	0		0	0	0
	12358354904	2868.49	2.86849		2.1	0	0	0		0	0	0
	10470379364	2714.28	2.71428		2.2	0	0	0		0	0	0
	15219586145	3074.69	3.07469		2.3	0	0	0		0	0	0
	11114331624	2768.82	2.76882		2.4	2	0.084652	21.163		16134089968	0.682892	170.723
	13786323703	2974.97	2.97497		2.5	0	0	0		0	0	0
	17658464529	3230.86	3.23086		2.6	5	0.21163	52.9075		49098176090	2.07813	519.533
	11904940298	2832.98	2.83298		2.7	7	0.296282	74.0705		75665472336	3.20262	800.655
	13942563181	2986.17	2.98617		2.8	13	0.550238	137.56		158667388163	6.71576	1678.94
	16254138317	3142.84	3.14284		2.9	6	0.253956	63.489		81790667791	3.46187	865.468
	18085008921	3256.67	3.25667		3	8	0.338608	84.652		120168175127	5.08624	1271.56
	11954157627	2836.87	2.83687		3.1	3	0.126978	31.7445		48785448047	2.06489	516.224
	14465886948	3023.07	3.02307		3.2	4	0.169304	42.326		72251680148	3.05813	764.532
	11034105556	2762.14	2.76214		3.3	1	0.042326	10.5815		18934876048	0.801438	200.36
	13840340170	2978.86	2.97886		3.4	0	0	0		0	0	0
	13378503584	2945.35	2.94535		3.5	0	0	0		0	0	0
	15369639756	3084.76	3.08476		3.6	0	0	0		0	0	0
	12514185459	2880.5	2.8805		3.7	1	0.042326	10.5815		26647515025	1.12788	281.971
	1037202381	1255.9	1.2559		3.8	0	0	0		0	0	0
	10816713513	2743.88	2.74388		3.9	0	0	0		0	0	0
	10841617093	2745.99	2.74599		4	0	0	0		0	0	0
	11923349180	2834.44	2.83444		4.1	0	0	0		0	0	0
	11051125774	2763.56	2.76356		4.2	0	0	0		0	0	0
	15522263169	3094.94	3.09494		4.3	0	0	0		0	0	0
	15933456515	3122.03	3.12203		4.4	0	0	0		0	0	0
	12576505796	2885.27	2.88527		4.5	0	0	0		0	0	0
	17916383962	3246.51	3.24651		4.6	0	0	0		0	0	0
	18934876048	3306.9	3.3069		4.7	0	0	0		0	0	0
	8030952308	2484.6	2.4846		4.8	0	0	0		0	0	0
	12293190215	2863.44	2.86344		4.9	0	0	0		0	0	0
	9675153598	2643.75	2.64375		5	0	0	0		0	0	0
	12079250318	2846.74	2.84674
	9411048475	2619.47	2.61947		Sum	54	2.28561	571.401			28.5406	7135.16
	18591822736	3286.81	3.28681
			0
			0
			0
			0
			0
			0
			0
			0
			0
			0
			0
			0
			0
			0
			0
			0
			0
			0
			0
			0
			0
			0
			0
			0
			0
			0
			0
			0
			0
			0
			0
			0
			0
			0
			0
			0
			0
			0
			0
			0
			0
			0
			0
			0
			0
			0
			0
			0
			0
			0
			0
			0
			0
			0
			0
			0
			0
			0
			0
			0
			0
			0
			0
			0
			0
			0
			0
			0
			0
			0
			0
			0
			0
			0
			0
			0
			0
			0
			0
			0
			0
			0
			0
			0
			0
			0
			0
