# Supplementary material for: Analysis of imaging data on seasonal changes in the population structure and vertical distribution of two dominant planktonic copepod species in the western subarctic Pacific
Source: PeerJ. 2025 Sep 9;13:e19956. doi: 10.7717/peerj.19956 (PMC12428526; doi:10.7717/peerj.19956)
Supplement: Supplemental Information 1 [file peerj-13-19956-s001.zip › Raw data/Eucalanus AUT m2/Figure_Eucalanus -K2-AUT-m2-D3.xlsx]

## Sheet: Histogram
	Split factor	Filtered (m3)	Distance towed (m)
	442.75	1943.3	200		Abundance					Biovolume
					X		Y				Y
	Volume	ESD	ESD*0.001		size class	count	ind.m-3	ind.m-2		Ebv sum	mm3.m-3	mm3.m-2
	1.84352e+10	3277.55	3.27755		0	0	0	0		0	0	0
	1.80372e+10	3253.8	3.2538		0.1	0	0	0		0	0	0
	1.2395e+09	1332.75	1.33275		0.2	0	0	0		0	0	0
	1.11969e+10	2775.66	2.77566		0.3	0	0	0		0	0	0
	1.18491e+10	2828.54	2.82854		0.4	0	0	0		0	0	0
	1.44351e+10	3020.93	3.02093		0.5	0	0	0		0	0	0
	1.35943e+09	1374.42	1.37442		0.6	0	0	0		0	0	0
	1.18621e+10	2829.58	2.82958		0.7	0	0	0		0	0	0
	1.60115e+10	3127.12	3.12712		0.8	0	0	0		0	0	0
	1.60942e+10	3132.5	3.1325		0.9	0	0	0		0	0	0
	1.36649e+10	2966.21	2.96621		1	2	0.455668	91.1336		1.19705e+09	0.272729	54.5458
	1.07268e+10	2736.26	2.73626		1.1	3	0.683502	136.7		2.25754e+09	0.514345	102.869
	1.32346e+10	2934.75	2.93475		1.2	3	0.683502	136.7		3.09272e+09	0.704627	140.925
	9.31381e+09	2610.42	2.61042		1.3	3	0.683502	136.7		3.97905e+09	0.906563	181.313
	9.44099e+09	2622.24	2.62224		1.4	2	0.455668	91.1336		3.16332e+09	0.720713	144.143
	1.08482e+09	1274.83	1.27483		1.5	0	0	0		0	0	0
	3.52186e+10	4066.85	4.06685		1.6	1	0.227834	45.5668		2.38647e+09	0.54372	108.744
	3.48158e+09	1880.44	1.88044		1.7	2	0.455668	91.1336		5.72868e+09	1.30519	261.038
	9.71338e+09	2647.22	2.64722		1.8	1	0.227834	45.5668		3.48158e+09	0.793224	158.645
	1.16155e+10	2809.83	2.80983		1.9	0	0	0		0	0	0
	1.26399e+10	2890.11	2.89011		2	0	0	0		0	0	0
	1.32968e+10	2939.34	2.93934		2.1	0	0	0		0	0	0
	8.32971e+09	2515.03	2.51503		2.2	1	0.227834	45.5668		6.11126e+09	1.39235	278.471
	1.04805e+09	1260.26	1.26026		2.3	2	0.455668	91.1336		1.30775e+10	2.9795	595.899
	2.73815e+09	1735.75	1.73575		2.4	1	0.227834	45.5668		7.60403e+09	1.73246	346.492
	9.88049e+09	2662.32	2.66232		2.5	2	0.455668	91.1336		1.74567e+10	3.97724	795.448
	1.42117e+10	3005.26	3.00526		2.6	9	2.05051	410.101		8.70744e+10	19.8385	3967.7
	1.7098e+10	3196.31	3.19631		2.7	4	0.911336	182.267		4.42586e+10	10.0836	2016.72
	7.08575e+08	1106.1	1.1061		2.8	14	3.18968	637.935		1.67655e+11	38.1976	7639.52
	1.16479e+10	2812.44	2.81244		2.9	8	1.82267	364.535		1.06246e+11	24.2065	4841.29
	7.68358e+08	1136.37	1.13637		3	5	1.13917	227.834		7.19819e+10	16.3999	3279.99
	6.11126e+09	2268.35	2.26835		3.1	5	1.13917	227.834		8.12276e+10	18.5064	3701.29
	1.17394e+10	2819.78	2.81978		3.2	3	0.683502	136.7		5.4306e+10	12.3728	2474.55
	9.12702e+09	2592.85	2.59285		3.3	0	0	0		0	0	0
	9.84026e+09	2658.7	2.6587		3.4	0	0	0		0	0	0
	1.20028e+10	2840.72	2.84072		3.5	0	0	0		0	0	0
	1.23989e+10	2871.62	2.87162		3.6	0	0	0		0	0	0
	5.73525e+08	1030.82	1.03082		3.7	1	0.227834	45.5668		2.7964e+10	6.37114	1274.23
	6.54069e+09	2320.29	2.32029		3.8	0	0	0		0	0	0
	1.64117e+10	3152.96	3.15296		3.9	0	0	0		0	0	0
	2.7964e+10	3765.88	3.76588		4	2	0.455668	91.1336		6.99627e+10	15.9399	3187.98
	1.11382e+10	2770.8	2.7708		4.1	0	0	0		0	0	0
	1.19316e+10	2835.09	2.83509		4.2	0	0	0		0	0	0
	7.80609e+08	1142.38	1.14238		4.3	0	0	0		0	0	0
	7.60403e+09	2439.77	2.43977		4.4	0	0	0		0	0	0
	9.59844e+08	1223.87	1.22387		4.5	0	0	0		0	0	0
	1.27807e+10	2900.8	2.9008		4.6	0	0	0		0	0	0
	1.41387e+10	3000.11	3.00011		4.7	0	0	0		0	0	0
	1.46794e+10	3037.87	3.03787		4.8	0	0	0		0	0	0
	1.2805e+10	2902.65	2.90265		4.9	0	0	0		0	0	0
	1.20028e+10	2840.72	2.84072		5	0	0	0		0	0	0
	1.35047e+10	2954.58	2.95458
	1.4517e+10	3026.63	3.02663		Sum	74	16.8597	3371.94			177.759	35551.8
	6.53679e+09	2319.83	2.31983
	2.99053e+09	1787.52	1.78752
	1.64771e+09	1465.42	1.46542
	1.56121e+10	3100.9	3.1009
	1.1651e+10	2812.69	2.81269
	9.27203e+09	2606.51	2.60651
	1.3392e+10	2946.34	2.94634
	1.01504e+10	2686.34	2.68634
	9.34482e+09	2613.31	2.61331
	6.23526e+08	1059.95	1.05995
	2.38647e+09	1658.01	1.65801
	1.11966e+10	2775.64	2.77564
	3.47441e+10	4048.5	4.0485
	1.19275e+10	2834.76	2.83476
	1.35673e+10	2959.14	2.95914
	1.25823e+10	2885.72	2.88572
	1.01182e+10	2683.5	2.6835
	1.38011e+09	1381.36	1.38136
	1.78335e+10	3241.5	3.2415
	1.51561e+09	1425.16	1.42516
	1.18045e+10	2824.99	2.82499
			0
			0
			0
			0
			0
			0
			0
			0
			0
			0
			0
			0
			0
			0
			0
			0
			0
			0
			0
			0
			0
			0
			0
			0
			0
			0
			0
			0
			0
			0
			0
			0
			0
			0
			0
			0
			0
			0
			0
			0
			0
			0
			0
			0
			0
			0
			0
			0
			0
			0
			0
			0
			0
			0
			0
			0
			0
			0
			0
			0
			0
			0
			0
			0
			0
			0
			0
