# Supplementary material for: Analysis of imaging data on seasonal changes in the population structure and vertical distribution of two dominant planktonic copepod species in the western subarctic Pacific
Source: PeerJ. 2025 Sep 9;13:e19956. doi: 10.7717/peerj.19956 (PMC12428526; doi:10.7717/peerj.19956)
Supplement: Supplemental Information 1 [file peerj-13-19956-s001.zip › Raw data/Eucalanus AUT m2/Figure_Eucalanus -K2-AUT-m2-D4.xlsx]

## Sheet: Histogram
	Split factor	Filtered (m3)	Distance towed (m)
	495.75	1023.7	100		Abundance					Biovolume
					X		Y				Y
	Volume	ESD	ESD*0.001		size class	count	ind.m-3	ind.m-2		Ebv sum	mm3.m-3	mm3.m-2
	3.38014e+09	1862	1.862		0	0	0	0		0	0	0
	2.5923e+09	1704.36	1.70436		0.1	0	0	0		0	0	0
	2.19276e+08	748.165	0.748165		0.2	0	0	0		0	0	0
	1.11823e+10	2774.46	2.77446		0.3	1	0.484273	48.4273		1.78052e+07	0.00862259	0.862259
	9.10382e+08	1202.47	1.20247		0.4	0	0	0		0	0	0
	1.13225e+10	2786	2.786		0.5	0	0	0		0	0	0
	3.85159e+09	1944.83	1.94483		0.6	0	0	0		0	0	0
	1.22906e+10	2863.24	2.86324		0.7	1	0.484273	48.4273		2.19276e+08	0.106189	10.6189
	5.01483e+09	2123.66	2.12366		0.8	0	0	0		0	0	0
	1.01435e+10	2685.73	2.68573		0.9	1	0.484273	48.4273		4.00835e+08	0.194114	19.4114
	2.87516e+09	1764.23	1.76423		1	0	0	0		0	0	0
	9.67101e+09	2643.37	2.64337		1.1	1	0.484273	48.4273		8.74659e+08	0.423573	42.3573
	2.90135e+10	3812.42	3.81242		1.2	2	0.968545	96.8545		1.96607e+09	0.952112	95.2112
	4.17732e+09	1998.17	1.99817		1.3	1	0.484273	48.4273		1.42241e+09	0.688835	68.8835
	3.69331e+10	4131.8	4.1318		1.4	1	0.484273	48.4273		1.50365e+09	0.728178	72.8178
	3.18347e+10	3932.19	3.93219		1.5	2	0.968545	96.8545		4.04435e+09	1.95857	195.857
	6.27484e+09	2288.41	2.28841		1.6	7	3.38991	338.991		1.61841e+10	7.83751	783.751
	3.27396e+10	3969.1	3.9691		1.7	5	2.42136	242.136		1.41338e+10	6.84461	684.461
	3.2825e+10	3972.54	3.97254		1.8	2	0.968545	96.8545		6.62275e+09	3.20722	320.722
	3.47373e+10	4048.24	4.04824		1.9	5	2.42136	242.136		1.99111e+10	9.64239	964.239
	2.78379e+10	3760.22	3.76022		2	3	1.45282	145.282		1.35875e+10	6.58006	658.006
	2.7417e+10	3741.17	3.74117		2.1	2	0.968545	96.8545		1.0033e+10	4.8587	485.87
	3.3963e+10	4017.93	4.01793		2.2	2	0.968545	96.8545		1.18907e+10	5.75836	575.836
	2.12067e+10	3434.19	3.43419		2.3	2	0.968545	96.8545		1.384e+10	6.70235	670.235
	2.58016e+10	3666.2	3.6662		2.4	1	0.484273	48.4273		7.61879e+09	3.68957	368.957
	4.76505e+09	2087.8	2.0878		2.5	4	1.93709	193.709		3.55419e+10	17.212	1721.2
	1.78052e+07	323.979	0.323979		2.6	4	1.93709	193.709		4.01072e+10	19.4228	1942.28
	1.89597e+10	3308.35	3.30835		2.7	7	3.38991	338.991		7.70901e+10	37.3326	3733.26
	1.3084e+10	2923.57	2.92357		2.8	3	1.45282	145.282		3.67514e+10	17.7977	1779.77
	2.95468e+10	3835.64	3.83564		2.9	8	3.87418	387.418		1.05443e+11	51.063	5106.3
	1.32415e+10	2935.26	2.93526		3	4	1.93709	193.709		5.84307e+10	28.2964	2829.64
	1.89708e+10	3308.99	3.30899		3.1	2	0.968545	96.8545		3.21342e+10	15.5617	1556.17
	1.72192e+10	3203.84	3.20384		3.2	2	0.968545	96.8545		3.47652e+10	16.8358	1683.58
	2.60932e+10	3679.96	3.67996		3.3	3	1.45282	145.282		5.79183e+10	28.0483	2804.83
	2.7337e+10	3737.52	3.73752		3.4	2	0.968545	96.8545		4.23884e+10	20.5276	2052.76
	9.18604e+09	2598.42	2.59842		3.5	1	0.484273	48.4273		2.38074e+10	11.5293	1152.93
	1.99878e+10	3367.1	3.3671		3.6	6	2.90564	290.564		1.55551e+11	75.3293	7532.93
	5.01816e+09	2124.13	2.12413		3.7	4	1.93709	193.709		1.09803e+11	53.1744	5317.44
	1.02112e+10	2691.7	2.6917		3.8	5	2.42136	242.136		1.48692e+11	72.0074	7200.74
	8.82953e+09	2564.36	2.56436		3.9	5	2.42136	242.136		1.61489e+11	78.2047	7820.47
	2.59635e+10	3673.85	3.67385		4	3	1.45282	145.282		1.03169e+11	49.9617	4996.17
	2.24673e+09	1624.99	1.62499		4.1	2	0.968545	96.8545		7.39727e+10	35.8229	3582.29
	6.82521e+09	2353.45	2.35345		4.2	2	0.968545	96.8545		7.8723e+10	38.1234	3812.34
	2.62947e+10	3689.4	3.6894		4.3	0	0	0		0	0	0
	1.11975e+10	2775.71	2.77571		4.4	0	0	0		0	0	0
	7.61879e+09	2441.35	2.44135		4.5	0	0	0		0	0	0
	2.14881e+09	1601.03	1.60103		4.6	0	0	0		0	0	0
	1.28789e+10	2908.22	2.90822		4.7	0	0	0		0	0	0
	1.47451e+10	3042.4	3.0424		4.8	0	0	0		0	0	0
	3.18682e+10	3933.56	3.93356		4.9	0	0	0		0	0	0
	3.95487e+09	1962.05	1.96205		5	0	0	0		0	0	0
	2.41047e+09	1663.54	1.66354
	1.59863e+10	3125.48	3.12548		Sum	106	51.3329	5133.29			726.432	72643.2
	2.38074e+10	3569.2	3.5692
	3.09784e+10	3896.61	3.89661
	1.11506e+10	2771.83	2.77183
	9.05364e+09	2585.88	2.58588
	1.41925e+10	3003.91	3.00391
	1.33567e+10	2943.75	2.94375
	1.48369e+10	3048.7	3.0487
	1.32123e+10	2933.09	2.93309
	2.9446e+09	1778.32	1.77832
	3.44683e+10	4037.76	4.03776
	4.05062e+09	1977.76	1.97776
	2.50574e+10	3630.61	3.63061
	4.4355e+09	2038.52	2.03852
	1.05568e+09	1263.32	1.26332
	2.92808e+10	3824.09	3.82409
	1.20378e+10	2843.48	2.84348
	1.50365e+09	1421.4	1.4214
	3.70396e+10	4135.76	4.13576
	1.12137e+10	2777.05	2.77705
	4.38696e+09	2031.05	2.03105
	3.22213e+10	3948.04	3.94804
	2.09826e+09	1588.38	1.58838
	1.46563e+10	3036.28	3.03628
	5.6159e+09	2205.33	2.20533
	2.23855e+09	1623.02	1.62302
	1.05974e+10	2725.21	2.72521
	1.0426e+10	2710.44	2.71044
	3.87667e+09	1949.04	1.94904
	3.93452e+10	4219.86	4.21986
	2.63409e+10	3691.57	3.69157
	2.11817e+10	3432.84	3.43284
	2.72107e+10	3731.76	3.73176
	2.68524e+09	1724.49	1.72449
	1.61479e+10	3135.98	3.13598
	1.28408e+10	2905.35	2.90535
	1.33178e+10	2940.89	2.94089
	1.94609e+09	1549.01	1.54901
	1.35107e+10	2955.01	2.95501
	1.7546e+10	3223.99	3.22399
	2.41401e+09	1664.36	1.66436
	1.2423e+10	2873.49	2.87349
	2.2126e+09	1616.72	1.61672
	2.51292e+09	1686.79	1.68679
	3.93778e+10	4221.02	4.22102
	3.0365e+09	1796.63	1.79663
	3.24261e+09	1836.39	1.83639
	7.01482e+09	2375.05	2.37505
	1.00816e+10	2680.26	2.68026
	8.47266e+09	2529.34	2.52934
	2.98722e+10	3849.66	3.84966
	1.42241e+09	1395.33	1.39533
	8.74659e+08	1186.53	1.18653
	4.00835e+08	914.792	0.914792
			0
			0
			0
			0
			0
			0
			0
			0
			0
			0
			0
			0
			0
			0
			0
			0
			0
			0
			0
			0
			0
			0
			0
			0
			0
			0
			0
			0
			0
			0
			0
			0
			0
			0
			0
