# Supplementary material for: Analysis of imaging data on seasonal changes in the population structure and vertical distribution of two dominant planktonic copepod species in the western subarctic Pacific
Source: PeerJ. 2025 Sep 9;13:e19956. doi: 10.7717/peerj.19956 (PMC12428526; doi:10.7717/peerj.19956)
Supplement: Supplemental Information 1 [file peerj-13-19956-s001.zip › Raw data/Eucalanus AUT m2/Figure_Eucalanus -K2-AUT-m2-D5.xlsx]

## Sheet: Histogram
	Split factor	Filtered (m3)	Distance towed (m)
	79	705.8	50		Abundance					Biovolume
					X		Y				Y
	Volume	ESD	ESD*0.001		size class	count	ind.m-3	ind.m-2		Ebv sum	mm3.m-3	mm3.m-2
	18435213582	3277.55	3.27755		0	0	0	0		0	0	0
	18037245218	3253.8	3.2538		0.1	0	0	0		0	0	0
	1239499661	1332.75	1.33275		0.2	0	0	0		0	0	0
	11196927372	2775.66	2.77566		0.3	0	0	0		0	0	0
	11849136938	2828.54	2.82854		0.4	0	0	0		0	0	0
	14435084826	3020.93	3.02093		0.5	0	0	0		0	0	0
	1359433415	1374.42	1.37442		0.6	0	0	0		0	0	0
	11862128775	2829.58	2.82958		0.7	0	0	0		0	0	0
	16011500706	3127.12	3.12712		0.8	0	0	0		0	0	0
	16094232884	3132.5	3.1325		0.9	0	0	0		0	0	0
	13664878277	2966.21	2.96621		1	2	0.223859	11.193		1.19705e+09	0.133986	6.69928
	10726789785	2736.26	2.73626		1.1	3	0.335789	16.7895		2.25754e+09	0.252686	12.6343
	13234596958	2934.75	2.93475		1.2	3	0.335789	16.7895		3.09272e+09	0.346167	17.3084
	9313808422	2610.42	2.61042		1.3	3	0.335789	16.7895		3979047150	0.445374	22.2687
	9440990972	2622.24	2.62224		1.4	2	0.223859	11.193		3163323092	0.35407	17.7035
	1084824477	1274.83	1.27483		1.5	0	0	0		0	0	0
	35218574154	4066.85	4.06685		1.6	1	0.11193	5.59649		2386471164	0.267117	13.3559
	3481584848	1880.44	1.88044		1.7	2	0.223859	11.193		5728677303	0.641209	32.0605
	9713377912	2647.22	2.64722		1.8	1	0.11193	5.59649		3481584848	0.389693	19.4846
	11615467769	2809.83	2.80983		1.9	0	0	0		0	0	0
	12639900367	2890.11	2.89011		2	0	0	0		0	0	0
	13296772081	2939.34	2.93934		2.1	0	0	0		0	0	0
	8329712324	2515.03	2.51503		2.2	1	0.11193	5.59649		6111257847	0.684031	34.2016
	1048052755	1260.26	1.26026		2.3	2	0.223859	11.193		13077480233	1.46376	73.1879
	2738146797	1735.75	1.73575		2.4	1	0.11193	5.59649		7604030924	0.851117	42.5559
	9880490503	2662.32	2.66232		2.5	2	0.223859	11.193		17456732300	1.95393	97.6964
	14211667782	3005.26	3.00526		2.6	9	1.00737	50.3684		87074359693	9.74621	487.31
	17098026805	3196.31	3.19631		2.7	4	0.447719	22.3859		44258553590	4.95385	247.692
	7.08575e+08	1106.1	1.1061		2.8	14	1.56702	78.3508		167655324468	18.7656	938.281
	11647898980	2812.44	2.81244		2.9	8	0.895438	44.7719		106245998120	11.8921	594.604
	7.68358e+08	1136.37	1.13637		3	5	0.559649	27.9824		71981876414	8.05691	402.846
	6111257847	2268.35	2.26835		3.1	5	0.559649	27.9824		81227638118	9.09179	454.589
	11739371889	2819.78	2.81978		3.2	3	0.335789	16.7895		54305998675	6.07846	303.923
	9127019976	2592.85	2.59285		3.3	0	0	0		0	0	0
	9840261131	2658.7	2.6587		3.4	0	0	0		0	0	0
	12002806228	2840.72	2.84072		3.5	0	0	0		0	0	0
	12398859676	2871.62	2.87162		3.6	0	0	0		0	0	0
	5.73525e+08	1030.82	1.03082		3.7	1	0.11193	5.59649		27963961270	3.13	156.5
	6540689083	2320.29	2.32029		3.8	0	0	0		0	0	0
	16411744546	3152.96	3.15296		3.9	0	0	0		0	0	0
	27963961270	3765.88	3.76588		4	2	0.223859	11.193		69962662822	7.8309	391.545
	11138219953	2770.8	2.7708		4.1	0	0	0		0	0	0
	11931604514	2835.09	2.83509		4.2	0	0	0		0	0	0
	7.80609e+08	1142.38	1.14238		4.3	0	0	0		0	0	0
	7604030924	2439.77	2.43977		4.4	0	0	0		0	0	0
	9.59844e+08	1223.87	1.22387		4.5	0	0	0		0	0	0
	12780651599	2900.8	2.9008		4.6	0	0	0		0	0	0
	14138686052	3000.11	3.00011		4.7	0	0	0		0	0	0
	14679391329	3037.87	3.03787		4.8	0	0	0		0	0	0
	12805027576	2902.65	2.90265		4.9	0	0	0		0	0	0
	12002806228	2840.72	2.84072		5	0	0	0		0	0	0
	13504722638	2954.58	2.95458
	14517046425	3026.63	3.02663		Sum	74	8.2828	414.14			87.3289	4366.45
	6536791150	2319.83	2.31983
	2990530506	1787.52	1.78752
	1647713704	1465.42	1.46542
	15612133177	3100.9	3.1009
	11651049246	2812.69	2.81269
	9272028747	2606.51	2.60651
	13392031721	2946.34	2.94634
	10150380861	2686.34	2.68634
	9344818353	2613.31	2.61331
	6.23526e+08	1059.95	1.05995
	2386471164	1658.01	1.65801
	11196616480	2775.64	2.77564
	34744088668	4048.5	4.0485
	11927476609	2834.76	2.83476
	13567317270	2959.14	2.95914
	12582323314	2885.72	2.88572
	10118202792	2683.5	2.6835
	1380114074	1381.36	1.38136
	17833539875	3241.5	3.2415
	1515609388	1425.16	1.42516
	11804493935	2824.99	2.82499
			0
			0
			0
			0
			0
			0
			0
			0
			0
			0
			0
			0
			0
			0
			0
			0
			0
			0
			0
			0
			0
			0
			0
			0
			0
			0
			0
			0
			0
			0
			0
			0
			0
			0
			0
			0
			0
			0
			0
			0
			0
			0
			0
			0
			0
			0
			0
			0
			0
			0
			0
			0
			0
			0
			0
			0
			0
			0
			0
			0
			0
			0
			0
			0
			0
			0
			0
