# Supplementary material for: Analysis of imaging data on seasonal changes in the population structure and vertical distribution of two dominant planktonic copepod species in the western subarctic Pacific
Source: PeerJ. 2025 Sep 9;13:e19956. doi: 10.7717/peerj.19956 (PMC12428526; doi:10.7717/peerj.19956)
Supplement: Supplemental Information 1 [file peerj-13-19956-s001.zip › Raw data/Eucalanus AUT m2/Figure_Eucalanus -K2-AUT-m2-N1.xlsx]

## Sheet: Histogram
	Split factor	Filtered (m3)	Distance towed (m)
	118	1435.4	250		Abundance					Biovolume
					X		Y				Y
	Volume	ESD	ESD*0.001		size class	count	ind.m-3	ind.m-2		Ebv sum	mm3.m-3	mm3.m-2
	1.23368e+09	1330.66	1.33066		0	0	0	0		0	0	0
	1.295e+10	2913.56	2.91356		0.1	0	0	0		0	0	0
	1.02628e+10	2696.22	2.69622		0.2	0	0	0		0	0	0
	1.9801e+10	3356.58	3.35658		0.3	0	0	0		0	0	0
	1.30883e+10	2923.89	2.92389		0.4	0	0	0		0	0	0
	1.80212e+10	3252.83	3.25283		0.5	0	0	0		0	0	0
	2.03517e+10	3387.41	3.38741		0.6	0	0	0		0	0	0
	1.9856e+10	3359.68	3.35968		0.7	0	0	0		0	0	0
	1.41343e+10	2999.8	2.9998		0.8	0	0	0		0	0	0
	9.71219e+09	2647.12	2.64712		0.9	0	0	0		0	0	0
	1.89508e+10	3307.83	3.30783		1	0	0	0		0	0	0
			0		1.1	0	0	0		0	0	0
			0		1.2	0	0	0		0	0	0
			0		1.3	1	0.0822071	20.5518		1.23368e+09	0.101417	25.3543
			0		1.4	0	0	0		0	0	0
			0		1.5	0	0	0		0	0	0
			0		1.6	0	0	0		0	0	0
			0		1.7	0	0	0		0	0	0
			0		1.8	0	0	0		0	0	0
			0		1.9	0	0	0		0	0	0
			0		2	0	0	0		0	0	0
			0		2.1	0	0	0		0	0	0
			0		2.2	0	0	0		0	0	0
			0		2.3	0	0	0		0	0	0
			0		2.4	0	0	0		0	0	0
			0		2.5	0	0	0		0	0	0
			0		2.6	2	0.164414	41.1035		1.9975e+10	1.64209	410.522
			0		2.7	0	0	0		0	0	0
			0		2.8	0	0	0		0	0	0
			0		2.9	3	0.246621	61.6553		4.01726e+10	3.30247	825.617
			0		3	0	0	0		0	0	0
			0		3.1	0	0	0		0	0	0
			0		3.2	1	0.0822071	20.5518		1.80212e+10	1.48147	370.368
			0		3.3	4	0.328828	82.2071		7.89595e+10	6.49103	1622.76
			0		3.4	0	0	0		0	0	0
			0		3.5	0	0	0		0	0	0
			0		3.6	0	0	0		0	0	0
			0		3.7	0	0	0		0	0	0
			0		3.8	0	0	0		0	0	0
			0		3.9	0	0	0		0	0	0
			0		4	0	0	0		0	0	0
			0		4.1	0	0	0		0	0	0
			0		4.2	0	0	0		0	0	0
			0		4.3	0	0	0		0	0	0
			0		4.4	0	0	0		0	0	0
			0		4.5	0	0	0		0	0	0
			0		4.6	0	0	0		0	0	0
			0		4.7	0	0	0		0	0	0
			0		4.8	0	0	0		0	0	0
			0		4.9	0	0	0		0	0	0
			0		5	0	0	0		0	0	0
			0
			0		Sum	11	0.904278	226.069			13.0185	3254.62
			0
			0
			0
			0
			0
			0
			0
			0
			0
			0
			0
			0
			0
			0
			0
			0
			0
			0
			0
			0
			0
			0
			0
			0
			0
			0
			0
			0
			0
			0
			0
			0
			0
			0
			0
			0
			0
			0
			0
			0
			0
			0
			0
			0
			0
			0
			0
			0
			0
			0
			0
			0
			0
			0
			0
			0
			0
			0
			0
			0
			0
			0
			0
			0
			0
			0
			0
			0
			0
			0
			0
			0
			0
			0
			0
			0
			0
			0
			0
			0
			0
			0
			0
			0
			0
			0
			0
			0
