# Supplementary material for: Analysis of imaging data on seasonal changes in the population structure and vertical distribution of two dominant planktonic copepod species in the western subarctic Pacific
Source: PeerJ. 2025 Sep 9;13:e19956. doi: 10.7717/peerj.19956 (PMC12428526; doi:10.7717/peerj.19956)
Supplement: Supplemental Information 1 [file peerj-13-19956-s001.zip › Raw data/Eucalanus AUT m2/Figure_Eucalanus -K2-AUT-m2-N2.xlsx]

## Sheet: Histogram
	Split factor	Filtered (m3)	Distance towed (m)
	193	1435.1	250		Abundance					Biovolume
					X		Y				Y
	Volume	ESD	ESD*0.001		size class	count	ind.m-3	ind.m-2		Ebv sum	mm3.m-3	mm3.m-2
	1.55537e+09	1437.51	1.43751		0	0	0	0		0	0	0
	2.0547e+10	3398.21	3.39821		0.1	0	0	0		0	0	0
	1.33274e+10	2941.59	2.94159		0.2	0	0	0		0	0	0
	1.22105e+10	2857.01	2.85701		0.3	0	0	0		0	0	0
	1.05937e+09	1264.78	1.26478		0.4	0	0	0		0	0	0
	1.46491e+10	3035.78	3.03578		0.5	0	0	0		0	0	0
	1.68897e+10	3183.28	3.18328		0.6	0	0	0		0	0	0
	1.67537e+10	3174.71	3.17471		0.7	0	0	0		0	0	0
	1.27144e+10	2895.78	2.89578		0.8	0	0	0		0	0	0
	1.4041e+10	2993.18	2.99318		0.9	0	0	0		0	0	0
	1.22009e+10	2856.26	2.85626		1	1	0.134485	33.6214		5.89066e+08	0.0792208	19.8052
	1.42747e+10	3009.69	3.00969		1.1	1	0.134485	33.6214		7.90097e+08	0.106257	26.5641
	1.10363e+10	2762.32	2.76232		1.2	4	0.537942	134.485		4.24164e+09	0.570439	142.61
	1.73013e+09	1489.45	1.48945		1.3	1	0.134485	33.6214		1.38228e+09	0.185897	46.4741
	1.15086e+10	2801.18	2.80118		1.4	5	0.672427	168.107		8.04123e+09	1.08143	270.357
	9.95289e+08	1238.75	1.23875		1.5	0	0	0		0	0	0
	1.93367e+10	3330.13	3.33013		1.6	0	0	0		0	0	0
	1.06092e+09	1265.4	1.2654		1.7	0	0	0		0	0	0
	1.61325e+10	3134.98	3.13498		1.8	1	0.134485	33.6214		3.12567e+09	0.420357	105.089
	1.57415e+10	3109.44	3.10944		1.9	0	0	0		0	0	0
	9.0059e+09	2581.33	2.58133		2	0	0	0		0	0	0
	1.12606e+09	1290.79	1.29079		2.1	0	0	0		0	0	0
	3.12567e+09	1814.05	1.81405		2.2	0	0	0		0	0	0
	1.38228e+09	1382.08	1.38208		2.3	0	0	0		0	0	0
	1.17062e+10	2817.12	2.81712		2.4	0	0	0		0	0	0
	1.94472e+10	3336.46	3.33646		2.5	1	0.134485	33.6214		9.0059e+09	1.21116	302.79
	1.99509e+10	3365.02	3.36502		2.6	0	0	0		0	0	0
	1.57813e+09	1444.49	1.44449		2.7	1	0.134485	33.6214		1.10363e+10	1.48422	371.054
	1.42703e+10	3009.39	3.00939		2.8	8	1.07588	268.971		9.75491e+10	13.1189	3279.73
	1.27751e+10	2900.38	2.90038		2.9	5	0.672427	168.107		6.72899e+10	9.04951	2262.38
	1.80325e+10	3253.51	3.25351		3	5	0.672427	168.107		7.29797e+10	9.81471	2453.68
	2.06251e+10	3402.51	3.40251		3.1	7	0.941398	235.349		1.15499e+11	15.5329	3883.23
	1.24671e+10	2876.88	2.87688		3.2	3	0.403456	100.864		5.49629e+10	7.39171	1847.93
	1.31023e+10	2924.94	2.92494		3.3	4	0.537942	134.485		7.92818e+10	10.6622	2665.56
	1.50886e+10	3065.84	3.06584		3.4	2	0.268971	67.2427		4.22897e+10	5.68734	1421.84
	1.66965e+10	3171.09	3.17109		3.5	0	0	0		0	0	0
	1.50604e+09	1422.15	1.42215		3.6	0	0	0		0	0	0
	1.21738e+10	2854.14	2.85414		3.7	0	0	0		0	0	0
	1.46971e+10	3039.09	3.03909		3.8	0	0	0		0	0	0
	1.4044e+10	2993.4	2.9934		3.9	0	0	0		0	0	0
	1.62573e+10	3143.04	3.14304		4	0	0	0		0	0	0
	5.89066e+08	1040.05	1.04005		4.1	0	0	0		0	0	0
	1.25675e+10	2884.58	2.88458		4.2	0	0	0		0	0	0
	1.83915e+10	3274.96	3.27496		4.3	0	0	0		0	0	0
	1.85388e+10	3283.68	3.28368		4.4	0	0	0		0	0	0
	2.16645e+10	3458.73	3.45873		4.5	0	0	0		0	0	0
	1.70275e+10	3191.91	3.19191		4.6	0	0	0		0	0	0
	1.67157e+09	1472.46	1.47246		4.7	0	0	0		0	0	0
	7.90097e+08	1146.99	1.14699		4.8	0	0	0		0	0	0
			0		4.9	0	0	0		0	0	0
			0		5	0	0	0		0	0	0
			0
			0		Sum	49	6.58978	1647.45			76.3963	19099.1
			0
			0
			0
			0
			0
			0
			0
			0
			0
			0
			0
			0
			0
			0
			0
			0
			0
			0
			0
			0
			0
			0
			0
			0
			0
			0
			0
			0
			0
			0
			0
			0
			0
			0
			0
			0
			0
			0
			0
			0
			0
			0
			0
			0
			0
			0
			0
			0
			0
			0
			0
			0
			0
			0
			0
			0
			0
			0
			0
			0
			0
			0
			0
			0
			0
			0
			0
			0
			0
			0
			0
			0
			0
			0
			0
			0
			0
			0
			0
			0
			0
			0
			0
			0
			0
			0
			0
			0
