# Supplementary material for: Analysis of imaging data on seasonal changes in the population structure and vertical distribution of two dominant planktonic copepod species in the western subarctic Pacific
Source: PeerJ. 2025 Sep 9;13:e19956. doi: 10.7717/peerj.19956 (PMC12428526; doi:10.7717/peerj.19956)
Supplement: Supplemental Information 1 [file peerj-13-19956-s001.zip › Raw data/Eucalanus AUT m2/Figure_Eucalanus -K2-AUT-m2-N3.xlsx]

## Sheet: Histogram
	Split factor	Filtered (m3)	Distance towed (m)
	322	1435.1	200		Abundance					Biovolume
					X		Y				Y
	Volume	ESD	ESD*0.001		size class	count	ind.m-3	ind.m-2		Ebv sum	mm3.m-3	mm3.m-2
	1.35759e+09	1373.8	1.3738		0	0	0	0		0	0	0
	1.00836e+09	1244.15	1.24415		0.1	0	0	0		0	0	0
	1.5852e+10	3116.7	3.1167		0.2	0	0	0		0	0	0
	2.42707e+09	1667.35	1.66735		0.3	0	0	0		0	0	0
	1.49792e+10	3058.41	3.05841		0.4	0	0	0		0	0	0
	1.7851e+10	3242.56	3.24256		0.5	0	0	0		0	0	0
	1.37022e+09	1378.05	1.37805		0.6	0	0	0		0	0	0
	9.76341e+08	1230.84	1.23084		0.7	0	0	0		0	0	0
	1.40424e+10	2993.28	2.99328		0.8	0	0	0		0	0	0
	1.32566e+10	2936.37	2.93637		0.9	1	0.224375	44.8749		4.67305e+08	0.104851	20.9703
	1.56761e+10	3105.13	3.10513		1	0	0	0		0	0	0
	1.02555e+09	1251.18	1.25118		1.1	5	1.12187	224.375		4.04741e+09	0.908135	181.627
	1.83245e+10	3270.98	3.27098		1.2	5	1.12187	224.375		5.05977e+09	1.13528	227.057
	1.86213e+10	3288.54	3.28854		1.3	6	1.34625	269.25		7.68232e+09	1.72372	344.743
	1.13796e+10	2790.68	2.79068		1.4	3	0.673124	134.625		4.6415e+09	1.04143	208.287
	1.28792e+10	2908.24	2.90824		1.5	0	0	0		0	0	0
	1.3064e+10	2922.09	2.92209		1.6	9	2.01937	403.874		2.08885e+10	4.68686	937.372
	1.74266e+10	3216.66	3.21666		1.7	2	0.448749	89.7498		5.47246e+09	1.22788	245.576
	8.95874e+08	1196.05	1.19605		1.8	1	0.224375	44.8749		3.08998e+09	0.693313	138.663
	5.03482e+09	2126.48	2.12648		1.9	0	0	0		0	0	0
	1.91319e+10	3318.33	3.31833		2	1	0.224375	44.8749		4.71579e+09	1.0581	211.621
	3.08998e+09	1807.11	1.80711		2.1	1	0.224375	44.8749		5.03482e+09	1.12969	225.937
	7.51871e+08	1128.19	1.12819		2.2	0	0	0		0	0	0
	1.09041e+10	2751.25	2.75125		2.3	0	0	0		0	0	0
	1.47952e+09	1413.75	1.41375		2.4	1	0.224375	44.8749		7.61879e+09	1.70946	341.893
	1.4131e+10	2999.56	2.99956		2.5	0	0	0		0	0	0
	1.42689e+10	3009.29	3.00929		2.6	3	0.673124	134.625		2.99261e+10	6.71467	1342.93
	1.16372e+10	2811.58	2.81158		2.7	4	0.897498	179.5		4.4447e+10	9.97278	1994.56
	1.2414e+10	2872.79	2.87279		2.8	9	2.01937	403.874		1.08515e+11	24.348	4869.59
	1.72554e+10	3206.09	3.20609		2.9	11	2.46812	493.624		1.49448e+11	33.5323	6706.46
	2.34536e+09	1648.43	1.64843		3	14	3.14124	628.249		2.06709e+11	46.3803	9276.06
	1.4249e+10	3007.89	3.00789		3.1	14	3.14124	628.249		2.26263e+11	50.7677	10153.5
	1.54866e+10	3092.57	3.09257		3.2	6	1.34625	269.25		1.06793e+11	23.9616	4792.32
	1.24111e+10	2872.57	2.87257		3.3	4	0.897498	179.5		7.78234e+10	17.4616	3492.32
	1.17807e+09	1310.36	1.31036		3.4	4	0.897498	179.5		8.70118e+10	19.5232	3904.65
	1.71098e+10	3197.05	3.19705		3.5	0	0	0		0	0	0
	6.96961e+08	1100.03	1.10003		3.6	1	0.224375	44.8749		2.60867e+10	5.85318	1170.64
	2.00561e+10	3370.93	3.37093		3.7	0	0	0		0	0	0
	1.10443e+10	2762.99	2.76299		3.8	1	0.224375	44.8749		2.99063e+10	6.7102	1342.04
	1.52485e+10	3076.64	3.07664		3.9	2	0.448749	89.7498		6.5416e+10	14.6777	2935.54
	1.45255e+10	3027.22	3.02722		4	2	0.448749	89.7498		6.98542e+10	15.6735	3134.7
	2.2451e+09	1624.6	1.6246		4.1	0	0	0		0	0	0
	1.41289e+10	2999.42	2.99942		4.2	1	0.224375	44.8749		4.11036e+10	9.2226	1844.52
	2.53126e+09	1690.88	1.69088		4.3	0	0	0		0	0	0
	1.17116e+10	2817.56	2.81756		4.4	0	0	0		0	0	0
	8.2152e+08	1162	1.162		4.5	0	0	0		0	0	0
	1.40806e+10	2995.99	2.99599		4.6	0	0	0		0	0	0
	1.56125e+10	3100.92	3.10092		4.7	0	0	0		0	0	0
	1.17185e+10	2818.11	2.81811		4.8	0	0	0		0	0	0
	1.18012e+09	1311.12	1.31112		4.9	0	0	0		0	0	0
	2.33853e+09	1646.83	1.64683		5	0	0	0		0	0	0
	1.58587e+10	3117.14	3.11714
	1.1119e+10	2769.21	2.76921		Sum	111	24.9056	4981.12			300.218	60043.6
	1.67036e+10	3171.54	3.17154
	3.21316e+10	3944.37	3.94437
	2.844e+09	1757.83	1.75783
	3.40445e+10	4021.14	4.02114
	1.36038e+10	2961.79	2.96179
	1.68794e+10	3182.63	3.18263
	1.45293e+10	3027.48	3.02748
	2.18997e+10	3471.2	3.4712
	1.59912e+10	3125.8	3.1258
	3.32844e+10	3990.99	3.99099
	1.34373e+10	2949.65	2.94965
	2.1348e+10	3441.81	3.44181
	1.00447e+10	2676.98	2.67698
	2.24837e+09	1625.39	1.62539
	2.62846e+09	1712.25	1.71225
	9.73622e+09	2649.3	2.6493
	4.67305e+08	962.796	0.962796
	4.71579e+09	2080.58	2.08058
	1.54845e+09	1435.38	1.43538
	1.93703e+10	3332.06	3.33206
	1.52378e+10	3075.92	3.07592
	1.34578e+10	2951.15	2.95115
	1.92651e+10	3326.02	3.32602
	1.33663e+10	2944.45	2.94445
	1.49357e+10	3055.45	3.05545
	2.28873e+09	1635.05	1.63505
	1.57673e+10	3111.14	3.11114
	1.38166e+09	1381.87	1.38187
	1.01453e+10	2685.89	2.68589
	1.7314e+10	3209.71	3.20971
	1.42006e+10	3004.48	3.00448
	2.1576e+09	1603.21	1.60321
	1.1635e+10	2811.4	2.8114
	2.30651e+09	1639.28	1.63928
	1.41535e+10	3001.15	3.00115
	1.4243e+10	3007.47	3.00747
	1.25607e+10	2884.06	2.88406
	1.51202e+10	3067.98	3.06798
	1.58137e+10	3114.19	3.11419
	8.81179e+08	1189.47	1.18947
	1.55316e+10	3095.56	3.09556
	1.24188e+10	2873.16	2.87316
	1.20079e+10	2841.12	2.84112
	1.59646e+10	3124.06	3.12406
	3.58097e+10	4089.47	4.08947
	4.11036e+10	4281.81	4.28181
	2.99063e+10	3851.13	3.85113
	1.63299e+10	3147.71	3.14771
	9.09843e+08	1202.23	1.20223
	2.60867e+10	3679.65	3.67965
	2.21967e+10	3486.82	3.48682
	1.61353e+09	1455.21	1.45521
	1.67655e+10	3175.45	3.17545
	2.15674e+10	3453.55	3.45355
	1.59387e+10	3122.37	3.12237
	1.13968e+09	1295.97	1.29597
	1.21465e+09	1323.79	1.32379
	7.61879e+09	2441.35	2.44135
			0
			0
			0
			0
			0
			0
			0
			0
			0
			0
			0
			0
			0
			0
			0
			0
			0
			0
			0
			0
			0
			0
			0
			0
			0
			0
			0
			0
			0
			0
