# Supplementary material for: Analysis of imaging data on seasonal changes in the population structure and vertical distribution of two dominant planktonic copepod species in the western subarctic Pacific
Source: PeerJ. 2025 Sep 9;13:e19956. doi: 10.7717/peerj.19956 (PMC12428526; doi:10.7717/peerj.19956)
Supplement: Supplemental Information 1 [file peerj-13-19956-s001.zip › Raw data/Eucalanus AUT m2/Figure_Eucalanus -K2-AUT-m2-N4.xlsx]

## Sheet: Histogram
	Split factor	Filtered (m3)	Distance towed (m)
	280	645.2	100		Abundance					Biovolume
					X		Y				Y
	Volume	ESD	ESD*0.001		size class	count	ind.m-3	ind.m-2		Ebv sum	mm3.m-3	mm3.m-2
	1.30274e+10	2919.35	2.91935		0	0	0	0		0	0	0
	1.44293e+10	3020.53	3.02053		0.1	0	0	0		0	0	0
	1.00641e+09	1243.35	1.24335		0.2	0	0	0		0	0	0
	3.678e+09	1915.16	1.91516		0.3	0	0	0		0	0	0
	8.24647e+09	2506.63	2.50663		0.4	0	0	0		0	0	0
	1.90632e+09	1538.39	1.53839		0.5	0	0	0		0	0	0
	3.07187e+10	3885.69	3.88569		0.6	0	0	0		0	0	0
	3.84281e+10	4186.81	4.18681		0.7	0	0	0		0	0	0
	1.6894e+10	3183.55	3.18355		0.8	0	0	0		0	0	0
	3.08999e+10	3893.31	3.89331		0.9	0	0	0		0	0	0
	4.33587e+09	2023.14	2.02314		1	0	0	0		0	0	0
	6.84051e+09	2355.21	2.35521		1.1	0	0	0		0	0	0
	4.40995e+09	2034.6	2.0346		1.2	1	0.433974	43.3974		1.00641e+09	0.436756	43.6756
	1.81845e+09	1514.38	1.51438		1.3	1	0.433974	43.3974		1.28108e+09	0.555955	55.5955
	1.14854e+10	2799.3	2.7993		1.4	2	0.867948	86.7948		3.21268e+09	1.39422	139.422
	3.4936e+09	1882.6	1.8826		1.5	3	1.30192	130.192		5.50957e+09	2.39101	239.101
	2.60816e+09	1707.83	1.70783		1.6	5	2.16987	216.987		1.20595e+10	5.23349	523.349
	9.27991e+09	2607.24	2.60724		1.7	2	0.867948	86.7948		5.23663e+09	2.27256	227.256
	1.29301e+10	2912.06	2.91206		1.8	3	1.30192	130.192		1.01337e+10	4.39775	439.775
	4.90345e+09	2107.82	2.10782		1.9	8	3.47179	347.179		3.13196e+10	13.5919	1359.19
	1.24526e+10	2875.77	2.87577		2	5	2.16987	216.987		2.27113e+10	9.85609	985.609
	2.46808e+09	1676.69	1.67669		2.1	2	0.867948	86.7948		1.0018e+10	4.34756	434.756
	1.53058e+10	3080.48	3.08048		2.2	1	0.433974	43.3974		6.3046e+09	2.73603	273.603
	2.22693e+10	3490.62	3.49062		2.3	2	0.867948	86.7948		1.34784e+10	5.84926	584.926
	4.06928e+10	4267.49	4.26749		2.4	2	0.867948	86.7948		1.58678e+10	6.8862	688.62
	2.6533e+10	3700.52	3.70052		2.5	7	3.03782	303.782		6.06113e+10	26.3037	2630.37
	1.24597e+10	2876.31	2.87631		2.6	3	1.30192	130.192		2.89733e+10	12.5737	1257.37
	1.21396e+10	2851.47	2.85147		2.7	5	2.16987	216.987		5.51942e+10	23.9528	2395.28
	2.31504e+10	3536.06	3.53606		2.8	7	3.03782	303.782		8.58338e+10	37.2496	3724.96
	3.32026e+10	3987.72	3.98772		2.9	4	1.7359	173.59		5.27688e+10	22.9003	2290.03
	4.0111e+10	4247.06	4.24706		3	7	3.03782	303.782		1.02958e+11	44.681	4468.1
	4.84407e+09	2099.28	2.09928		3.1	4	1.7359	173.59		6.58376e+10	28.5718	2857.18
	4.10801e+10	4280.99	4.28099		3.2	3	1.30192	130.192		5.52123e+10	23.9607	2396.07
	1.06118e+10	2726.44	2.72644		3.3	3	1.30192	130.192		5.657e+10	24.5499	2454.99
	2.96224e+10	3838.91	3.83891		3.4	1	0.433974	43.3974		2.22693e+10	9.66432	966.432
	2.74576e+10	3743.02	3.74302		3.5	1	0.433974	43.3974		2.31504e+10	10.0467	1004.67
	1.69803e+09	1480.18	1.48018		3.6	2	0.867948	86.7948		5.24962e+10	22.782	2278.2
	9.74661e+09	2650.24	2.65024		3.7	4	1.7359	173.59		1.09187e+11	47.3842	4738.42
	2.27135e+09	1630.9	1.6309		3.8	6	2.60384	260.384		1.80797e+11	78.4614	7846.14
	8.25405e+09	2507.4	2.5074		3.9	4	1.7359	173.59		1.28737e+11	55.8685	5586.85
	1.59891e+10	3125.66	3.12566		4	2	0.867948	86.7948		7.00711e+10	30.4091	3040.91
	2.21369e+09	1616.99	1.61699		4.1	4	1.7359	173.59		1.50181e+11	65.1749	6517.49
	1.88442e+10	3301.61	3.30161		4.2	3	1.30192	130.192		1.21884e+11	52.8944	5289.44
	6.63787e+09	2331.72	2.33172		4.3	0	0	0		0	0	0
	1.58608e+10	3117.28	3.11728		4.4	0	0	0		0	0	0
	4.31368e+09	2019.68	2.01968		4.5	1	0.433974	43.3974		4.9918e+10	21.6631	2166.31
	2.74195e+10	3741.28	3.74128		4.6	0	0	0		0	0	0
	9.94676e+09	2668.26	2.66826		4.7	0	0	0		0	0	0
	5.11458e+09	2137.65	2.13765		4.8	0	0	0		0	0	0
	1.55347e+10	3095.77	3.09577		4.9	0	0	0		0	0	0
	4.17195e+09	1997.32	1.99732		5	0	0	0		0	0	0
	1.27245e+10	2896.55	2.89655
	8.49023e+09	2531.09	2.53109		Sum	108	46.8692	4686.92			699.041	69904.1
	1.84341e+10	3277.49	3.27749
	2.54985e+09	1695.01	1.69501
	1.51465e+09	1424.86	1.42486
	1.11888e+10	2775	2.775
	6.3046e+09	2292.03	2.29203
	1.44009e+10	3018.54	3.01854
	1.7848e+09	1504.98	1.50498
	3.18374e+10	3932.3	3.9323
	1.4275e+10	3009.72	3.00972
	3.83831e+09	1942.59	1.94259
	4.01612e+09	1972.13	1.97213
	4.9918e+10	4568.28	4.56828
	1.17605e+10	2821.47	2.82147
	1.09513e+10	2755.22	2.75522
	3.7555e+09	1928.51	1.92851
	8.95131e+09	2576.1	2.5761
	1.28108e+09	1347.49	1.34749
	1.47826e+10	3044.98	3.04498
	4.09679e+09	1985.25	1.98525
	3.44244e+10	4036.05	4.03605
	1.25875e+10	2886.11	2.88611
	9.17149e+09	2597.05	2.59705
	8.33873e+09	2515.94	2.51594
	3.26126e+10	3963.96	3.96396
	3.61464e+10	4102.25	4.10225
	3.56467e+10	4083.26	4.08326
	3.74038e+10	4149.28	4.14928
	1.82695e+10	3267.71	3.26771
	7.85102e+09	2465.9	2.4659
	2.55649e+09	1696.48	1.69648
	2.93425e+10	3826.78	3.82678
	3.10846e+10	3901.05	3.90105
	3.16354e+09	1821.34	1.82134
	2.77765e+10	3757.45	3.75745
	4.80767e+09	2094.01	2.09401
	3.04158e+10	3872.88	3.87288
	4.03269e+09	1974.84	1.97484
	3.73025e+09	1924.18	1.92418
	2.6487e+10	3698.38	3.69838
	1.8849e+10	3301.9	3.3019
	9.15898e+09	2595.87	2.59587
	2.62846e+09	1712.25	1.71225
	1.09569e+10	2755.68	2.75568
	3.47653e+09	1879.53	1.87953
	1.34994e+10	2954.19	2.95419
	2.97981e+10	3846.48	3.84648
	2.60092e+10	3676.01	3.67601
	1.70937e+10	3196.04	3.19604
	1.33119e+10	2940.45	2.94045
	1.88768e+10	3303.51	3.30351
	1.42295e+10	3006.52	3.00652
	1.85087e+10	3281.9	3.2819
	3.82032e+10	4178.63	4.17863
	1.17094e+10	2817.38	2.81738
	8.01676e+09	2483.13	2.48313
			0
			0
			0
			0
			0
			0
			0
			0
			0
			0
			0
			0
			0
			0
			0
			0
			0
			0
			0
			0
			0
			0
			0
			0
			0
			0
			0
			0
			0
			0
			0
			0
			0
