# Supplementary material for: Analysis of imaging data on seasonal changes in the population structure and vertical distribution of two dominant planktonic copepod species in the western subarctic Pacific
Source: PeerJ. 2025 Sep 9;13:e19956. doi: 10.7717/peerj.19956 (PMC12428526; doi:10.7717/peerj.19956)
Supplement: Supplemental Information 1 [file peerj-13-19956-s001.zip › Raw data/Eucalanus SPR m2/Figure_Eucalanus -K2-SPR-m2-D3.xlsx]

## Sheet: Histogram
	Split factor	Filtered (m3)	Distance towed (m)
	115.25	1375.5	200		Abundance					Biovolume
					X		Y				Y
	Volume	ESD	ESD*0.001		size class	count	ind.m-3	ind.m-2		Ebv sum	mm3.m-3	mm3.m-2
	9.7841e+08	1231.71	1.23171		0	0	0	0		0	0	0
	1.37583e+10	2972.96	2.97296		0.1	0	0	0		0	0	0
	3.20054e+09	1828.41	1.82841		0.2	0	0	0		0	0	0
	1.20385e+09	1319.85	1.31985		0.3	0	0	0		0	0	0
	2.58181e+09	1702.06	1.70206		0.4	0	0	0		0	0	0
	3.15905e+09	1820.48	1.82048		0.5	0	0	0		0	0	0
	1.07186e+09	1269.73	1.26973		0.6	0	0	0		0	0	0
	2.19678e+10	3474.8	3.4748		0.7	0	0	0		0	0	0
	3.15954e+10	3922.31	3.92231		0.8	0	0	0		0	0	0
	1.04251e+10	2710.36	2.71036		0.9	0	0	0		0	0	0
	1.49706e+10	3057.83	3.05783		1	0	0	0		0	0	0
	3.51217e+09	1885.93	1.88593		1.1	1	0.0837877	16.7575		8.63254e+08	0.0723301	14.466
	1.15199e+10	2802.1	2.8021		1.2	8	0.670302	134.06		8.25754e+09	0.69188	138.376
	1.09646e+10	2756.33	2.75633		1.3	4	0.335151	67.0302		5.22551e+09	0.437834	87.5667
	3.7676e+09	1930.58	1.93058		1.4	4	0.335151	67.0302		6.50246e+09	0.544826	108.965
	8.63254e+08	1181.35	1.18135		1.5	0	0	0		0	0	0
	2.48388e+09	1680.26	1.68026		1.6	2	0.167575	33.5151		4.6609e+09	0.390526	78.1052
	2.17703e+09	1608.01	1.60801		1.7	1	0.0837877	16.7575		2.58181e+09	0.216324	43.2648
	3.02944e+10	3867.72	3.86772		1.8	3	0.251363	50.2726		9.87176e+09	0.827132	165.426
	4.27979e+09	2014.38	2.01438		1.9	1	0.0837877	16.7575		3.7676e+09	0.315678	63.1357
	1.27309e+09	1344.68	1.34468		2	2	0.167575	33.5151		8.63517e+09	0.723521	144.704
	9.40694e+09	2619.09	2.61909		2.1	1	0.0837877	16.7575		5.48476e+09	0.459556	91.9111
	2.22815e+10	3491.26	3.49126		2.2	1	0.0837877	16.7575		5.6743e+09	0.475437	95.0873
	1.03748e+09	1256.01	1.25601		2.3	0	0	0		0	0	0
	1.53641e+09	1431.65	1.43165		2.4	0	0	0		0	0	0
	1.40666e+09	1390.15	1.39015		2.5	1	0.0837877	16.7575		8.50866e+09	0.712921	142.584
	9.23477e+08	1208.21	1.20821		2.6	1	0.0837877	16.7575		9.40694e+09	0.788186	157.637
	1.70782e+09	1483.02	1.48302		2.7	2	0.167575	33.5151		2.13897e+10	1.79219	358.439
	4.35537e+09	2026.17	2.02617		2.8	3	0.251363	50.2726		3.58664e+10	3.00517	601.033
	5.48476e+09	2188.03	2.18803		2.9	2	0.167575	33.5151		2.72558e+10	2.2837	456.74
	8.50866e+09	2532.92	2.53292		3	1	0.0837877	16.7575		1.49706e+10	1.25435	250.87
	1.16347e+10	2811.37	2.81137		3.1	0	0	0		0	0	0
	1.34192e+09	1368.49	1.36849		3.2	1	0.0837877	16.7575		1.73194e+10	1.45115	290.23
	1.12129e+09	1288.96	1.28896		3.3	0	0	0		0	0	0
	1.08297e+09	1274.11	1.27411		3.4	2	0.167575	33.5151		4.42493e+10	3.70755	741.509
	1.27118e+10	2895.59	2.89559		3.5	0	0	0		0	0	0
	1.58947e+09	1447.94	1.44794		3.6	0	0	0		0	0	0
	1.66877e+09	1471.63	1.47163		3.7	0	0	0		0	0	0
	5.6743e+09	2212.95	2.21295		3.8	1	0.0837877	16.7575		3.02944e+10	2.5383	507.66
	9.27676e+08	1210.04	1.21004		3.9	1	0.0837877	16.7575		3.15954e+10	2.64731	529.462
	1.11437e+09	1286.3	1.2863		4	0	0	0		0	0	0
	1.73194e+10	3210.05	3.21005		4.1	0	0	0		0	0	0
	1.34974e+10	2954.05	2.95405		4.2	0	0	0		0	0	0
			0		4.3	0	0	0		0	0	0
			0		4.4	0	0	0		0	0	0
			0		4.5	0	0	0		0	0	0
			0		4.6	0	0	0		0	0	0
			0		4.7	0	0	0		0	0	0
			0		4.8	0	0	0		0	0	0
			0		4.9	0	0	0		0	0	0
			0		5	0	0	0		0	0	0
			0
			0		Sum	43	3.60287	720.574			25.3359	5067.17
			0
			0
			0
			0
			0
			0
			0
			0
			0
			0
			0
			0
			0
			0
			0
			0
			0
			0
			0
			0
			0
			0
			0
			0
			0
			0
			0
			0
			0
			0
			0
			0
			0
			0
			0
			0
			0
			0
			0
			0
			0
			0
			0
			0
			0
			0
			0
			0
			0
			0
			0
			0
			0
			0
			0
			0
			0
			0
			0
			0
			0
			0
			0
			0
			0
			0
			0
			0
			0
			0
			0
			0
			0
			0
			0
			0
			0
			0
			0
			0
			0
			0
			0
			0
			0
			0
			0
			0
