# Supplementary material for: Analysis of imaging data on seasonal changes in the population structure and vertical distribution of two dominant planktonic copepod species in the western subarctic Pacific
Source: PeerJ. 2025 Sep 9;13:e19956. doi: 10.7717/peerj.19956 (PMC12428526; doi:10.7717/peerj.19956)
Supplement: Supplemental Information 1 [file peerj-13-19956-s001.zip › Raw data/Eucalanus SPR m2/Figure_Eucalanus -K2-SPR-m2-D4.xlsx]

## Sheet: Histogram
	Split factor	Filtered (m3)	Distance towed (m)
	257.5	1440.5	100		Abundance					Biovolume
					X		Y				Y
	Volume	ESD	ESD*0.001		size class	count	ind.m-3	ind.m-2		Ebv sum	mm3.m-3	mm3.m-2
	2.80142e+10	3768.13	3.76813		0	0	0	0		0	0	0
	2.84025e+10	3785.47	3.78547		0.1	0	0	0		0	0	0
	5.71425e+09	2218.13	2.21813		0.2	0	0	0		0	0	0
	2.96362e+10	3839.5	3.8395		0.3	0	0	0		0	0	0
	2.73789e+10	3739.43	3.73943		0.4	0	0	0		0	0	0
	2.93206e+09	1775.79	1.77579		0.5	0	0	0		0	0	0
	1.72939e+10	3208.47	3.20847		0.6	0	0	0		0	0	0
	1.04886e+10	2715.86	2.71586		0.7	0	0	0		0	0	0
	3.36426e+10	4005.26	4.00526		0.8	0	0	0		0	0	0
	3.29002e+10	3975.58	3.97558		0.9	0	0	0		0	0	0
	4.03115e+09	1974.59	1.97459		1	0	0	0		0	0	0
	1.80675e+10	3255.62	3.25562		1.1	3	0.536272	53.6272		2.5385e+09	0.453775	45.3775
	3.53585e+09	1890.16	1.89016		1.2	5	0.893787	89.3787		5.16555e+09	0.92338	92.338
	6.93198e+09	2365.66	2.36566		1.3	4	0.71503	71.503		5.01751e+09	0.896916	89.6916
	3.15137e+10	3918.93	3.91893		1.4	3	0.536272	53.6272		4.82688e+09	0.86284	86.284
	2.41171e+10	3584.61	3.58461		1.5	2	0.357515	35.7515		4.05953e+09	0.725671	72.5671
	3.70291e+09	1919.47	1.91947		1.6	6	1.07254	107.254		1.41873e+10	2.53608	253.608
	1.00725e+09	1243.69	1.24369		1.7	13	2.32385	232.385		3.58824e+10	6.41425	641.425
	2.80821e+10	3771.18	3.77118		1.8	10	1.78757	178.757		3.39076e+10	6.06124	606.124
	3.00355e+09	1790.11	1.79011		1.9	9	1.60882	160.882		3.46672e+10	6.19701	619.701
	9.24897e+09	2604.34	2.60434		2	3	0.536272	53.6272		1.41788e+10	2.53456	253.456
	2.53221e+09	1691.09	1.69109		2.1	1	0.178757	17.8757		5.13255e+09	0.917481	91.7481
	4.14536e+09	1993.06	1.99306		2.2	1	0.178757	17.8757		5.71425e+09	1.02146	102.146
	2.77533e+10	3756.4	3.7564		2.3	3	0.536272	53.6272		2.06646e+10	3.69395	369.395
	1.79895e+10	3250.93	3.25093		2.4	0	0	0		0	0	0
	3.04332e+10	3873.61	3.87361		2.5	0	0	0		0	0	0
	2.39149e+09	1659.17	1.65917		2.6	4	0.71503	71.503		3.79192e+10	6.77834	677.834
	1.19319e+10	2835.11	2.83511		2.7	2	0.357515	35.7515		2.12697e+10	3.80212	380.212
	1.97323e+10	3352.69	3.35269		2.8	1	0.178757	17.8757		1.19319e+10	2.13292	213.292
	3.11169e+10	3902.41	3.90241		2.9	0	0	0		0	0	0
	3.7583e+09	1928.99	1.92899		3	1	0.178757	17.8757		1.51037e+10	2.69989	269.989
	1.07811e+10	2740.87	2.74087		3.1	1	0.178757	17.8757		1.7088e+10	3.05461	305.461
	1.7571e+10	3225.51	3.22551		3.2	8	1.43006	143.006		1.41776e+11	25.3436	2534.36
	3.90596e+09	1953.93	1.95393		3.3	5	0.893787	89.3787		9.82224e+10	17.558	1755.8
	2.23824e+10	3496.52	3.49652		3.4	2	0.357515	35.7515		4.36908e+10	7.81005	781.005
	3.10217e+10	3898.42	3.89842		3.5	6	1.07254	107.254		1.41528e+11	25.2992	2529.92
	1.51037e+10	3066.87	3.06687		3.6	4	0.71503	71.503		1.01601e+11	18.162	1816.2
	1.75901e+10	3226.69	3.22669		3.7	9	1.60882	160.882		2.51652e+11	44.9846	4498.46
	1.17572e+09	1309.49	1.30949		3.8	6	1.07254	107.254		1.80292e+11	32.2286	3222.86
	1.53016e+09	1429.7	1.4297		3.9	4	0.71503	71.503		1.273e+11	22.7558	2275.58
	3.37639e+09	1861.31	1.86131		4	1	0.178757	17.8757		3.36426e+10	6.01387	601.387
	1.27128e+09	1344.05	1.34405		4.1	2	0.357515	35.7515		7.519e+10	13.4408	1344.08
	2.28406e+10	3520.22	3.52022		4.2	0	0	0		0	0	0
	3.66784e+10	4122.28	4.12228		4.3	0	0	0		0	0	0
	2.30927e+09	1639.93	1.63993		4.4	0	0	0		0	0	0
	3.17691e+10	3929.48	3.92948		4.5	0	0	0		0	0	0
	1.73615e+10	3212.64	3.21264		4.6	0	0	0		0	0	0
	2.37756e+09	1655.94	1.65594		4.7	0	0	0		0	0	0
	1.15933e+09	1303.38	1.30338		4.8	0	0	0		0	0	0
	2.70187e+09	1728.05	1.72805		4.9	0	0	0		0	0	0
	2.23673e+09	1622.58	1.62258		5	0	0	0		0	0	0
	2.59116e+09	1704.11	1.70411
	2.07287e+09	1581.94	1.58194		Sum	119	21.2721	2127.21			265.303	26530.3
	2.8645e+09	1762.04	1.76204
	2.54472e+10	3649.33	3.64933
	2.13083e+10	3439.67	3.43967
	1.41117e+09	1391.64	1.39164
	2.7492e+10	3744.58	3.74458
	3.49107e+09	1882.15	1.88215
	2.36792e+10	3562.78	3.56278
	1.96587e+10	3348.51	3.34851
	1.98827e+10	3361.18	3.36118
	3.41587e+09	1868.53	1.86853
	2.59001e+09	1703.86	1.70386
	2.92222e+10	3821.54	3.82154
	1.5544e+09	1437.21	1.43721
	4.72209e+09	2081.51	2.08151
	4.65464e+09	2071.55	2.07155
	4.80205e+09	2093.19	2.09319
	2.43886e+10	3598.01	3.59801
	2.69936e+09	1727.51	1.72751
	8.66299e+08	1182.74	1.18274
	1.98666e+09	1559.7	1.5597
	3.22391e+09	1832.86	1.83286
	9.39228e+09	2617.73	2.61773
	5.13255e+09	2140.15	2.14015
	1.12505e+09	1290.4	1.2904
	2.75683e+09	1739.68	1.73968
	1.7088e+10	3195.69	3.19569
	2.82001e+09	1752.87	1.75287
	3.72508e+09	1923.29	1.92329
	4.1639e+09	1996.03	1.99603
	9.98026e+09	2671.25	2.67125
	3.61832e+09	1904.74	1.90474
	3.61618e+09	1904.37	1.90437
	3.50605e+09	1884.83	1.88483
	3.22083e+09	1832.27	1.83227
	1.74232e+09	1492.94	1.49294
	6.70851e+09	2339.96	2.33996
	1.73136e+10	3209.69	3.20969
	3.41231e+09	1867.88	1.86788
	1.85892e+10	3286.66	3.28666
	8.24906e+08	1163.6	1.1636
	2.55028e+10	3651.99	3.65199
	2.53173e+10	3643.12	3.64312
	2.34001e+09	1647.17	1.64717
	2.90267e+09	1769.84	1.76984
	3.27847e+09	1843.14	1.84314
	7.02413e+09	2376.1	2.3761
	1.95474e+10	3342.18	3.34218
	9.74687e+08	1230.14	1.23014
	9.29773e+09	2608.91	2.60891
	2.86229e+10	3795.23	3.79523
	2.5334e+10	3643.92	3.64392
	2.58086e+09	1701.85	1.70185
	2.3008e+10	3528.8	3.5288
	9.13077e+08	1203.66	1.20366
	8.47293e+08	1174.03	1.17403
	2.97726e+10	3845.38	3.84538
	2.34947e+10	3553.51	3.55351
	2.68524e+09	1724.49	1.72449
	2.7543e+09	1739.15	1.73915
	2.86624e+10	3796.98	3.79698
	3.44689e+09	1874.17	1.87417
	3.85116e+10	4189.84	4.18984
	3.02065e+10	3863.97	3.86397
	2.72433e+10	3733.25	3.73325
	1.14549e+09	1298.17	1.29817
	1.94012e+10	3333.83	3.33383
			0
			0
			0
			0
			0
			0
			0
			0
			0
			0
			0
			0
			0
			0
			0
			0
			0
			0
			0
			0
			0
			0
