# Supplementary material for: Analysis of imaging data on seasonal changes in the population structure and vertical distribution of two dominant planktonic copepod species in the western subarctic Pacific
Source: PeerJ. 2025 Sep 9;13:e19956. doi: 10.7717/peerj.19956 (PMC12428526; doi:10.7717/peerj.19956)
Supplement: Supplemental Information 1 [file peerj-13-19956-s001.zip › Raw data/Eucalanus SPR m2/Figure_Eucalanus -K2-SPR-m2-D5.xlsx]

## Sheet: Histogram
	Split factor	Filtered (m3)	Distance towed (m)
	183.667	603.4	50		Abundance					Biovolume
					X		Y				Y
	Volume	ESD	ESD*0.001		size class	count	ind.m-3	ind.m-2		Ebv sum	mm3.m-3	mm3.m-2
	2.42352e+10	3590.46	3.59046		0	0	0	0		0	0	0
	2.16111e+10	3455.89	3.45589		0.1	0	0	0		0	0	0
	1.37617e+10	2973.2	2.9732		0.2	0	0	0		0	0	0
	2.77769e+10	3757.47	3.75747		0.3	0	0	0		0	0	0
	2.49729e+10	3626.52	3.62652		0.4	0	0	0		0	0	0
	1.82117e+10	3264.26	3.26426		0.5	0	0	0		0	0	0
	2.24777e+10	3501.47	3.50147		0.6	0	0	0		0	0	0
	3.71958e+10	4141.57	4.14157		0.7	0	0	0		0	0	0
	1.77342e+10	3235.47	3.23547		0.8	0	0	0		0	0	0
	2.17797e+10	3464.85	3.46485		0.9	0	0	0		0	0	0
	2.35612e+10	3556.85	3.55685		1	0	0	0		0	0	0
	1.75219e+10	3222.51	3.22251		1.1	0	0	0		0	0	0
	1.95081e+10	3339.94	3.33994		1.2	0	0	0		0	0	0
	8.98162e+09	2579	2.579		1.3	0	0	0		0	0	0
	8.91238e+09	2572.36	2.57236		1.4	1	0.304386	15.2193		1.68082e+09	0.511617	25.5808
	2.85001e+10	3789.8	3.7898		1.5	0	0	0		0	0	0
	1.55205e+10	3094.82	3.09482		1.6	0	0	0		0	0	0
	1.36762e+10	2967.03	2.96703		1.7	0	0	0		0	0	0
	2.06301e+10	3402.78	3.40278		1.8	1	0.304386	15.2193		3.34184e+09	1.01721	50.8605
	1.9818e+10	3357.53	3.35753		1.9	3	0.913159	45.6579		1.16222e+10	3.53765	176.882
	7.72651e+09	2452.8	2.4528		2	1	0.304386	15.2193		4.26762e+09	1.299	64.9502
	3.72831e+09	1923.85	1.92385		2.1	1	0.304386	15.2193		5.4324e+09	1.65355	82.6774
	3.02654e+10	3866.48	3.86648		2.2	0	0	0		0	0	0
	1.61476e+10	3135.95	3.13595		2.3	1	0.304386	15.2193		6.71637e+09	2.04437	102.219
	2.59833e+10	3674.78	3.67478		2.4	1	0.304386	15.2193		7.72651e+09	2.35184	117.592
	8.53819e+09	2535.84	2.53584		2.5	6	1.82632	91.3159		5.20577e+10	15.8457	792.283
	1.97368e+10	3352.94	3.35294		2.6	4	1.21755	60.8773		3.82097e+10	11.6305	581.526
	2.34032e+10	3548.89	3.54889		2.7	0	0	0		0	0	0
	1.62781e+10	3144.38	3.14438		2.8	1	0.304386	15.2193		1.24742e+10	3.79698	189.849
	3.8959e+09	1952.25	1.95225		2.9	5	1.52193	76.0966		6.71286e+10	20.433	1021.65
	1.89482e+10	3307.68	3.30768		3	1	0.304386	15.2193		1.55205e+10	4.72424	236.212
	1.66362e+10	3167.27	3.16727		3.1	6	1.82632	91.3159		9.87028e+10	30.0438	1502.19
	9.73622e+09	2649.3	2.6493		3.2	5	1.52193	76.0966		8.93077e+10	27.184	1359.2
	2.37958e+10	3568.62	3.56862		3.3	9	2.73948	136.974		1.74753e+11	53.1925	2659.63
	1.90046e+10	3310.95	3.31095		3.4	8	2.43509	121.755		1.69719e+11	51.6602	2583.01
	3.4251e+10	4029.26	4.02926		3.5	8	2.43509	121.755		1.87078e+11	56.9438	2847.19
	2.26355e+10	3509.65	3.50965		3.6	8	2.43509	121.755		2.04424e+11	62.2239	3111.19
	1.59062e+10	3120.25	3.12025		3.7	9	2.73948	136.974		2.47178e+11	75.2375	3761.88
	2.48162e+10	3618.92	3.61892		3.8	3	0.913159	45.6579		8.9281e+10	27.1759	1358.79
	3.34184e+09	1854.94	1.85494		3.9	2	0.608773	30.4386		6.36963e+10	19.3883	969.414
	1.81525e+10	3260.72	3.26072		4	4	1.21755	60.8773		1.39036e+11	42.3207	2116.04
	3.02174e+10	3864.43	3.86443		4.1	3	0.913159	45.6579		1.13484e+11	34.543	1727.15
	2.05923e+10	3400.71	3.40071		4.2	2	0.608773	30.4386		7.81048e+10	23.774	1188.7
	3.57208e+10	4086.09	4.08609		4.3	0	0	0		0	0	0
	1.24742e+10	2877.43	2.87743		4.4	0	0	0		0	0	0
	2.12833e+10	3438.32	3.43832		4.5	0	0	0		0	0	0
	2.87982e+10	3802.96	3.80296		4.6	0	0	0		0	0	0
	3.92186e+10	4215.33	4.21533		4.7	0	0	0		0	0	0
	1.76874e+10	3232.62	3.23262		4.8	0	0	0		0	0	0
	1.68082e+09	1475.16	1.47516		4.9	0	0	0		0	0	0
	3.87728e+10	4199.29	4.19929		5	0	0	0		0	0	0
	2.71555e+10	3729.24	3.72924
	1.3467e+10	2951.83	2.95183		Sum	93	28.3079	1415.4			572.533	28626.7
	3.47192e+10	4047.53	4.04753
	1.88228e+10	3300.36	3.30036
	2.47976e+10	3618.01	3.61801
	2.64928e+10	3698.65	3.69865
	5.4324e+09	2181.04	2.18104
	2.642e+10	3695.26	3.69526
	3.13418e+10	3911.79	3.91179
	2.70962e+10	3726.52	3.72652
	2.63529e+10	3692.13	3.69213
	3.99802e+09	1969.16	1.96916
	8.42369e+09	2524.46	2.52446
	2.43504e+10	3596.13	3.59613
	6.71637e+09	2340.88	2.34088
	1.28304e+10	2904.56	2.90456
	3.75154e+10	4153.4	4.1534
	8.92391e+09	2573.47	2.57347
	9.5717e+09	2634.29	2.63429
	1.33934e+10	2946.44	2.94644
	3.43454e+10	4032.95	4.03295
	2.8571e+10	3792.94	3.79294
	2.00342e+10	3369.7	3.3697
	3.88862e+10	4203.38	4.20338
	4.26762e+09	2012.47	2.01247
	2.13885e+10	3443.98	3.44398
	2.67164e+10	3709.03	3.70903
	1.71571e+10	3199.99	3.19999
	1.95542e+10	3342.57	3.34257
	8.27793e+09	2509.81	2.50981
	2.08328e+10	3413.89	3.41389
	9.30475e+09	2609.57	2.60957
	2.71421e+10	3728.62	3.72862
	2.16014e+10	3455.37	3.45537
	3.23545e+10	3953.47	3.95347
	1.93266e+10	3329.55	3.32955
	1.65777e+10	3163.55	3.16355
	2.26186e+10	3508.78	3.50878
	2.45884e+10	3607.81	3.60781
	2.71075e+10	3727.04	3.72704
	2.71121e+10	3727.25	3.72725
	9.59708e+09	2636.62	2.63662
			0
			0
			0
			0
			0
			0
			0
			0
			0
			0
			0
			0
			0
			0
			0
			0
			0
			0
			0
			0
			0
			0
			0
			0
			0
			0
			0
			0
			0
			0
			0
			0
			0
			0
			0
			0
			0
			0
			0
			0
			0
			0
			0
			0
			0
			0
			0
			0
