# Supplementary material for: Analysis of imaging data on seasonal changes in the population structure and vertical distribution of two dominant planktonic copepod species in the western subarctic Pacific
Source: PeerJ. 2025 Sep 9;13:e19956. doi: 10.7717/peerj.19956 (PMC12428526; doi:10.7717/peerj.19956)
Supplement: Supplemental Information 1 [file peerj-13-19956-s001.zip › Raw data/Eucalanus SPR m2/Figure_Eucalanus -K2-SPR-m2-D7.xlsx]

## Sheet: Histogram
	Split factor	Filtered (m3)	Distance towed (m)
	290	759.9	50		Abundance					Biovolume
					X		Y				Y
	Volume	ESD	ESD*0.001		size class	count	ind.m-3	ind.m-2		Ebv sum	mm3.m-3	mm3.m-2
	6.86875e+09	2358.45	2.35845		0	0	0	0		0	0	0
	7.62153e+09	2441.64	2.44164		0.1	0	0	0		0	0	0
	8.10705e+09	2492.42	2.49242		0.2	0	0	0		0	0	0
	4.47048e+09	2043.86	2.04386		0.3	0	0	0		0	0	0
	7.08837e+09	2383.32	2.38332		0.4	0	0	0		0	0	0
	1.98605e+10	3359.93	3.35993		0.5	0	0	0		0	0	0
	7.3065e+09	2407.52	2.40752		0.6	0	0	0		0	0	0
	5.06367e+09	2130.54	2.13054		0.7	0	0	0		0	0	0
	1.36479e+10	2964.99	2.96499		0.8	0	0	0		0	0	0
	8.7106e+09	2552.8	2.5528		0.9	0	0	0		0	0	0
	8.21813e+09	2503.75	2.50375		1	0	0	0		0	0	0
	6.28432e+09	2289.57	2.28957		1.1	0	0	0		0	0	0
	2.03692e+10	3388.38	3.38838		1.2	0	0	0		0	0	0
	8.35987e+09	2518.07	2.51807		1.3	1	0.381629	19.0815		1.36483e+09	0.520857	26.0429
	1.91959e+10	3322.03	3.32203		1.4	1	0.381629	19.0815		1.65593e+09	0.63195	31.5975
	7.96148e+09	2477.41	2.47741		1.5	0	0	0		0	0	0
	6.94921e+09	2367.62	2.36762		1.6	0	0	0		0	0	0
	9.65236e+09	2641.67	2.64167		1.7	0	0	0		0	0	0
	1.49822e+10	3058.62	3.05862		1.8	1	0.381629	19.0815		3.55577e+09	1.35699	67.8494
	1.65593e+09	1467.85	1.46785		1.9	0	0	0		0	0	0
	2.94232e+10	3830.28	3.83028		2	1	0.381629	19.0815		4.47048e+09	1.70607	85.3033
	8.9591e+09	2576.85	2.57685		2.1	2	0.763258	38.1629		9.91527e+09	3.78396	189.198
	9.04206e+09	2584.78	2.58478		2.2	1	0.381629	19.0815		6.28432e+09	2.39828	119.914
	2.77967e+10	3758.36	3.75836		2.3	3	1.14489	57.2444		2.09063e+10	7.97847	398.923
	2.27161e+10	3513.81	3.51381		2.4	5	1.90815	95.4073		3.88318e+10	14.8194	740.968
	9.70626e+09	2646.58	2.64658		2.5	7	2.6714	133.57		6.07863e+10	23.1978	1159.89
	7.83528e+09	2464.25	2.46425		2.6	4	1.52652	76.3258		3.84415e+10	14.6704	733.52
	2.70587e+10	3724.8	3.7248		2.7	0	0	0		0	0	0
	8.88474e+09	2569.7	2.5697		2.8	0	0	0		0	0	0
	1.36483e+09	1376.24	1.37624		2.9	1	0.381629	19.0815		1.36479e+10	5.20845	260.423
	2.19655e+10	3474.67	3.47467		3	2	0.763258	38.1629		2.92775e+10	11.1731	558.657
	8.61186e+09	2543.12	2.54312		3.1	0	0	0		0	0	0
	1.42952e+10	3011.14	3.01114		3.2	0	0	0		0	0	0
	4.8516e+09	2100.37	2.10037		3.3	3	1.14489	57.2444		5.94255e+10	22.6785	1133.93
	3.55577e+09	1893.7	1.8937		3.4	2	0.763258	38.1629		4.29951e+10	16.4082	820.409
	2.81658e+10	3774.92	3.77492		3.5	1	0.381629	19.0815		2.27161e+10	8.66914	433.457
	9.41868e+09	2620.18	2.62018		3.6	0	0	0		0	0	0
	2.10296e+10	3424.61	3.42461		3.7	3	1.14489	57.2444		8.30212e+10	31.6833	1584.16
	9.6642e+09	2642.75	2.64275		3.8	1	0.381629	19.0815		2.94232e+10	11.2287	561.437
			0		3.9	0	0	0		0	0	0
			0		4	0	0	0		0	0	0
			0		4.1	0	0	0		0	0	0
			0		4.2	0	0	0		0	0	0
			0		4.3	0	0	0		0	0	0
			0		4.4	0	0	0		0	0	0
			0		4.5	0	0	0		0	0	0
			0		4.6	0	0	0		0	0	0
			0		4.7	0	0	0		0	0	0
			0		4.8	0	0	0		0	0	0
			0		4.9	0	0	0		0	0	0
			0		5	0	0	0		0	0	0
			0
			0		Sum	39	14.8835	744.177			178.114	8905.68
			0
			0
			0
			0
			0
			0
			0
			0
			0
			0
			0
			0
			0
			0
			0
			0
			0
			0
			0
			0
			0
			0
			0
			0
			0
			0
			0
			0
			0
			0
			0
			0
			0
			0
			0
			0
			0
			0
			0
			0
			0
			0
			0
			0
			0
			0
			0
			0
			0
			0
			0
			0
			0
			0
			0
			0
			0
			0
			0
			0
			0
			0
			0
			0
			0
			0
			0
			0
			0
			0
			0
			0
			0
			0
			0
			0
			0
			0
			0
			0
			0
			0
			0
			0
			0
			0
			0
			0
