# Supplementary material for: Analysis of imaging data on seasonal changes in the population structure and vertical distribution of two dominant planktonic copepod species in the western subarctic Pacific
Source: PeerJ. 2025 Sep 9;13:e19956. doi: 10.7717/peerj.19956 (PMC12428526; doi:10.7717/peerj.19956)
Supplement: Supplemental Information 1 [file peerj-13-19956-s001.zip › Raw data/Eucalanus SPR m2/Figure_Eucalanus -K2-SPR-m2-N3.xlsx]

## Sheet: Histogram
	Split factor	Filtered (m3)	Distance towed (m)
	383.333	2186	200		Abundance					Biovolume
					X		Y				Y
	Volume	ESD	ESD*0.001		size class	count	ind.m-3	ind.m-2		Ebv sum	mm3.m-3	mm3.m-2
	2.30908e+09	1639.89	1.63989		0	0	0	0		0	0	0
	1.49189e+09	1417.68	1.41768		0.1	0	0	0		0	0	0
	5.19572e+09	2148.9	2.1489		0.2	0	0	0		0	0	0
	1.88534e+09	1532.72	1.53272		0.3	0	0	0		0	0	0
	1.56197e+09	1439.54	1.43954		0.4	0	0	0		0	0	0
	1.51338e+09	1424.46	1.42446		0.5	0	0	0		0	0	0
	1.15073e+09	1300.14	1.30014		0.6	0	0	0		0	0	0
	4.83574e+08	973.841	0.973841		0.7	0	0	0		0	0	0
	2.66287e+09	1719.69	1.71969		0.8	1	0.175358	35.0717		3.11779e+08	0.0546731	10.9346
	3.11779e+08	841.297	0.841297		0.9	1	0.175358	35.0717		4.83574e+08	0.0847988	16.9598
	3.14805e+09	1818.36	1.81836		1	2	0.350717	70.1433		1.21389e+09	0.212865	42.5731
	1.88139e+09	1531.65	1.53165		1.1	4	0.701433	140.287		3.15728e+09	0.553656	110.731
	3.68401e+09	1916.2	1.9162		1.2	6	1.05215	210.43		5.99084e+09	1.05054	210.109
	2.62981e+09	1712.54	1.71254		1.3	11	1.92894	385.788		1.41571e+10	2.48256	496.512
	9.05e+08	1200.1	1.2001		1.4	10	1.75358	350.717		1.60749e+10	2.81886	563.772
	3.81201e+09	1938.14	1.93814		1.5	3	0.526075	105.215		5.66703e+09	0.993761	198.752
	1.0085e+09	1244.21	1.24421		1.6	2	0.350717	70.1433		4.58391e+09	0.803826	160.765
	1.38832e+09	1384.09	1.38409		1.7	5	0.876792	175.358		1.36962e+10	2.40174	480.348
	3.44731e+09	1874.25	1.87425		1.8	5	0.876792	175.358		1.66316e+10	2.91648	583.297
	1.19513e+09	1316.66	1.31666		1.9	7	1.22751	245.502		2.64679e+10	4.64137	928.275
	2.27482e+09	1631.73	1.63173		2	2	0.350717	70.1433		9.00115e+09	1.57843	315.685
	5.84297e+08	1037.24	1.03724		2.1	2	0.350717	70.1433		1.04136e+10	1.82611	365.223
	1.39204e+09	1385.32	1.38532		2.2	0	0	0		0	0	0
	1.33488e+09	1366.09	1.36609		2.3	0	0	0		0	0	0
	7.84195e+08	1144.13	1.14413		2.4	0	0	0		0	0	0
	3.82939e+09	1941.08	1.94108		2.5	0	0	0		0	0	0
	9.64372e+08	1225.79	1.22579		2.6	0	0	0		0	0	0
	1.07084e+10	2734.69	2.73469		2.7	1	0.175358	35.0717		1.07084e+10	1.87781	375.562
	3.78946e+09	1934.31	1.93431		2.8	1	0.175358	35.0717		1.21182e+10	2.12502	425.004
	1.26947e+09	1343.41	1.34341		2.9	2	0.350717	70.1433		2.69085e+10	4.71863	943.727
	1.58217e+09	1445.72	1.44572		3	1	0.175358	35.0717		1.51143e+10	2.65042	530.085
	4.63238e+09	2068.24	2.06824		3.1	0	0	0		0	0	0
	3.28384e+09	1844.14	1.84414		3.2	0	0	0		0	0	0
	1.01827e+09	1248.21	1.24821		3.3	0	0	0		0	0	0
	4.36877e+09	2028.24	2.02824		3.4	0	0	0		0	0	0
	1.60018e+09	1451.19	1.45119		3.5	0	0	0		0	0	0
	5.21788e+09	2151.95	2.15195		3.6	0	0	0		0	0	0
	7.17016e+08	1110.48	1.11048		3.7	0	0	0		0	0	0
	1.33916e+09	1367.56	1.36756		3.8	0	0	0		0	0	0
	1.65839e+09	1468.58	1.46858		3.9	0	0	0		0	0	0
	3.32855e+09	1852.47	1.85247		4	0	0	0		0	0	0
	1.04185e+09	1257.77	1.25777		4.1	0	0	0		0	0	0
	3.61426e+09	1904.03	1.90403		4.2	0	0	0		0	0	0
	3.90049e+09	1953.02	1.95302		4.3	0	0	0		0	0	0
	1.71613e+09	1485.42	1.48542		4.4	0	0	0		0	0	0
	2.95776e+09	1780.96	1.78096		4.5	0	0	0		0	0	0
	2.82649e+09	1754.22	1.75422		4.6	0	0	0		0	0	0
	1.46024e+09	1407.59	1.40759		4.7	0	0	0		0	0	0
	1.29332e+09	1351.77	1.35177		4.8	0	0	0		0	0	0
	1.2148e+09	1323.84	1.32384		4.9	0	0	0		0	0	0
	1.3693e+09	1377.74	1.37774		5	0	0	0		0	0	0
	1.30572e+10	2921.57	2.92157
	1.05286e+09	1262.19	1.26219		Sum	66	11.5737	2314.73			33.7916	6758.31
	2.61926e+09	1710.25	1.71025
	1.9003e+09	1536.77	1.53677
	7.96916e+08	1150.28	1.15028
	1.20991e+09	1322.06	1.32206
	1.21182e+10	2849.79	2.84979
	1.74081e+09	1492.51	1.49251
	1.51143e+10	3067.59	3.06759
	8.59155e+08	1179.48	1.17948
	3.83831e+09	1942.59	1.94259
	3.42382e+09	1869.98	1.86998
	1.74968e+09	1495.04	1.49504
	6.29591e+08	1063.38	1.06338
	1.38514e+10	2979.64	2.97964
			0
			0
			0
			0
			0
			0
			0
			0
			0
			0
			0
			0
			0
			0
			0
			0
			0
			0
			0
			0
			0
			0
			0
			0
			0
			0
			0
			0
			0
			0
			0
			0
			0
			0
			0
			0
			0
			0
			0
			0
			0
			0
			0
			0
			0
			0
			0
			0
			0
			0
			0
			0
			0
			0
			0
			0
			0
			0
			0
			0
			0
			0
			0
			0
			0
			0
			0
			0
			0
			0
			0
			0
			0
			0
			0
