# Supplementary material for: Analysis of imaging data on seasonal changes in the population structure and vertical distribution of two dominant planktonic copepod species in the western subarctic Pacific
Source: PeerJ. 2025 Sep 9;13:e19956. doi: 10.7717/peerj.19956 (PMC12428526; doi:10.7717/peerj.19956)
Supplement: Supplemental Information 1 [file peerj-13-19956-s001.zip › Raw data/Eucalanus SPR m2/Figure_Eucalanus -K2-SPR-m2-N4.xlsx]

## Sheet: Histogram
	Split factor	Filtered (m3)	Distance towed (m)
	207	987	100		Abundance					Biovolume
					X		Y				Y
	Volume	ESD	ESD*0.001		size class	count	ind.m-3	ind.m-2		Ebv sum	mm3.m-3	mm3.m-2
	4.65905e+09	2072.21	2.07221		0	0	0	0		0	0	0
	1.33739e+10	2945.01	2.94501		0.1	0	0	0		0	0	0
	6.70091e+09	2339.08	2.33908		0.2	0	0	0		0	0	0
	3.21382e+10	3944.64	3.94464		0.3	0	0	0		0	0	0
	4.19322e+09	2000.71	2.00071		0.4	0	0	0		0	0	0
	3.81136e+09	1938.03	1.93803		0.5	0	0	0		0	0	0
	3.21181e+09	1830.56	1.83056		0.6	0	0	0		0	0	0
	6.03848e+09	2259.31	2.25931		0.7	0	0	0		0	0	0
	8.84645e+08	1191.03	1.19103		0.8	1	0.209726	20.9726		3.12816e+08	0.0656059	6.56059
	3.02239e+10	3864.71	3.86471		0.9	0	0	0		0	0	0
	2.65334e+10	3700.54	3.70054		1	1	0.209726	20.9726		6.59964e+08	0.138412	13.8412
	2.17611e+10	3463.86	3.46386		1.1	8	1.67781	167.781		6.39563e+09	1.34133	134.133
	2.97813e+09	1785.04	1.78504		1.2	14	2.93617	293.617		1.40084e+10	2.93792	293.792
	2.78279e+09	1745.13	1.74513		1.3	10	2.09726	209.726		1.26737e+10	2.65801	265.801
	1.53176e+09	1430.2	1.4302		1.4	3	0.629179	62.9179		4.63086e+09	0.971214	97.1214
	1.64296e+09	1464	1.464		1.5	4	0.838906	83.8906		7.91558e+09	1.66011	166.011
	9.29981e+08	1211.04	1.21104		1.6	6	1.25836	125.836		1.45086e+10	3.04284	304.284
	2.52312e+09	1689.07	1.68907		1.7	5	1.04863	104.863		1.41203e+10	2.9614	296.14
	8.9617e+09	2577.1	2.5771		1.8	8	1.67781	167.781		2.64355e+10	5.54422	554.422
	1.28742e+09	1349.71	1.34971		1.9	7	1.46809	146.809		2.66959e+10	5.59884	559.884
	7.47957e+08	1126.23	1.12623		2	4	0.838906	83.8906		1.78652e+10	3.74681	374.681
	3.47022e+09	1878.39	1.87839		2.1	5	1.04863	104.863		2.69703e+10	5.65638	565.638
	1.23279e+09	1330.34	1.33034		2.2	3	0.629179	62.9179		1.79572e+10	3.76609	376.609
	1.90721e+10	3314.87	3.31487		2.3	3	0.629179	62.9179		2.0537e+10	4.30716	430.716
	4.42637e+09	2037.12	2.03712		2.4	3	0.629179	62.9179		2.27971e+10	4.78116	478.116
	1.21006e+09	1322.12	1.32212		2.5	2	0.419453	41.9453		1.80556e+10	3.78674	378.674
	5.52697e+09	2193.63	2.19363		2.6	0	0	0		0	0	0
	5.50144e+09	2190.24	2.19024		2.7	3	0.629179	62.9179		3.16152e+10	6.63054	663.054
	1.26205e+10	2888.63	2.88863		2.8	3	0.629179	62.9179		3.70655e+10	7.77362	777.362
	1.92446e+10	3324.84	3.32484		2.9	4	0.838906	83.8906		5.35203e+10	11.2246	1122.46
	3.16681e+09	1821.97	1.82197		3	2	0.419453	41.9453		3.00261e+10	6.29726	629.726
	5.43387e+09	2181.24	2.18124		3.1	1	0.209726	20.9726		1.70007e+10	3.5655	356.55
	1.94332e+09	1548.28	1.54828		3.2	2	0.419453	41.9453		3.52728e+10	7.39765	739.765
	2.30853e+09	1639.76	1.63976		3.3	4	0.838906	83.8906		7.66504e+10	16.0756	1607.56
	3.28549e+09	1844.45	1.84445		3.4	5	1.04863	104.863		1.07601e+11	22.5668	2256.68
	2.68017e+10	3712.97	3.71297		3.5	5	1.04863	104.863		1.18738e+11	24.9025	2490.25
	1.25461e+10	2882.95	2.88295		3.6	5	1.04863	104.863		1.27076e+11	26.6513	2665.13
	1.03654e+10	2705.17	2.70517		3.7	4	0.838906	83.8906		1.08611e+11	22.7786	2277.86
	3.26774e+09	1841.12	1.84112		3.8	3	0.629179	62.9179		9.01076e+10	18.898	1889.8
	5.97886e+09	2251.85	2.25185		3.9	1	0.209726	20.9726		3.21382e+10	6.74023	674.023
	8.25037e+08	1163.66	1.16366		4	3	0.629179	62.9179		1.05158e+11	22.0544	2205.44
	7.35969e+09	2413.35	2.41335		4.1	1	0.209726	20.9726		3.83151e+10	8.03569	803.569
	4.96235e+09	2116.23	2.11623		4.2	1	0.209726	20.9726		4.02029e+10	8.4316	843.16
	2.35552e+10	3556.55	3.55655		4.3	0	0	0		0	0	0
	1.09154e+09	1277.46	1.27746		4.4	0	0	0		0	0	0
	1.05668e+09	1263.71	1.26371		4.5	0	0	0		0	0	0
	1.04795e+10	2715.07	2.71507		4.6	0	0	0		0	0	0
	5.93981e+09	2246.94	2.24694		4.7	0	0	0		0	0	0
	9.83381e+08	1233.79	1.23379		4.8	0	0	0		0	0	0
	1.15568e+09	1302.01	1.30201		4.9	0	0	0		0	0	0
	2.8336e+10	3782.51	3.78251		5	0	0	0		0	0	0
	9.09393e+09	2589.71	2.58971
	4.11637e+09	1988.41	1.98841		Sum	134	28.1033	2810.33			272.988	27298.8
	2.20921e+10	3481.34	3.48134
	9.94318e+08	1238.35	1.23835
	1.43478e+09	1399.36	1.39936
	2.13842e+09	1598.45	1.59845
	3.56911e+10	4084.95	4.08495
	1.32688e+10	2937.27	2.93727
	1.15948e+09	1303.43	1.30343
	3.83151e+10	4182.7	4.1827
	1.08682e+09	1275.62	1.27562
	2.69398e+10	3719.34	3.71934
	1.921e+10	3322.84	3.32284
	3.61021e+09	1903.32	1.90332
	3.09496e+10	3895.4	3.8954
	2.36144e+09	1652.19	1.65219
	1.70007e+10	3190.24	3.19024
	2.08653e+10	3415.67	3.41567
	3.69195e+09	1917.58	1.91758
	1.27474e+09	1345.27	1.34527
	3.0182e+09	1793.01	1.79301
	7.964e+08	1150.03	1.15003
	1.22044e+09	1325.89	1.32589
	3.42302e+10	4028.44	4.02844
	1.35743e+10	2959.64	2.95964
	1.4365e+09	1399.92	1.39992
	7.99786e+09	2481.18	2.48118
	4.02029e+10	4250.3	4.2503
	2.76073e+09	1740.5	1.7405
	3.68401e+09	1916.2	1.9162
	3.52368e+10	4067.55	4.06755
	2.42393e+10	3590.65	3.59065
	1.03875e+09	1256.52	1.25652
	8.49266e+08	1174.94	1.17494
	2.53467e+09	1691.64	1.69164
	9.19015e+08	1206.26	1.20626
	2.47336e+10	3614.9	3.6149
	1.80985e+10	3257.48	3.25748
	3.12816e+08	842.229	0.842229
	2.50298e+10	3629.27	3.62927
	2.45851e+09	1674.52	1.67452
	3.49634e+09	1883.09	1.88309
	1.47427e+10	3042.24	3.04224
	2.89342e+10	3808.94	3.80894
	1.26181e+09	1340.7	1.3407
	9.22936e+08	1207.97	1.20797
	7.43957e+09	2422.05	2.42205
	7.01854e+09	2375.47	2.37547
	1.52833e+10	3078.98	3.07898
	2.64866e+10	3698.36	3.69836
	2.5765e+10	3664.47	3.66447
	2.40701e+10	3582.28	3.58228
	1.71743e+10	3201.06	3.20106
	1.87334e+09	1529.46	1.52946
	2.32232e+09	1643.01	1.64301
	1.18989e+10	2832.5	2.8325
	1.96051e+09	1552.83	1.55283
	6.81757e+09	2352.58	2.35258
	1.91237e+10	3317.86	3.31786
	1.45614e+09	1406.27	1.40627
	7.52755e+08	1128.63	1.12863
	6.59964e+08	1080.21	1.08021
	1.07703e+10	2739.96	2.73996
	4.18202e+09	1998.92	1.99892
	9.09574e+08	1202.12	1.20212
	2.30649e+10	3531.71	3.53171
	2.17809e+10	3464.91	3.46491
	7.14406e+08	1109.13	1.10913
	3.14275e+09	1817.34	1.81734
	1.05173e+09	1261.73	1.26173
	9.57241e+08	1222.76	1.22276
	3.39433e+09	1864.6	1.8646
	2.50615e+10	3630.8	3.6308
	4.58659e+09	2061.41	2.06141
	1.03678e+09	1255.73	1.25573
	2.11018e+10	3428.52	3.42852
	5.54565e+09	2196.1	2.1961
	8.25167e+08	1163.72	1.16372
	3.59998e+09	1901.52	1.90152
	2.58047e+09	1701.77	1.70177
	1.02962e+09	1252.83	1.25283
	2.38082e+10	3569.24	3.56924
	1.33034e+10	2939.82	2.93982
			0
			0
			0
			0
			0
			0
			0
