# Supplementary material for: Analysis of imaging data on seasonal changes in the population structure and vertical distribution of two dominant planktonic copepod species in the western subarctic Pacific
Source: PeerJ. 2025 Sep 9;13:e19956. doi: 10.7717/peerj.19956 (PMC12428526; doi:10.7717/peerj.19956)
Supplement: Supplemental Information 1 [file peerj-13-19956-s001.zip › Raw data/Eucalanus SPR m2/Figure_Eucalanus -K2-SPR-m2-N5.xlsx]

## Sheet: Histogram
	Split factor	Filtered (m3)	Distance towed (m)
	292	502.5	50		Abundance					Biovolume
					X		Y				Y
	Volume	ESD	ESD*0.001		size class	count	ind.m-3	ind.m-2		Ebv sum	mm3.m-3	mm3.m-2
	2.3336e+10	3545.49	3.54549		0	0	0	0		0	0	0
	2.89875e+10	3811.28	3.81128		0.1	0	0	0		0	0	0
	6.95027e+09	2367.74	2.36774		0.2	0	0	0		0	0	0
	2.68591e+10	3715.62	3.71562		0.3	0	0	0		0	0	0
	1.90702e+10	3314.76	3.31476		0.4	0	0	0		0	0	0
	2.40838e+10	3582.96	3.58296		0.5	0	0	0		0	0	0
	2.28765e+10	3522.06	3.52206		0.6	0	0	0		0	0	0
	1.86132e+10	3288.07	3.28807		0.7	0	0	0		0	0	0
	8.69345e+09	2551.12	2.55112		0.8	0	0	0		0	0	0
	1.82322e+10	3265.48	3.26548		0.9	0	0	0		0	0	0
	2.34477e+10	3551.14	3.55114		1	0	0	0		0	0	0
	1.7908e+10	3246.01	3.24601		1.1	0	0	0		0	0	0
	2.15272e+10	3451.41	3.45141		1.2	1	0.581095	29.0547		9.34596e+08	0.543089	27.1544
	6.87853e+09	2359.57	2.35957		1.3	0	0	0		0	0	0
	9.34596e+08	1213.04	1.21304		1.4	1	0.581095	29.0547		1.56649e+09	0.91028	45.514
	1.60143e+10	3127.3	3.1273		1.5	0	0	0		0	0	0
	1.56649e+09	1440.93	1.44093		1.6	0	0	0		0	0	0
	3.4127e+10	4024.39	4.02439		1.7	0	0	0		0	0	0
	1.96224e+10	3346.45	3.34645		1.8	1	0.581095	29.0547		3.10294e+09	1.8031	90.1552
	1.74281e+10	3216.75	3.21675		1.9	0	0	0		0	0	0
	28813502212	3803.64	3.80364		2	0	0	0		0	0	0
	2.52855e+10	3641.59	3.64159		2.1	1	0.581095	29.0547		5.44046e+09	3.16142	158.071
	2.83555e+10	3783.37	3.78337		2.2	0	0	0		0	0	0
	1.84918e+10	3280.9	3.2809		2.3	3	1.74328	87.1642		2.06516e+10	12.0006	600.028
	3.04306e+10	3873.5	3.8735		2.4	0	0	0		0	0	0
	3.10294e+09	1809.64	1.80964		2.5	1	0.581095	29.0547		8.69345e+09	5.05172	252.586
	2.30448e+10	3530.68	3.53068		2.6	0	0	0		0	0	0
	1.75775e+10	3225.91	3.22591		2.7	0	0	0		0	0	0
	2.35397e+10	3555.77	3.55577		2.8	0	0	0		0	0	0
	2.06171e+10	3402.07	3.40207		2.9	1	0.581095	29.0547		1.33195e+10	7.73989	386.994
	2.82547e+10	3778.89	3.77889		3	0	0	0		0	0	0
	6.82284e+09	2353.18	2.35318		3.1	1	0.581095	29.0547		1.60143e+10	9.30582	465.291
	2.66201e+10	3704.56	3.70456		3.2	7	4.06766	203.383		1.26386e+11	73.4423	3672.11
	3.10038e+10	3897.67	3.89767		3.3	2	1.16219	58.1095		3.86926e+10	22.484	1124.2
	5.44046e+09	2182.12	2.18212		3.4	3	1.74328	87.1642		6.33118e+10	36.7901	1839.51
	2.40473e+10	3581.15	3.58115		3.5	8	4.64876	232.438		1.8707e+11	108.706	5435.28
	2.80446e+10	3769.5	3.7695		3.6	1	0.581095	29.0547		2.52855e+10	14.6933	734.663
	1.81354e+10	3259.69	3.25969		3.7	6	3.48657	174.328		1.64811e+11	95.7709	4788.55
	3.24387e+10	3956.9	3.9569		3.8	6	3.48657	174.328		1.77266e+11	103.008	5150.42
	2.26945e+10	3512.7	3.5127		3.9	1	0.581095	29.0547		3.24387e+10	18.8499	942.497
	2.66774e+10	3707.22	3.70722		4	2	1.16219	58.1095		6.82683e+10	39.6704	1983.52
	2.90315e+10	3813.21	3.81321		4.1	1	0.581095	29.0547		3.73518e+10	21.7049	1085.25
	3.41414e+10	4024.95	4.02495		4.2	0	0	0		0	0	0
	2.11675e+10	3432.08	3.43208		4.3	0	0	0		0	0	0
	3.73518e+10	4147.35	4.14735		4.4	0	0	0		0	0	0
	1.33195e+10	2941.01	2.94101		4.5	0	0	0		0	0	0
	2.89995e+10	3811.8	3.8118		4.6	0	0	0		0	0	0
			0		4.7	0	0	0		0	0	0
			0		4.8	0	0	0		0	0	0
			0		4.9	0	0	0		0	0	0
			0		5	0	0	0		0	0	0
			0
			0		Sum	47	27.3114	1365.57			575.636	28781.8
			0
			0
			0
			0
			0
			0
			0
			0
			0
			0
			0
			0
			0
			0
			0
			0
			0
			0
			0
			0
			0
			0
			0
			0
			0
			0
			0
			0
			0
			0
			0
			0
			0
			0
			0
			0
			0
			0
			0
			0
			0
			0
			0
			0
			0
			0
			0
			0
			0
			0
			0
			0
			0
			0
			0
			0
			0
			0
			0
			0
			0
			0
			0
			0
			0
			0
			0
			0
			0
			0
			0
			0
			0
			0
			0
			0
			0
			0
			0
			0
			0
			0
			0
			0
			0
			0
			0
			0
