# Supplementary material for: Analysis of imaging data on seasonal changes in the population structure and vertical distribution of two dominant planktonic copepod species in the western subarctic Pacific
Source: PeerJ. 2025 Sep 9;13:e19956. doi: 10.7717/peerj.19956 (PMC12428526; doi:10.7717/peerj.19956)
Supplement: Supplemental Information 1 [file peerj-13-19956-s001.zip › Raw data/Eucalanus SPR m2/Figure_Eucalanus -K2-SPR-m2-N6.xlsx]

## Sheet: Histogram
	Split factor	Filtered (m3)	Distance towed (m)
	314.667	571.5	50		Abundance					Biovolume
					X		Y				Y
	Volume	ESD	ESD*0.001		size class	count	ind.m-3	ind.m-2		Ebv sum	mm3.m-3	mm3.m-2
	1.69975e+10	3190.04	3.19004		0	0	0	0		0	0	0
	7.22898e+09	2398.98	2.39898		0.1	0	0	0		0	0	0
	1.90613e+10	3314.25	3.31425		0.2	0	0	0		0	0	0
	1.34299e+09	1368.86	1.36886		0.3	0	0	0		0	0	0
	9.82597e+09	2657.41	2.65741		0.4	0	0	0		0	0	0
	7.01429e+09	2374.99	2.37499		0.5	0	0	0		0	0	0
	1.56726e+10	3104.9	3.1049		0.6	0	0	0		0	0	0
	6.83365e+09	2354.42	2.35442		0.7	0	0	0		0	0	0
	7.7018e+09	2450.18	2.45018		0.8	0	0	0		0	0	0
	8.55552e+09	2537.56	2.53756		0.9	0	0	0		0	0	0
	1.19666e+10	2837.85	2.83785		1	0	0	0		0	0	0
	7.74547e+09	2454.8	2.4548		1.1	0	0	0		0	0	0
	3.56872e+09	1896	1.896		1.2	0	0	0		0	0	0
	8.14448e+09	2496.25	2.49625		1.3	1	0.550598	27.5299		1.34299e+09	0.73945	36.9725
	8.2577e+09	2507.77	2.50777		1.4	0	0	0		0	0	0
	1.94812e+10	3338.41	3.33841		1.5	1	0.550598	27.5299		1.86563e+09	1.02721	51.3607
	9.49744e+09	2627.46	2.62746		1.6	1	0.550598	27.5299		2.27519e+09	1.25271	62.6356
	5.83017e+09	2233.03	2.23303		1.7	0	0	0		0	0	0
	1.86563e+09	1527.36	1.52736		1.8	2	1.1012	55.0598		6.98522e+09	3.84605	192.302
	2.32008e+10	3538.63	3.53863		1.9	0	0	0		0	0	0
	2.98976e+10	3850.76	3.85076		2	0	0	0		0	0	0
	9.17207e+09	2597.11	2.59711		2.1	1	0.550598	27.5299		5.50806e+09	3.03273	151.636
	5.50806e+09	2191.12	2.19112		2.2	1	0.550598	27.5299		5.83017e+09	3.21008	160.504
	1.58238e+10	3114.85	3.11485		2.3	3	1.65179	82.5897		2.10769e+10	11.6049	580.245
	1.21559e+10	2852.74	2.85274		2.4	4	2.20239	110.12		3.17544e+10	17.4839	874.196
	2.27519e+09	1631.82	1.63182		2.5	4	2.20239	110.12		3.4953e+10	19.2451	962.254
	1.78797e+10	3244.29	3.24429		2.6	2	1.1012	55.0598		1.93234e+10	10.6394	531.971
	6.3834e+10	4958.51	4.95851		2.7	0	0	0		0	0	0
	4.28348e+10	4341.1	4.3411		2.8	2	1.1012	55.0598		2.41224e+10	13.2817	664.087
	1.93154e+10	3328.91	3.32891		2.9	0	0	0		0	0	0
	8.16266e+09	2498.11	2.49811		3	1	0.550598	27.5299		1.50484e+10	8.28562	414.281
	3.17018e+10	3926.71	3.92671		3.1	3	1.65179	82.5897		4.84939e+10	26.7006	1335.03
	8.96776e+09	2577.68	2.57768		3.2	1	0.550598	27.5299		1.78797e+10	9.84451	492.225
	3.4165e+09	1868.65	1.86865		3.3	3	1.65179	82.5897		5.7858e+10	31.8565	1592.82
	1.50484e+10	3063.12	3.06312		3.4	0	0	0		0	0	0
			0		3.5	1	0.550598	27.5299		2.32008e+10	12.7743	638.714
			0		3.6	0	0	0		0	0	0
			0		3.7	0	0	0		0	0	0
			0		3.8	1	0.550598	27.5299		2.98976e+10	16.4616	823.078
			0		3.9	1	0.550598	27.5299		3.17018e+10	17.4549	872.747
			0		4	0	0	0		0	0	0
			0		4.1	0	0	0		0	0	0
			0		4.2	0	0	0		0	0	0
			0		4.3	1	0.550598	27.5299		4.28348e+10	23.5848	1179.24
			0		4.4	0	0	0		0	0	0
			0		4.5	0	0	0		0	0	0
			0		4.6	0	0	0		0	0	0
			0		4.7	0	0	0		0	0	0
			0		4.8	0	0	0		0	0	0
			0		4.9	1	0.550598	27.5299		6.3834e+10	35.1468	1757.34
			0		5	0	0	0		0	0	0
			0
			0		Sum	35	19.2709	963.546			267.473	13373.6
			0
			0
			0
			0
			0
			0
			0
			0
			0
			0
			0
			0
			0
			0
			0
			0
			0
			0
			0
			0
			0
			0
			0
			0
			0
			0
			0
			0
			0
			0
			0
			0
			0
			0
			0
			0
			0
			0
			0
			0
			0
			0
			0
			0
			0
			0
			0
			0
			0
			0
			0
			0
			0
			0
			0
			0
			0
			0
			0
			0
			0
			0
			0
			0
			0
			0
			0
			0
			0
			0
			0
			0
			0
			0
			0
			0
			0
			0
			0
			0
			0
			0
			0
			0
			0
			0
			0
			0
