# Supplementary material for: Analysis of imaging data on seasonal changes in the population structure and vertical distribution of two dominant planktonic copepod species in the western subarctic Pacific
Source: PeerJ. 2025 Sep 9;13:e19956. doi: 10.7717/peerj.19956 (PMC12428526; doi:10.7717/peerj.19956)
Supplement: Supplemental Information 1 [file peerj-13-19956-s001.zip › Raw data/Eucalanus SPR m2/Figure_Eucalanus -K2-SPR-m2-N7.xlsx]

## Sheet: Histogram
	Split factor	Filtered (m3)	Distance towed (m)
	158	557.1	50		Abundance					Biovolume
					X		Y				Y
	Volume	ESD	ESD*0.001		size class	count	ind.m-3	ind.m-2		Ebv sum	mm3.m-3	mm3.m-2
	1.29709e+10	2915.12	2.91512		0	0	0	0		0	0	0
	2.04653e+10	3393.7	3.3937		0.1	0	0	0		0	0	0
	4.54923e+09	2055.8	2.0558		0.2	0	0	0		0	0	0
	8.76011e+09	2557.63	2.55763		0.3	0	0	0		0	0	0
	3.52041e+09	1887.4	1.8874		0.4	0	0	0		0	0	0
	5.17408e+09	2145.91	2.14591		0.5	0	0	0		0	0	0
	1.4948e+10	3056.29	3.05629		0.6	0	0	0		0	0	0
	7.2699e+08	1115.6	1.1156		0.7	0	0	0		0	0	0
	6.16367e+09	2274.82	2.27482		0.8	0	0	0		0	0	0
	5.29109e+09	2161.97	2.16197		0.9	0	0	0		0	0	0
	2.71853e+09	1731.59	1.73159		1	0	0	0		0	0	0
	7.41626e+09	2419.52	2.41952		1.1	1	0.283612	14.1806		7.2699e+08	0.206183	10.3091
	4.2078e+09	2003.02	2.00302		1.2	0	0	0		0	0	0
	5.63469e+09	2207.79	2.20779		1.3	0	0	0		0	0	0
	5.17336e+09	2145.81	2.14581		1.4	0	0	0		0	0	0
	4.09612e+09	1985.14	1.98514		1.5	0	0	0		0	0	0
	4.79314e+09	2091.9	2.0919		1.6	0	0	0		0	0	0
	7.60075e+09	2439.42	2.43942		1.7	1	0.283612	14.1806		2.71853e+09	0.771008	38.5504
	6.97522e+09	2370.57	2.37057		1.8	2	0.567223	28.3612		6.71501e+09	1.90445	95.2227
	6.00814e+09	2255.52	2.25552		1.9	2	0.567223	28.3612		8.17847e+09	2.31951	115.975
	8.34944e+09	2517.02	2.51702		2	3	0.850835	42.5417		1.35502e+10	3.84298	192.149
	4.08234e+09	1982.91	1.98291		2.1	5	1.41806	70.9029		2.61309e+10	7.41101	370.551
	8.56888e+09	2538.88	2.53888		2.2	7	1.98528	99.264		4.18261e+10	11.8624	593.119
	5.87625e+09	2238.9	2.2389		2.3	1	0.283612	14.1806		6.97522e+09	1.97825	98.9126
	5.00341e+09	2122.05	2.12205		2.4	2	0.567223	28.3612		1.5017e+10	4.259	212.95
	5.76327e+09	2224.45	2.22445		2.5	4	1.13445	56.7223		3.44741e+10	9.77725	488.863
	3.1946e+09	1827.28	1.82728		2.6	0	0	0		0	0	0
	6.12015e+09	2269.45	2.26945		2.7	0	0	0		0	0	0
	8.79566e+09	2561.08	2.56108		2.8	0	0	0		0	0	0
	5.48893e+09	2188.58	2.18858		2.9	1	0.283612	14.1806		1.29709e+10	3.67869	183.934
	6.25998e+09	2286.61	2.28661		3	1	0.283612	14.1806		1.4948e+10	4.23942	211.971
			0		3.1	0	0	0		0	0	0
			0		3.2	0	0	0		0	0	0
			0		3.3	1	0.283612	14.1806		2.04653e+10	5.80418	290.209
			0		3.4	0	0	0		0	0	0
			0		3.5	0	0	0		0	0	0
			0		3.6	0	0	0		0	0	0
			0		3.7	0	0	0		0	0	0
			0		3.8	0	0	0		0	0	0
			0		3.9	0	0	0		0	0	0
			0		4	0	0	0		0	0	0
			0		4.1	0	0	0		0	0	0
			0		4.2	0	0	0		0	0	0
			0		4.3	0	0	0		0	0	0
			0		4.4	0	0	0		0	0	0
			0		4.5	0	0	0		0	0	0
			0		4.6	0	0	0		0	0	0
			0		4.7	0	0	0		0	0	0
			0		4.8	0	0	0		0	0	0
			0		4.9	0	0	0		0	0	0
			0		5	0	0	0		0	0	0
			0
			0		Sum	31	8.79196	439.598			58.0543	2902.72
			0
			0
			0
			0
			0
			0
			0
			0
			0
			0
			0
			0
			0
			0
			0
			0
			0
			0
			0
			0
			0
			0
			0
			0
			0
			0
			0
			0
			0
			0
			0
			0
			0
			0
			0
			0
			0
			0
			0
			0
			0
			0
			0
			0
			0
			0
			0
			0
			0
			0
			0
			0
			0
			0
			0
			0
			0
			0
			0
			0
			0
			0
			0
			0
			0
			0
			0
			0
			0
			0
			0
			0
			0
			0
			0
			0
			0
			0
			0
			0
			0
			0
			0
			0
			0
			0
			0
			0
