# Supplementary material for: Analysis of imaging data on seasonal changes in the population structure and vertical distribution of two dominant planktonic copepod species in the western subarctic Pacific
Source: PeerJ. 2025 Sep 9;13:e19956. doi: 10.7717/peerj.19956 (PMC12428526; doi:10.7717/peerj.19956)
Supplement: Supplemental Information 1 [file peerj-13-19956-s001.zip › Raw data/Eucalanus SUM m2/Figure_Eucalanus -K2-SUM-m2-D3.xlsx]

## Sheet: Histogram
	Split factor	Filtered (m3)	Distance towed (m)
	195.2	1989	200		Abundance					Biovolume
					X		Y				Y
	Volume	ESD	ESD*0.001		size class	count	ind.m-3	ind.m-2		Ebv sum	mm3.m-3	mm3.m-2
	1.31141e+10	2925.82	2.92582		0	0	0	0		0	0	0
	1.75963e+10	3227.06	3.22706		0.1	0	0	0		0	0	0
	1.2489e+10	2878.57	2.87857		0.2	0	0	0		0	0	0
	1.44175e+10	3019.7	3.0197		0.3	0	0	0		0	0	0
	1.13837e+10	2791.01	2.79101		0.4	0	0	0		0	0	0
	1.34535e+10	2950.84	2.95084		0.5	0	0	0		0	0	0
	1.38811e+10	2981.77	2.98177		0.6	0	0	0		0	0	0
	2.24138e+10	3498.15	3.49815		0.7	0	0	0		0	0	0
	1.16589e+10	2813.33	2.81333		0.8	0	0	0		0	0	0
	1.25045e+10	2879.76	2.87976		0.9	0	0	0		0	0	0
	1.60904e+10	3132.25	3.13225		1	0	0	0		0	0	0
	1.08499e+10	2746.69	2.74669		1.1	0	0	0		0	0	0
	1.1215e+10	2777.15	2.77715		1.2	0	0	0		0	0	0
	2.85502e+10	3792.02	3.79202		1.3	0	0	0		0	0	0
	2.65952e+10	3703.41	3.70341		1.4	0	0	0		0	0	0
	1.93546e+10	3331.16	3.33116		1.5	0	0	0		0	0	0
	1.02652e+10	2696.44	2.69644		1.6	1	0.0981398	19.628		2.54757e+09	0.250018	50.0036
	1.03221e+10	2701.4	2.7014		1.7	0	0	0		0	0	0
	1.01474e+10	2686.08	2.68608		1.8	0	0	0		0	0	0
	3.4726e+10	4047.8	4.0478		1.9	0	0	0		0	0	0
	2.54757e+09	1694.5	1.6945		2	0	0	0		0	0	0
	1.04357e+10	2711.28	2.71128		2.1	0	0	0		0	0	0
	1.97041e+10	3351.09	3.35109		2.2	0	0	0		0	0	0
	8.68288e+09	2550.09	2.55009		2.3	0	0	0		0	0	0
	1.2489e+10	2878.57	2.87857		2.4	0	0	0		0	0	0
	1.59002e+10	3119.86	3.11986		2.5	2	0.19628	39.2559		1.78151e+10	1.74837	349.675
	3.831e+10	4182.52	4.18252		2.6	2	0.19628	39.2559		2.04126e+10	2.00329	400.658
	2.50769e+10	3631.55	3.63155		2.7	5	0.490699	98.1398		5.42064e+10	5.3198	1063.96
	9.13225e+09	2593.34	2.59334		2.8	4	0.392559	78.5118		4.91415e+10	4.82273	964.547
	1.31919e+10	2931.59	2.93159		2.9	5	0.490699	98.1398		6.66797e+10	6.54393	1308.79
	1.30392e+10	2920.23	2.92023		3	1	0.0981398	19.628		1.44175e+10	1.41493	282.986
			0		3.1	2	0.19628	39.2559		3.19906e+10	3.13955	627.91
			0		3.2	1	0.0981398	19.628		1.75963e+10	1.72689	345.379
			0		3.3	2	0.19628	39.2559		3.90587e+10	3.83321	766.643
			0		3.4	1	0.0981398	19.628		2.24138e+10	2.19968	439.936
			0		3.5	0	0	0		0	0	0
			0		3.6	1	0.0981398	19.628		2.50769e+10	2.46104	492.209
			0		3.7	2	0.19628	39.2559		5.51454e+10	5.41196	1082.39
			0		3.8	0	0	0		0	0	0
			0		3.9	0	0	0		0	0	0
			0		4	1	0.0981398	19.628		3.4726e+10	3.408	681.599
			0		4.1	1	0.0981398	19.628		3.831e+10	3.75973	751.946
			0		4.2	0	0	0		0	0	0
			0		4.3	0	0	0		0	0	0
			0		4.4	0	0	0		0	0	0
			0		4.5	0	0	0		0	0	0
			0		4.6	0	0	0		0	0	0
			0		4.7	0	0	0		0	0	0
			0		4.8	0	0	0		0	0	0
			0		4.9	0	0	0		0	0	0
			0		5	0	0	0		0	0	0
			0
			0		Sum	31	3.04233	608.467			48.0431	9608.63
			0
			0
			0
			0
			0
			0
			0
			0
			0
			0
			0
			0
			0
			0
			0
			0
			0
			0
			0
			0
			0
			0
			0
			0
			0
			0
			0
			0
			0
			0
			0
			0
			0
			0
			0
			0
			0
			0
			0
			0
			0
			0
			0
			0
			0
			0
			0
			0
			0
			0
			0
			0
			0
			0
			0
			0
			0
			0
			0
			0
			0
			0
			0
			0
			0
			0
			0
			0
			0
			0
			0
			0
			0
			0
			0
			0
			0
			0
			0
			0
			0
			0
			0
			0
			0
			0
			0
			0
