# Supplementary material for: Analysis of imaging data on seasonal changes in the population structure and vertical distribution of two dominant planktonic copepod species in the western subarctic Pacific
Source: PeerJ. 2025 Sep 9;13:e19956. doi: 10.7717/peerj.19956 (PMC12428526; doi:10.7717/peerj.19956)
Supplement: Supplemental Information 1 [file peerj-13-19956-s001.zip › Raw data/Eucalanus SUM m2/Figure_Eucalanus -K2-SUM-m2-D4.xlsx]

## Sheet: Histogram
	Split factor	Filtered (m3)	Distance towed (m)
	190	627.8	100		Abundance					Biovolume
					X		Y				Y
	Volume	ESD	ESD*0.001		size class	count	ind.m-3	ind.m-2		Ebv sum	mm3.m-3	mm3.m-2
	2.24138e+10	3498.15	3.49815		0	0	0	0		0	0	0
	1.16589e+10	2813.33	2.81333		0.1	0	0	0		0	0	0
	1.25045e+10	2879.76	2.87976		0.2	0	0	0		0	0	0
	1.13984e+10	2792.21	2.79221		0.3	0	0	0		0	0	0
	1.60904e+10	3132.25	3.13225		0.4	0	0	0		0	0	0
	1.08499e+10	2746.69	2.74669		0.5	0	0	0		0	0	0
	1.1215e+10	2777.15	2.77715		0.6	0	0	0		0	0	0
	2.85502e+10	3792.02	3.79202		0.7	0	0	0		0	0	0
	2.65952e+10	3703.41	3.70341		0.8	0	0	0		0	0	0
	1.93546e+10	3331.16	3.33116		0.9	0	0	0		0	0	0
	1.02652e+10	2696.44	2.69644		1	0	0	0		0	0	0
	1.03221e+10	2701.4	2.7014		1.1	0	0	0		0	0	0
	1.01474e+10	2686.08	2.68608		1.2	0	0	0		0	0	0
	3.4726e+10	4047.8	4.0478		1.3	0	0	0		0	0	0
	2.54757e+09	1694.5	1.6945		1.4	0	0	0		0	0	0
	1.04357e+10	2711.28	2.71128		1.5	0	0	0		0	0	0
	1.97041e+10	3351.09	3.35109		1.6	1	0.302644	30.2644		2.54757e+09	0.771007	77.1007
	8.68288e+09	2550.09	2.55009		1.7	0	0	0		0	0	0
	1.2489e+10	2878.57	2.87857		1.8	0	0	0		0	0	0
	1.59002e+10	3119.86	3.11986		1.9	0	0	0		0	0	0
	3.831e+10	4182.52	4.18252		2	0	0	0		0	0	0
	2.50769e+10	3631.55	3.63155		2.1	0	0	0		0	0	0
	9.13225e+09	2593.34	2.59334		2.2	0	0	0		0	0	0
	1.31919e+10	2931.59	2.93159		2.3	0	0	0		0	0	0
	1.30392e+10	2920.23	2.92023		2.4	0	0	0		0	0	0
			0		2.5	2	0.605288	60.5288		1.78151e+10	5.39164	539.164
			0		2.6	2	0.605288	60.5288		2.04126e+10	6.17776	617.776
			0		2.7	5	1.51322	151.322		5.42211e+10	16.4097	1640.97
			0		2.8	3	0.907932	90.7932		3.66525e+10	11.0927	1109.27
			0		2.9	2	0.605288	60.5288		2.62311e+10	7.93868	793.868
			0		3	0	0	0		0	0	0
			0		3.1	2	0.605288	60.5288		3.19906e+10	9.68177	968.177
			0		3.2	0	0	0		0	0	0
			0		3.3	2	0.605288	60.5288		3.90587e+10	11.8209	1182.09
			0		3.4	1	0.302644	30.2644		2.24138e+10	6.7834	678.34
			0		3.5	0	0	0		0	0	0
			0		3.6	1	0.302644	30.2644		2.50769e+10	7.58939	758.939
			0		3.7	2	0.605288	60.5288		5.51454e+10	16.6894	1668.94
			0		3.8	0	0	0		0	0	0
			0		3.9	0	0	0		0	0	0
			0		4	1	0.302644	30.2644		3.4726e+10	10.5096	1050.96
			0		4.1	1	0.302644	30.2644		3.831e+10	11.5943	1159.43
			0		4.2	0	0	0		0	0	0
			0		4.3	0	0	0		0	0	0
			0		4.4	0	0	0		0	0	0
			0		4.5	0	0	0		0	0	0
			0		4.6	0	0	0		0	0	0
			0		4.7	0	0	0		0	0	0
			0		4.8	0	0	0		0	0	0
			0		4.9	0	0	0		0	0	0
			0		5	0	0	0		0	0	0
			0
			0		Sum	25	7.5661	756.61			122.45	12245
			0
			0
			0
			0
			0
			0
			0
			0
			0
			0
			0
			0
			0
			0
			0
			0
			0
			0
			0
			0
			0
			0
			0
			0
			0
			0
			0
			0
			0
			0
			0
			0
			0
			0
			0
			0
			0
			0
			0
			0
			0
			0
			0
			0
			0
			0
			0
			0
			0
			0
			0
			0
			0
			0
			0
			0
			0
			0
			0
			0
			0
			0
			0
			0
			0
			0
			0
			0
			0
			0
			0
			0
			0
			0
			0
			0
			0
			0
			0
			0
			0
			0
			0
			0
			0
			0
			0
			0
