# Supplementary material for: Analysis of imaging data on seasonal changes in the population structure and vertical distribution of two dominant planktonic copepod species in the western subarctic Pacific
Source: PeerJ. 2025 Sep 9;13:e19956. doi: 10.7717/peerj.19956 (PMC12428526; doi:10.7717/peerj.19956)
Supplement: Supplemental Information 1 [file peerj-13-19956-s001.zip › Raw data/Eucalanus SUM m2/Figure_Eucalanus -K2-SUM-m2-D5.xlsx]

## Sheet: Histogram
	Split factor	Filtered (m3)	Distance towed (m)
	336.667	545.9	50		Abundance					Biovolume
					X		Y				Y
	Volume	ESD	ESD*0.001		size class	count	ind.m-3	ind.m-2		Ebv sum	mm3.m-3	mm3.m-2
	3.49815e+10	4057.7	4.0577		0	0	0	0		0	0	0
	3.3415e+10	3996.2	3.9962		0.1	0	0	0		0	0	0
	2.88391e+10	3804.76	3.80476		0.2	0	0	0		0	0	0
	4.35095e+10	4363.77	4.36377		0.3	0	0	0		0	0	0
	6.04275e+08	1048.93	1.04893		0.4	0	0	0		0	0	0
	3.10103e+10	3897.95	3.89795		0.5	0	0	0		0	0	0
	1.77508e+10	3236.48	3.23648		0.6	0	0	0		0	0	0
	1.3795e+10	2975.6	2.9756		0.7	0	0	0		0	0	0
	4.35545e+10	4365.27	4.36527		0.8	0	0	0		0	0	0
	2.30052e+10	3528.66	3.52866		0.9	0	0	0		0	0	0
	1.13949e+10	2791.93	2.79193		1	1	0.616719	30.8359		6.04275e+08	0.372668	18.6334
	3.07548e+10	3887.21	3.88721		1.1	0	0	0		0	0	0
	9.24606e+09	2604.07	2.60407		1.2	0	0	0		0	0	0
	7.17477e+09	2392.97	2.39297		1.3	0	0	0		0	0	0
	1.31965e+10	2931.93	2.93193		1.4	0	0	0		0	0	0
	2.89397e+10	3809.18	3.80918		1.5	0	0	0		0	0	0
	2.9451e+10	3831.49	3.83149		1.6	0	0	0		0	0	0
	3.27356e+10	3968.94	3.96894		1.7	0	0	0		0	0	0
	3.05573e+10	3878.87	3.87887		1.8	0	0	0		0	0	0
	1.43425e+10	3014.45	3.01445		1.9	0	0	0		0	0	0
	2.80526e+10	3769.86	3.76986		2	0	0	0		0	0	0
	3.01512e+10	3861.61	3.86161		2.1	1	0.616719	30.8359		5.40897e+09	3.33581	166.79
	9.78403e+09	2653.63	2.65363		2.2	0	0	0		0	0	0
	2.82949e+10	3780.68	3.78068		2.3	1	0.616719	30.8359		7.17477e+09	4.42481	221.241
	3.06691e+10	3883.6	3.8836		2.4	0	0	0		0	0	0
	5.40897e+09	2177.9	2.1779		2.5	1	0.616719	30.8359		8.4285e+09	5.19801	259.901
	2.81075e+10	3772.31	3.77231		2.6	2	1.23344	61.6719		1.90301e+10	11.7362	586.81
	3.47777e+10	4049.8	4.0498		2.7	1	0.616719	30.8359		1.13949e+10	7.02746	351.373
	8.4285e+09	2524.94	2.52494		2.8	0	0	0		0	0	0
	2.64676e+10	3697.47	3.69747		2.9	2	1.23344	61.6719		2.69915e+10	16.6461	832.307
	2.5601e+10	3656.67	3.65667		3	1	0.616719	30.8359		1.43425e+10	8.84527	442.263
	2.70787e+10	3725.72	3.72572		3.1	0	0	0		0	0	0
	3.23226e+10	3952.17	3.95217		3.2	1	0.616719	30.8359		1.77508e+10	10.9473	547.363
			0		3.3	0	0	0		0	0	0
			0		3.4	0	0	0		0	0	0
			0		3.5	1	0.616719	30.8359		2.30052e+10	14.1878	709.388
			0		3.6	2	1.23344	61.6719		5.20686e+10	32.1117	1605.58
			0		3.7	4	2.46687	123.344		1.11534e+11	68.7849	3439.24
			0		3.8	8	4.93375	246.687		2.40373e+11	148.242	7412.11
			0		3.9	3	1.85016	92.5078		9.84733e+10	60.7303	3036.51
			0		4	2	1.23344	61.6719		6.97592e+10	43.0218	2151.09
			0		4.1	0	0	0		0	0	0
			0		4.2	0	0	0		0	0	0
			0		4.3	2	1.23344	61.6719		8.7064e+10	53.694	2684.7
			0		4.4	0	0	0		0	0	0
			0		4.5	0	0	0		0	0	0
			0		4.6	0	0	0		0	0	0
			0		4.7	0	0	0		0	0	0
			0		4.8	0	0	0		0	0	0
			0		4.9	0	0	0		0	0	0
			0		5	0	0	0		0	0	0
			0
			0		Sum	33	20.3517	1017.59			489.306	24465.3
			0
			0
			0
			0
			0
			0
			0
			0
			0
			0
			0
			0
			0
			0
			0
			0
			0
			0
			0
			0
			0
			0
			0
			0
			0
			0
			0
			0
			0
			0
			0
			0
			0
			0
			0
			0
			0
			0
			0
			0
			0
			0
			0
			0
			0
			0
			0
			0
			0
			0
			0
			0
			0
			0
			0
			0
			0
			0
			0
			0
			0
			0
			0
			0
			0
			0
			0
			0
			0
			0
			0
			0
			0
			0
			0
			0
			0
			0
			0
			0
			0
			0
			0
			0
			0
			0
			0
			0
