# Supplementary material for: Analysis of imaging data on seasonal changes in the population structure and vertical distribution of two dominant planktonic copepod species in the western subarctic Pacific
Source: PeerJ. 2025 Sep 9;13:e19956. doi: 10.7717/peerj.19956 (PMC12428526; doi:10.7717/peerj.19956)
Supplement: Supplemental Information 1 [file peerj-13-19956-s001.zip › Raw data/Eucalanus SUM m2/Figure_Eucalanus -K2-SUM-m2-D6.xlsx]

## Sheet: Histogram
	Split factor	Filtered (m3)	Distance towed (m)
	205.6	537.3	50		Abundance					Biovolume
					X		Y				Y
	Volume	ESD	ESD*0.001		size class	count	ind.m-3	ind.m-2		Ebv sum	mm3.m-3	mm3.m-2
	3.39225e+10	4016.33	4.01633		0	0	0	0		0	0	0
	5.41555e+09	2178.79	2.17879		0.1	0	0	0		0	0	0
	4.05977e+10	4264.17	4.26417		0.2	0	0	0		0	0	0
	4.65997e+09	2072.34	2.07234		0.3	0	0	0		0	0	0
	1.12738e+10	2782	2.782		0.4	0	0	0		0	0	0
	1.64853e+10	3157.66	3.15766		0.5	0	0	0		0	0	0
	4.99256e+08	984.256	0.984256		0.6	0	0	0		0	0	0
	1.71801e+10	3201.42	3.20142		0.7	0	0	0		0	0	0
	2.57769e+10	3665.03	3.66503		0.8	0	0	0		0	0	0
	2.51294e+10	3634.08	3.63408		0.9	1	0.382654	19.1327		4.99256e+08	0.191042	9.55211
	3.17844e+09	1824.2	1.8242		1	0	0	0		0	0	0
	2.52121e+10	3638.06	3.63806		1.1	0	0	0		0	0	0
	3.47645e+10	4049.29	4.04929		1.2	0	0	0		0	0	0
	3.36063e+10	4003.82	4.00382		1.3	0	0	0		0	0	0
	3.29105e+10	3975.99	3.97599		1.4	0	0	0		0	0	0
	3.45312e+10	4040.21	4.04021		1.5	0	0	0		0	0	0
	3.3758e+10	4009.83	4.00983		1.6	0	0	0		0	0	0
	5.25046e+09	2156.42	2.15642		1.7	0	0	0		0	0	0
	2.62988e+10	3689.6	3.6896		1.8	1	0.382654	19.1327		3.17844e+09	1.21624	60.8122
	3.64925e+10	4115.3	4.1153		1.9	0	0	0		0	0	0
	3.59348e+10	4094.23	4.09423		2	1	0.382654	19.1327		4.65997e+09	1.78316	89.1579
	1.26198e+10	2888.58	2.88858		2.1	2	0.765308	38.2654		1.0666e+10	4.08139	204.07
	4.18096e+10	4306.18	4.30618		2.2	0	0	0		0	0	0
	8.37341e+09	2519.42	2.51942		2.3	0	0	0		0	0	0
	4.07793e+10	4270.52	4.27052		2.4	0	0	0		0	0	0
	3.55539e+10	4079.71	4.07971		2.5	1	0.382654	19.1327		8.37341e+09	3.20412	160.206
	2.48913e+10	3622.56	3.62256		2.6	0	0	0		0	0	0
	3.80409e+10	4172.7	4.1727		2.7	1	0.382654	19.1327		1.12738e+10	4.31397	215.698
	2.852e+10	3790.68	3.79068		2.8	1	0.382654	19.1327		1.26198e+10	4.82903	241.452
			0		2.9	0	0	0		0	0	0
			0		3	0	0	0		0	0	0
			0		3.1	1	0.382654	19.1327		1.64853e+10	6.30815	315.407
			0		3.2	1	0.382654	19.1327		1.71801e+10	6.57403	328.701
			0		3.3	0	0	0		0	0	0
			0		3.4	0	0	0		0	0	0
			0		3.5	0	0	0		0	0	0
			0		3.6	5	1.91327	95.6635		1.27308e+11	48.7151	2435.76
			0		3.7	1	0.382654	19.1327		2.852e+10	10.9133	545.665
			0		3.8	0	0	0		0	0	0
			0		3.9	1	0.382654	19.1327		3.29105e+10	12.5933	629.667
			0		4	7	2.67858	133.929		2.42071e+11	92.6295	4631.48
			0		4.1	2	0.765308	38.2654		7.45334e+10	28.5205	1426.02
			0		4.2	2	0.765308	38.2654		8.1377e+10	31.1392	1556.96
			0		4.3	1	0.382654	19.1327		4.18096e+10	15.9986	799.931
			0		4.4	0	0	0		0	0	0
			0		4.5	0	0	0		0	0	0
			0		4.6	0	0	0		0	0	0
			0		4.7	0	0	0		0	0	0
			0		4.8	0	0	0		0	0	0
			0		4.9	0	0	0		0	0	0
			0		5	0	0	0		0	0	0
			0
			0		Sum	29	11.097	554.848			273.011	13650.5
			0
			0
			0
			0
			0
			0
			0
			0
			0
			0
			0
			0
			0
			0
			0
			0
			0
			0
			0
			0
			0
			0
			0
			0
			0
			0
			0
			0
			0
			0
			0
			0
			0
			0
			0
			0
			0
			0
			0
			0
			0
			0
			0
			0
			0
			0
			0
			0
			0
			0
			0
			0
			0
			0
			0
			0
			0
			0
			0
			0
			0
			0
			0
			0
			0
			0
			0
			0
			0
			0
			0
			0
			0
			0
			0
			0
			0
			0
			0
			0
			0
			0
			0
			0
			0
			0
			0
			0
