# Supplementary material for: Analysis of imaging data on seasonal changes in the population structure and vertical distribution of two dominant planktonic copepod species in the western subarctic Pacific
Source: PeerJ. 2025 Sep 9;13:e19956. doi: 10.7717/peerj.19956 (PMC12428526; doi:10.7717/peerj.19956)
Supplement: Supplemental Information 1 [file peerj-13-19956-s001.zip › Raw data/Eucalanus SUM m2/Figure_Eucalanus -K2-SUM-m2-D7.xlsx]

## Sheet: Histogram
	Split factor	Filtered (m3)	Distance towed (m)
	173.6	423.6	50		Abundance					Biovolume
					X		Y				Y
	Volume	ESD	ESD*0.001		size class	count	ind.m-3	ind.m-2		Ebv sum	mm3.m-3	mm3.m-2
	2.65228e+09	1717.41	1.71741		0	0	0	0		0	0	0
	1.90365e+10	3312.8	3.3128		0.1	0	0	0		0	0	0
	1.74065e+09	1492.46	1.49246		0.2	0	0	0		0	0	0
	1.10939e+10	2767.12	2.76712		0.3	0	0	0		0	0	0
	4.23407e+09	2007.18	2.00718		0.4	0	0	0		0	0	0
	5.72345e+09	2219.32	2.21932		0.5	0	0	0		0	0	0
	9.32609e+09	2611.56	2.61156		0.6	0	0	0		0	0	0
	3.64409e+10	4113.36	4.11336		0.7	0	0	0		0	0	0
	2.94506e+10	3831.47	3.83147		0.8	0	0	0		0	0	0
	4.17441e+09	1997.71	1.99771		0.9	0	0	0		0	0	0
			0		1	0	0	0		0	0	0
			0		1.1	0	0	0		0	0	0
			0		1.2	0	0	0		0	0	0
			0		1.3	0	0	0		0	0	0
			0		1.4	1	0.409821	20.491		1.74065e+09	0.713353	35.6676
			0		1.5	0	0	0		0	0	0
			0		1.6	0	0	0		0	0	0
			0		1.7	1	0.409821	20.491		2.65228e+09	1.08696	54.348
			0		1.8	0	0	0		0	0	0
			0		1.9	1	0.409821	20.491		4.17441e+09	1.71076	85.538
			0		2	1	0.409821	20.491		4.23407e+09	1.73521	86.7605
			0		2.1	0	0	0		0	0	0
			0		2.2	1	0.409821	20.491		5.72345e+09	2.34559	117.279
			0		2.3	0	0	0		0	0	0
			0		2.4	0	0	0		0	0	0
			0		2.5	0	0	0		0	0	0
			0		2.6	1	0.409821	20.491		9.32609e+09	3.82202	191.101
			0		2.7	1	0.409821	20.491		1.10939e+10	4.5465	227.325
			0		2.8	0	0	0		0	0	0
			0		2.9	0	0	0		0	0	0
			0		3	0	0	0		0	0	0
			0		3.1	0	0	0		0	0	0
			0		3.2	0	0	0		0	0	0
			0		3.3	1	0.409821	20.491		1.90365e+10	7.80153	390.077
			0		3.4	0	0	0		0	0	0
			0		3.5	0	0	0		0	0	0
			0		3.6	0	0	0		0	0	0
			0		3.7	0	0	0		0	0	0
			0		3.8	1	0.409821	20.491		2.94506e+10	12.0695	603.473
			0		3.9	0	0	0		0	0	0
			0		4	0	0	0		0	0	0
			0		4.1	1	0.409821	20.491		3.64409e+10	14.9342	746.711
			0		4.2	0	0	0		0	0	0
			0		4.3	0	0	0		0	0	0
			0		4.4	0	0	0		0	0	0
			0		4.5	0	0	0		0	0	0
			0		4.6	0	0	0		0	0	0
			0		4.7	0	0	0		0	0	0
			0		4.8	0	0	0		0	0	0
			0		4.9	0	0	0		0	0	0
			0		5	0	0	0		0	0	0
			0
			0		Sum	10	4.09821	204.91			50.7656	2538.28
			0
			0
			0
			0
			0
			0
			0
			0
			0
			0
			0
			0
			0
			0
			0
			0
			0
			0
			0
			0
			0
			0
			0
			0
			0
			0
			0
			0
			0
			0
			0
			0
			0
			0
			0
			0
			0
			0
			0
			0
			0
			0
			0
			0
			0
			0
			0
			0
			0
			0
			0
			0
			0
			0
			0
			0
			0
			0
			0
			0
			0
			0
			0
			0
			0
			0
			0
			0
			0
			0
			0
			0
			0
			0
			0
			0
			0
			0
			0
			0
			0
			0
			0
			0
			0
			0
			0
			0
