# Supplementary material for: Analysis of imaging data on seasonal changes in the population structure and vertical distribution of two dominant planktonic copepod species in the western subarctic Pacific
Source: PeerJ. 2025 Sep 9;13:e19956. doi: 10.7717/peerj.19956 (PMC12428526; doi:10.7717/peerj.19956)
Supplement: Supplemental Information 1 [file peerj-13-19956-s001.zip › Raw data/Eucalanus SUM m2/Figure_Eucalanus -K2-SUM-m2-D8.xlsx]

## Sheet: Histogram
	Split factor	Filtered (m3)	Distance towed (m)
	263	976.7	50		Abundance					Biovolume
					X		Y				Y
	Volume	ESD	ESD*0.001		size class	count	ind.m-3	ind.m-2		Ebv sum	mm3.m-3	mm3.m-2
	1.11805e+10	2774.3	2.7743		0	0	0	0		0	0	0
	1.8496e+08	706.902	0.706902		0.1	0	0	0		0	0	0
	2.94141e+09	1777.68	1.77768		0.2	0	0	0		0	0	0
	2.30771e+08	761.016	0.761016		0.3	0	0	0		0	0	0
	4.58289e+09	2060.85	2.06085		0.4	0	0	0		0	0	0
	3.67135e+09	1914	1.914		0.5	0	0	0		0	0	0
	3.18541e+10	3932.98	3.93298		0.6	0	0	0		0	0	0
	4.38309e+09	2030.46	2.03046		0.7	3	0.807822	40.3911		6.52665e+08	0.175746	8.78729
	1.68429e+09	1476.18	1.47618		0.8	2	0.538548	26.9274		5.9573e+08	0.160415	8.02073
	8.33056e+09	2515.12	2.51512		0.9	2	0.538548	26.9274		8.78267e+08	0.236494	11.8247
	3.37076e+09	1860.27	1.86027		1	3	0.807822	40.3911		1.81977e+09	0.490017	24.5008
	1.15268e+10	2802.66	2.80266		1.1	1	0.269274	13.4637		7.90868e+08	0.21296	10.648
	9.68197e+09	2644.37	2.64437		1.2	0	0	0		0	0	0
	4.87703e+09	2104.03	2.10403		1.3	1	0.269274	13.4637		1.20799e+09	0.32528	16.264
	1.16886e+10	2815.71	2.81571		1.4	3	0.807822	40.3911		4.96272e+09	1.33633	66.8166
	3.12062e+08	841.552	0.841552		1.5	0	0	0		0	0	0
	7.37591e+09	2415.12	2.41512		1.6	1	0.269274	13.4637		2.52256e+09	0.679259	33.963
	3.37952e+09	1861.88	1.86188		1.7	1	0.269274	13.4637		2.94141e+09	0.792046	39.6023
	7.90868e+08	1147.37	1.14737		1.8	3	0.807822	40.3911		1.00387e+10	2.70315	135.158
	6.57908e+08	1079.08	1.07908		1.9	7	1.88492	94.2459		2.70335e+10	7.27943	363.971
	4.30102e+09	2017.7	2.0177		2	4	1.0771	53.8548		1.79583e+10	4.83572	241.786
	1.1229e+10	2778.31	2.77831		2.1	3	0.807822	40.3911		1.52357e+10	4.10258	205.129
	3.89174e+09	1951.56	1.95156		2.2	0	0	0		0	0	0
	1.19885e+10	2839.59	2.83959		2.3	0	0	0		0	0	0
	1.00936e+10	2681.32	2.68132		2.4	4	1.0771	53.8548		3.09454e+10	8.3328	416.64
	1.31814e+10	2930.81	2.93081		2.5	8	2.15419	107.71		7.01728e+10	18.8957	944.786
	3.77452e+09	1931.77	1.93177		2.6	9	2.42347	121.173		8.82968e+10	23.7761	1188.8
	8.92477e+09	2573.55	2.57355		2.7	9	2.42347	121.173		9.88704e+10	26.6232	1331.16
	1.00587e+10	2678.23	2.67823		2.8	5	1.34637	67.3185		5.98241e+10	16.1091	805.454
	9.70063e+09	2646.06	2.64606		2.9	2	0.538548	26.9274		2.69934e+10	7.26862	363.431
	9.39286e+09	2617.78	2.61778		3	1	0.269274	13.4637		1.45818e+10	3.92651	196.326
	8.05183e+09	2486.75	2.48675		3.1	0	0	0		0	0	0
	9.65828e+09	2642.21	2.64221		3.2	0	0	0		0	0	0
	4.96046e+09	2115.96	2.11596		3.3	0	0	0		0	0	0
	7.37348e+09	2414.86	2.41486		3.4	0	0	0		0	0	0
	1.04209e+10	2709.99	2.70999		3.5	1	0.269274	13.4637		2.40437e+10	6.47434	323.717
	5.39824e+09	2176.46	2.17646		3.6	0	0	0		0	0	0
	1.06646e+10	2730.96	2.73096		3.7	0	0	0		0	0	0
	8.87121e+09	2568.39	2.56839		3.8	0	0	0		0	0	0
	8.48966e+09	2531.03	2.53103		3.9	1	0.269274	13.4637		3.18541e+10	8.57748	428.874
	8.1442e+09	2496.22	2.49622		4	0	0	0		0	0	0
	1.20799e+09	1321.36	1.32136		4.1	0	0	0		0	0	0
	8.60217e+09	2542.16	2.54216		4.2	0	0	0		0	0	0
	3.94805e+09	1960.93	1.96093		4.3	0	0	0		0	0	0
	2.83668e+08	815.212	0.815212		4.4	0	0	0		0	0	0
	1.23911e+10	2871.03	2.87103		4.5	0	0	0		0	0	0
	1.12941e+10	2783.67	2.78367		4.6	0	0	0		0	0	0
	5.81511e+08	1035.59	1.03559		4.7	0	0	0		0	0	0
	1.10644e+10	2764.67	2.76467		4.8	0	0	0		0	0	0
	1.22291e+10	2858.46	2.85846		4.9	0	0	0		0	0	0
	8.95996e+09	2576.93	2.57693		5	0	0	0		0	0	0
	3.77517e+09	1931.88	1.93188
	8.7991e+09	2561.41	2.56141		Sum	74	19.9263	996.314			143.313	7165.66
	1.10344e+10	2762.17	2.76217
	4.13264e+09	1991.02	1.99102
	2.52256e+09	1688.94	1.68894
	1.73063e+09	1489.6	1.4896
	1.00635e+10	2678.66	2.67866
	2.40437e+10	3580.97	3.58097
	3.28838e+09	1844.99	1.84499
	4.43253e+08	945.985	0.945985
	9.36297e+09	2615	2.615
	4.35014e+08	940.087	0.940087
	1.45818e+10	3031.13	3.03113
	1.02843e+10	2698.1	2.6981
	1.06576e+10	2730.36	2.73036
	4.69134e+09	2076.98	2.07698
	1.13249e+10	2786.2	2.7862
	3.84005e+09	1942.88	1.94288
	1.54781e+09	1435.18	1.43518
	9.19535e+09	2599.3	2.5993
	1.3812e+10	2976.82	2.97682
	5.80351e+08	1034.9	1.0349
	2.36935e+08	767.733	0.767733
			0
			0
			0
			0
			0
			0
			0
			0
			0
			0
			0
			0
			0
			0
			0
			0
			0
			0
			0
			0
			0
			0
			0
			0
			0
			0
			0
			0
			0
			0
			0
			0
			0
			0
			0
			0
			0
			0
			0
			0
			0
			0
			0
			0
			0
			0
			0
			0
			0
			0
			0
			0
			0
			0
			0
			0
			0
			0
			0
			0
			0
			0
			0
			0
			0
			0
			0
