# Supplementary material for: Analysis of imaging data on seasonal changes in the population structure and vertical distribution of two dominant planktonic copepod species in the western subarctic Pacific
Source: PeerJ. 2025 Sep 9;13:e19956. doi: 10.7717/peerj.19956 (PMC12428526; doi:10.7717/peerj.19956)
Supplement: Supplemental Information 1 [file peerj-13-19956-s001.zip › Raw data/Eucalanus SUM m2/Figure_Eucalanus -K2-SUM-m2-N3.xlsx]

## Sheet: Histogram
	Split factor	Filtered (m3)	Distance towed (m)
	178.8	1856.5	200		Abundance					Biovolume
					X		Y				Y
	Volume	ESD	ESD*0.001		size class	count	ind.m-3	ind.m-2		Ebv sum	mm3.m-3	mm3.m-2
	1.54156e+10	3087.84	3.08784		0	0	0	0		0	0	0
	8.40391e+09	2522.48	2.52248		0.1	0	0	0		0	0	0
	1.48004e+10	3046.2	3.0462		0.2	0	0	0		0	0	0
	1.39797e+10	2988.82	2.98882		0.3	0	0	0		0	0	0
	1.39299e+10	2985.26	2.98526		0.4	0	0	0		0	0	0
	1.14153e+10	2793.59	2.79359		0.5	0	0	0		0	0	0
	1.65029e+10	3158.79	3.15879		0.6	0	0	0		0	0	0
	1.18001e+10	2824.63	2.82463		0.7	0	0	0		0	0	0
	8.8462e+09	2565.98	2.56598		0.8	0	0	0		0	0	0
	1.4974e+10	3058.06	3.05806		0.9	0	0	0		0	0	0
	1.64223e+10	3153.64	3.15364		1	0	0	0		0	0	0
	1.7453e+10	3218.28	3.21828		1.1	0	0	0		0	0	0
	1.60918e+10	3132.34	3.13234		1.2	0	0	0		0	0	0
	2.03491e+10	3387.26	3.38726		1.3	0	0	0		0	0	0
	2.30756e+10	3532.25	3.53225		1.4	0	0	0		0	0	0
	1.20404e+10	2843.68	2.84368		1.5	0	0	0		0	0	0
	1.43867e+10	3017.55	3.01755		1.6	0	0	0		0	0	0
	1.46484e+10	3035.74	3.03574		1.7	0	0	0		0	0	0
			0		1.8	0	0	0		0	0	0
			0		1.9	0	0	0		0	0	0
			0		2	0	0	0		0	0	0
			0		2.1	0	0	0		0	0	0
			0		2.2	0	0	0		0	0	0
			0		2.3	0	0	0		0	0	0
			0		2.4	0	0	0		0	0	0
			0		2.5	2	0.192621	38.5241		1.72501e+10	1.66136	332.272
			0		2.6	0	0	0		0	0	0
			0		2.7	1	0.0963103	19.2621		1.14153e+10	1.09941	219.881
			0		2.8	2	0.192621	38.5241		2.38404e+10	2.29608	459.216
			0		2.9	2	0.192621	38.5241		2.79096e+10	2.68798	537.595
			0		3	5	0.481551	96.3103		7.42251e+10	7.14864	1429.73
			0		3.1	3	0.288931	57.7862		4.90171e+10	4.72085	944.169
			0		3.2	1	0.0963103	19.2621		1.7453e+10	1.6809	336.18
			0		3.3	1	0.0963103	19.2621		2.03491e+10	1.95982	391.965
			0		3.4	0	0	0		0	0	0
			0		3.5	1	0.0963103	19.2621		2.30756e+10	2.22242	444.484
			0		3.6	0	0	0		0	0	0
			0		3.7	0	0	0		0	0	0
			0		3.8	0	0	0		0	0	0
			0		3.9	0	0	0		0	0	0
			0		4	0	0	0		0	0	0
			0		4.1	0	0	0		0	0	0
			0		4.2	0	0	0		0	0	0
			0		4.3	0	0	0		0	0	0
			0		4.4	0	0	0		0	0	0
			0		4.5	0	0	0		0	0	0
			0		4.6	0	0	0		0	0	0
			0		4.7	0	0	0		0	0	0
			0		4.8	0	0	0		0	0	0
			0		4.9	0	0	0		0	0	0
			0		5	0	0	0		0	0	0
			0
			0		Sum	18	1.73358	346.717			25.4775	5095.49
			0
			0
			0
			0
			0
			0
			0
			0
			0
			0
			0
			0
			0
			0
			0
			0
			0
			0
			0
			0
			0
			0
			0
			0
			0
			0
			0
			0
			0
			0
			0
			0
			0
			0
			0
			0
			0
			0
			0
			0
			0
			0
			0
			0
			0
			0
			0
			0
			0
			0
			0
			0
			0
			0
			0
			0
			0
			0
			0
			0
			0
			0
			0
			0
			0
			0
			0
			0
			0
			0
			0
			0
			0
			0
			0
			0
			0
			0
			0
			0
			0
			0
			0
			0
			0
			0
			0
			0
