# Supplementary material for: Analysis of imaging data on seasonal changes in the population structure and vertical distribution of two dominant planktonic copepod species in the western subarctic Pacific
Source: PeerJ. 2025 Sep 9;13:e19956. doi: 10.7717/peerj.19956 (PMC12428526; doi:10.7717/peerj.19956)
Supplement: Supplemental Information 1 [file peerj-13-19956-s001.zip › Raw data/Eucalanus SUM m2/Figure_Eucalanus -K2-SUM-m2-N4.xlsx]

## Sheet: Histogram
	Split factor	Filtered (m3)	Distance towed (m)
	297.6	936.3	100		Abundance					Biovolume
					X		Y				Y
	Volume	ESD	ESD*0.001		size class	count	ind.m-3	ind.m-2		Ebv sum	mm3.m-3	mm3.m-2
	1.37427e+10	2971.83	2.97183		0	0	0	0		0	0	0
	3.26015e+10	3963.51	3.96351		0.1	0	0	0		0	0	0
	1.24719e+10	2877.26	2.87726		0.2	0	0	0		0	0	0
	1.70859e+10	3195.55	3.19555		0.3	0	0	0		0	0	0
	2.08676e+10	3415.79	3.41579		0.4	0	0	0		0	0	0
	3.45511e+10	4040.99	4.04099		0.5	0	0	0		0	0	0
	1.41804e+10	3003.05	3.00305		0.6	0	0	0		0	0	0
	3.72784e+10	4144.63	4.14463		0.7	0	0	0		0	0	0
	2.56182e+10	3657.49	3.65749		0.8	0	0	0		0	0	0
	4.9616e+10	4559.05	4.55905		0.9	0	0	0		0	0	0
	1.51184e+10	3067.86	3.06786		1	0	0	0		0	0	0
	4.06775e+10	4266.96	4.26696		1.1	0	0	0		0	0	0
	8.43501e+09	2525.59	2.52559		1.2	0	0	0		0	0	0
	1.48974e+10	3052.84	3.05284		1.3	0	0	0		0	0	0
	3.29261e+10	3976.62	3.97662		1.4	0	0	0		0	0	0
	9.44305e+09	2622.43	2.62243		1.5	0	0	0		0	0	0
	1.12548e+10	2780.44	2.78044		1.6	0	0	0		0	0	0
	2.12048e+10	3434.09	3.43409		1.7	0	0	0		0	0	0
	2.55363e+10	3653.59	3.65359		1.8	0	0	0		0	0	0
	2.85073e+10	3790.12	3.79012		1.9	0	0	0		0	0	0
	1.33739e+10	2945.01	2.94501		2	0	0	0		0	0	0
	3.84103e+10	4186.16	4.18616		2.1	0	0	0		0	0	0
	9.06726e+09	2587.18	2.58718		2.2	0	0	0		0	0	0
	1.28206e+10	2903.82	2.90382		2.3	0	0	0		0	0	0
	1.62584e+10	3143.11	3.14311		2.4	0	0	0		0	0	0
	2.75264e+10	3746.14	3.74614		2.5	2	0.635694	63.5694		1.75023e+10	5.56304	556.304
	1.32803e+10	2938.12	2.93812		2.6	2	0.635694	63.5694		1.93498e+10	6.15027	615.027
	2.64179e+10	3695.16	3.69516		2.7	2	0.635694	63.5694		2.24912e+10	7.14877	714.877
	1.39138e+10	2984.12	2.98412		2.8	3	0.953541	95.3541		3.59542e+10	11.4279	1142.79
	2.89218e+10	3808.4	3.8084		2.9	9	2.86062	286.062		1.21446e+11	38.6011	3860.11
	1.6463e+10	3156.24	3.15624		3	5	1.58923	158.923		7.40053e+10	23.5223	2352.23
	1.30454e+10	2920.69	2.92069		3.1	4	1.27139	127.139		6.63169e+10	21.0786	2107.86
	9.90674e+09	2664.67	2.66467		3.2	1	0.317847	31.7847		1.8162e+10	5.77274	577.274
	1.34664e+10	2951.78	2.95178		3.3	0	0	0		0	0	0
	1.17893e+10	2823.77	2.82377		3.4	2	0.635694	63.5694		4.20724e+10	13.3726	1337.26
	1.12364e+10	2778.92	2.77892		3.5	0	0	0		0	0	0
	1.38027e+10	2976.15	2.97615		3.6	3	0.953541	95.3541		7.75724e+10	24.6562	2465.62
	1.46535e+10	3036.09	3.03609		3.7	3	0.953541	95.3541		8.29836e+10	26.3761	2637.61
	1.51556e+10	3070.37	3.07037		3.8	1	0.317847	31.7847		2.89218e+10	9.1927	919.27
	1.65097e+10	3159.22	3.15922		3.9	3	0.953541	95.3541		9.86302e+10	31.3493	3134.93
	3.31026e+10	3983.71	3.98371		4	1	0.317847	31.7847		3.45511e+10	10.982	1098.2
	1.1693e+10	2816.06	2.81606		4.1	2	0.635694	63.5694		7.56887e+10	24.0574	2405.74
	1.8162e+10	3261.28	3.26128		4.2	1	0.317847	31.7847		4.06775e+10	12.9292	1292.92
	2.69498e+10	3719.8	3.7198		4.3	0	0	0		0	0	0
	1.39998e+10	2990.25	2.99025		4.4	0	0	0		0	0	0
			0		4.5	1	0.317847	31.7847		4.9616e+10	15.7703	1577.03
			0		4.6	0	0	0		0	0	0
			0		4.7	0	0	0		0	0	0
			0		4.8	0	0	0		0	0	0
			0		4.9	0	0	0		0	0	0
			0		5	0	0	0		0	0	0
			0
			0		Sum	45	14.3031	1430.31			287.95	28795
			0
			0
			0
			0
			0
			0
			0
			0
			0
			0
			0
			0
			0
			0
			0
			0
			0
			0
			0
			0
			0
			0
			0
			0
			0
			0
			0
			0
			0
			0
			0
			0
			0
			0
			0
			0
			0
			0
			0
			0
			0
			0
			0
			0
			0
			0
			0
			0
			0
			0
			0
			0
			0
			0
			0
			0
			0
			0
			0
			0
			0
			0
			0
			0
			0
			0
			0
			0
			0
			0
			0
			0
			0
			0
			0
			0
			0
			0
			0
			0
			0
			0
			0
			0
			0
			0
			0
			0
