# Supplementary material for: Analysis of imaging data on seasonal changes in the population structure and vertical distribution of two dominant planktonic copepod species in the western subarctic Pacific
Source: PeerJ. 2025 Sep 9;13:e19956. doi: 10.7717/peerj.19956 (PMC12428526; doi:10.7717/peerj.19956)
Supplement: Supplemental Information 1 [file peerj-13-19956-s001.zip › Raw data/Eucalanus SUM m2/Figure_Eucalanus -K2-SUM-m2-N5.xlsx]

## Sheet: Histogram
	Split factor	Filtered (m3)	Distance towed (m)
	121.667	518.7	50		Abundance					Biovolume
					X		Y				Y
	Volume	ESD	ESD*0.001		size class	count	ind.m-3	ind.m-2		Ebv sum	mm3.m-3	mm3.m-2
	3.92602e+10	4216.81	4.21681		0	0	0	0		0	0	0
	3.7828e+10	4164.9	4.1649		0.1	0	0	0		0	0	0
	1.15881e+10	2807.62	2.80762		0.2	0	0	0		0	0	0
	1.27803e+10	2900.78	2.90078		0.3	0	0	0		0	0	0
	1.16851e+10	2815.43	2.81543		0.4	0	0	0		0	0	0
	3.56673e+10	4084.04	4.08404		0.5	0	0	0		0	0	0
	4.7661e+10	4498.37	4.49837		0.6	0	0	0		0	0	0
	2.57531e+10	3663.9	3.6639		0.7	0	0	0		0	0	0
	1.13259e+10	2786.28	2.78628		0.8	0	0	0		0	0	0
	3.92531e+10	4216.56	4.21656		0.9	0	0	0		0	0	0
	3.54037e+10	4073.96	4.07396		1	0	0	0		0	0	0
	2.40056e+10	3579.08	3.57908		1.1	0	0	0		0	0	0
	3.18986e+10	3934.81	3.93481		1.2	0	0	0		0	0	0
	4.12086e+10	4285.45	4.28545		1.3	0	0	0		0	0	0
	7.55026e+09	2434	2.434		1.4	0	0	0		0	0	0
	1.17334e+10	2819.3	2.8193		1.5	0	0	0		0	0	0
	3.51539e+10	4064.36	4.06436		1.6	0	0	0		0	0	0
	4.40036e+10	4380.23	4.38023		1.7	0	0	0		0	0	0
	9.97756e+09	2671.01	2.67101		1.8	0	0	0		0	0	0
	1.53748e+10	3085.11	3.08511		1.9	0	0	0		0	0	0
	3.9453e+10	4223.71	4.22371		2	0	0	0		0	0	0
	2.06198e+10	3402.22	3.40222		2.1	1	0.234561	11.728		5.41751e+09	1.27073	63.5367
	2.40573e+10	3581.65	3.58165		2.2	0	0	0		0	0	0
	8.66832e+09	2548.66	2.54866		2.3	0	0	0		0	0	0
	1.47744e+10	3044.42	3.04442		2.4	1	0.234561	11.728		7.55026e+09	1.77099	88.5497
	5.41751e+09	2179.05	2.17905		2.5	1	0.234561	11.728		8.66832e+09	2.03325	101.662
	2.52757e+10	3641.12	3.64112		2.6	1	0.234561	11.728		9.97756e+09	2.34034	117.017
			0		2.7	1	0.234561	11.728		1.13259e+10	2.65661	132.83
			0		2.8	3	0.703682	35.1841		3.50066e+10	8.21117	410.558
			0		2.9	1	0.234561	11.728		1.27803e+10	2.99776	149.888
			0		3	2	0.469122	23.4561		3.01492e+10	7.07183	353.592
			0		3.1	0	0	0		0	0	0
			0		3.2	0	0	0		0	0	0
			0		3.3	0	0	0		0	0	0
			0		3.4	1	0.234561	11.728		2.06198e+10	4.83659	241.83
			0		3.5	2	0.469122	23.4561		4.80629e+10	11.2737	563.683
			0		3.6	2	0.469122	23.4561		5.10288e+10	11.9694	598.468
			0		3.7	0	0	0		0	0	0
			0		3.8	0	0	0		0	0	0
			0		3.9	1	0.234561	11.728		3.18986e+10	7.48216	374.108
			0		4	3	0.703682	35.1841		1.06225e+11	24.9162	1245.81
			0		4.1	1	0.234561	11.728		3.7828e+10	8.87296	443.648
			0		4.2	4	0.938243	46.9122		1.59175e+11	37.3362	1866.81
			0		4.3	1	0.234561	11.728		4.40036e+10	10.3215	516.076
			0		4.4	1	0.234561	11.728		4.7661e+10	11.1794	558.97
			0		4.5	0	0	0		0	0	0
			0		4.6	0	0	0		0	0	0
			0		4.7	0	0	0		0	0	0
			0		4.8	0	0	0		0	0	0
			0		4.9	0	0	0		0	0	0
			0		5	0	0	0		0	0	0
			0
			0		Sum	27	6.33314	316.657			156.541	7827.04
			0
			0
			0
			0
			0
			0
			0
			0
			0
			0
			0
			0
			0
			0
			0
			0
			0
			0
			0
			0
			0
			0
			0
			0
			0
			0
			0
			0
			0
			0
			0
			0
			0
			0
			0
			0
			0
			0
			0
			0
			0
			0
			0
			0
			0
			0
			0
			0
			0
			0
			0
			0
			0
			0
			0
			0
			0
			0
			0
			0
			0
			0
			0
			0
			0
			0
			0
			0
			0
			0
			0
			0
			0
			0
			0
			0
			0
			0
			0
			0
			0
			0
			0
			0
			0
			0
			0
			0
