# Supplementary material for: Analysis of imaging data on seasonal changes in the population structure and vertical distribution of two dominant planktonic copepod species in the western subarctic Pacific
Source: PeerJ. 2025 Sep 9;13:e19956. doi: 10.7717/peerj.19956 (PMC12428526; doi:10.7717/peerj.19956)
Supplement: Supplemental Information 1 [file peerj-13-19956-s001.zip › Raw data/Eucalanus SUM m2/Figure_Eucalanus -K2-SUM-m2-N6.xlsx]

## Sheet: Histogram
	Split factor	Filtered (m3)	Distance towed (m)
	292	816.6	50		Abundance					Biovolume
					X		Y				Y
	Volume	ESD	ESD*0.001		size class	count	ind.m-3	ind.m-2		Ebv sum	mm3.m-3	mm3.m-2
	4.25536e+10	4331.58	4.33158		0	0	0	0		0	0	0
	9.29014e+09	2608.2	2.6082		0.1	0	0	0		0	0	0
	4.62242e+09	2066.76	2.06676		0.2	0	0	0		0	0	0
	1.08933e+10	2750.35	2.75035		0.3	0	0	0		0	0	0
	2.83584e+10	3783.51	3.78351		0.4	0	0	0		0	0	0
	1.05069e+10	2717.43	2.71743		0.5	0	0	0		0	0	0
	1.20206e+10	2842.12	2.84212		0.6	0	0	0		0	0	0
	1.13546e+10	2788.63	2.78863		0.7	0	0	0		0	0	0
	6.28868e+09	2290.1	2.2901		0.8	0	0	0		0	0	0
	1.2499e+10	2879.34	2.87934		0.9	0	0	0		0	0	0
	3.17594e+10	3929.08	3.92908		1	0	0	0		0	0	0
	1.04798e+10	2715.09	2.71509		1.1	0	0	0		0	0	0
	1.24816e+10	2878	2.878		1.2	0	0	0		0	0	0
	8.51008e+09	2533.06	2.53306		1.3	0	0	0		0	0	0
	3.00483e+10	3857.21	3.85721		1.4	0	0	0		0	0	0
	3.8505e+10	4189.6	4.1896		1.5	0	0	0		0	0	0
	3.90822e+10	4210.43	4.21043		1.6	0	0	0		0	0	0
	2.06152e+10	3401.96	3.40196		1.7	0	0	0		0	0	0
	2.74237e+10	3741.47	3.74147		1.8	0	0	0		0	0	0
	1.3861e+10	2980.34	2.98034		1.9	0	0	0		0	0	0
	8.21701e+09	2503.64	2.50364		2	1	0.35758	17.879		4.62242e+09	1.65289	82.6443
			0		2.1	0	0	0		0	0	0
			0		2.2	1	0.35758	17.879		6.28868e+09	2.24871	112.435
			0		2.3	0	0	0		0	0	0
			0		2.4	0	0	0		0	0	0
			0		2.5	2	0.71516	35.758		1.67271e+10	5.98128	299.064
			0		2.6	1	0.35758	17.879		9.29014e+09	3.32197	166.098
			0		2.7	4	1.43032	71.516		4.32346e+10	15.4598	772.992
			0		2.8	3	1.07274	53.637		3.70013e+10	13.2309	661.546
			0		2.9	1	0.35758	17.879		1.3861e+10	4.95643	247.822
			0		3	0	0	0		0	0	0
			0		3.1	0	0	0		0	0	0
			0		3.2	0	0	0		0	0	0
			0		3.3	0	0	0		0	0	0
			0		3.4	1	0.35758	17.879		2.06152e+10	7.37159	368.579
			0		3.5	0	0	0		0	0	0
			0		3.6	0	0	0		0	0	0
			0		3.7	2	0.71516	35.758		5.57821e+10	19.9466	997.329
			0		3.8	1	0.35758	17.879		3.00483e+10	10.7447	537.234
			0		3.9	1	0.35758	17.879		3.17594e+10	11.3565	567.827
			0		4	0	0	0		0	0	0
			0		4.1	1	0.35758	17.879		3.8505e+10	13.7686	688.432
			0		4.2	1	0.35758	17.879		3.90822e+10	13.975	698.752
			0		4.3	1	0.35758	17.879		4.25536e+10	15.2163	760.816
			0		4.4	0	0	0		0	0	0
			0		4.5	0	0	0		0	0	0
			0		4.6	0	0	0		0	0	0
			0		4.7	0	0	0		0	0	0
			0		4.8	0	0	0		0	0	0
			0		4.9	0	0	0		0	0	0
			0		5	0	0	0		0	0	0
			0
			0		Sum	21	7.50918	375.459			139.231	6961.57
			0
			0
			0
			0
			0
			0
			0
			0
			0
			0
			0
			0
			0
			0
			0
			0
			0
			0
			0
			0
			0
			0
			0
			0
			0
			0
			0
			0
			0
			0
			0
			0
			0
			0
			0
			0
			0
			0
			0
			0
			0
			0
			0
			0
			0
			0
			0
			0
			0
			0
			0
			0
			0
			0
			0
			0
			0
			0
			0
			0
			0
			0
			0
			0
			0
			0
			0
			0
			0
			0
			0
			0
			0
			0
			0
			0
			0
			0
			0
			0
			0
			0
			0
			0
			0
			0
			0
			0
