# Supplementary material for: Analysis of imaging data on seasonal changes in the population structure and vertical distribution of two dominant planktonic copepod species in the western subarctic Pacific
Source: PeerJ. 2025 Sep 9;13:e19956. doi: 10.7717/peerj.19956 (PMC12428526; doi:10.7717/peerj.19956)
Supplement: Supplemental Information 1 [file peerj-13-19956-s001.zip › Raw data/Eucalanus SUM m2/Figure_Eucalanus -K2-SUM-m2-N7.xlsx]

## Sheet: Histogram
	Split factor	Filtered (m3)	Distance towed (m)
	300.667	682.2	50		Abundance					Biovolume
					X		Y				Y
	Volume	ESD	ESD*0.001		size class	count	ind.m-3	ind.m-2		Ebv sum	mm3.m-3	mm3.m-2
	3.68276e+10	4127.86	4.12786		0	0	0	0		0	0	0
	3.29568e+10	3977.85	3.97785		0.1	0	0	0		0	0	0
	6.91689e+09	2363.94	2.36394		0.2	0	0	0		0	0	0
	8.8462e+09	2565.98	2.56598		0.3	0	0	0		0	0	0
	1.32586e+10	2936.52	2.93652		0.4	0	0	0		0	0	0
	1.72098e+10	3203.26	3.20326		0.5	0	0	0		0	0	0
	1.252e+10	2880.95	2.88095		0.6	0	0	0		0	0	0
	1.10483e+10	2763.33	2.76333		0.7	0	0	0		0	0	0
	2.922e+10	3821.44	3.82144		0.8	0	0	0		0	0	0
	4.55799e+09	2057.11	2.05711		0.9	0	0	0		0	0	0
	1.34026e+10	2947.11	2.94711		1	0	0	0		0	0	0
	1.17836e+10	2823.32	2.82332		1.1	0	0	0		0	0	0
	4.55591e+09	2056.8	2.0568		1.2	0	0	0		0	0	0
	6.261e+09	2286.73	2.28673		1.3	0	0	0		0	0	0
	2.40577e+10	3581.67	3.58167		1.4	0	0	0		0	0	0
	2.53695e+09	1692.15	1.69215		1.5	0	0	0		0	0	0
	3.37201e+09	1860.5	1.8605		1.6	2	0.881462	44.0731		5.10695e+09	2.25079	112.539
	3.74591e+10	4151.32	4.15132		1.7	0	0	0		0	0	0
	5.43875e+09	2181.89	2.18189		1.8	1	0.440731	22.0365		3.37201e+09	1.48615	74.3075
	1.23944e+10	2871.28	2.87128		1.9	0	0	0		0	0	0
	2.57e+09	1699.46	1.69946		2	2	0.881462	44.0731		9.1139e+09	4.01678	200.839
	8.75209e+09	2556.85	2.55685		2.1	1	0.440731	22.0365		5.43875e+09	2.39703	119.851
			0		2.2	1	0.440731	22.0365		6.261e+09	2.75942	137.971
			0		2.3	1	0.440731	22.0365		6.91689e+09	3.04849	152.424
			0		2.4	0	0	0		0	0	0
			0		2.5	2	0.881462	44.0731		1.75983e+10	7.75611	387.806
			0		2.6	0	0	0		0	0	0
			0		2.7	1	0.440731	22.0365		1.10483e+10	4.86935	243.467
			0		2.8	3	1.32219	66.1096		3.6698e+10	16.1739	808.697
			0		2.9	2	0.881462	44.0731		2.66612e+10	11.7504	587.521
			0		3	0	0	0		0	0	0
			0		3.1	0	0	0		0	0	0
			0		3.2	1	0.440731	22.0365		1.72098e+10	7.58491	379.246
			0		3.3	0	0	0		0	0	0
			0		3.4	0	0	0		0	0	0
			0		3.5	1	0.440731	22.0365		2.40577e+10	10.603	530.149
			0		3.6	0	0	0		0	0	0
			0		3.7	0	0	0		0	0	0
			0		3.8	1	0.440731	22.0365		2.922e+10	12.8782	643.909
			0		3.9	1	0.440731	22.0365		3.29568e+10	14.5251	726.254
			0		4	0	0	0		0	0	0
			0		4.1	2	0.881462	44.0731		7.42867e+10	32.7405	1637.02
			0		4.2	0	0	0		0	0	0
			0		4.3	0	0	0		0	0	0
			0		4.4	0	0	0		0	0	0
			0		4.5	0	0	0		0	0	0
			0		4.6	0	0	0		0	0	0
			0		4.7	0	0	0		0	0	0
			0		4.8	0	0	0		0	0	0
			0		4.9	0	0	0		0	0	0
			0		5	0	0	0		0	0	0
			0
			0		Sum	22	9.69608	484.804			134.84	6742
			0
			0
			0
			0
			0
			0
			0
			0
			0
			0
			0
			0
			0
			0
			0
			0
			0
			0
			0
			0
			0
			0
			0
			0
			0
			0
			0
			0
			0
			0
			0
			0
			0
			0
			0
			0
			0
			0
			0
			0
			0
			0
			0
			0
			0
			0
			0
			0
			0
			0
			0
			0
			0
			0
			0
			0
			0
			0
			0
			0
			0
			0
			0
			0
			0
			0
			0
			0
			0
			0
			0
			0
			0
			0
			0
			0
			0
			0
			0
			0
			0
			0
			0
			0
			0
			0
			0
			0
