# Supplementary material for: Analysis of imaging data on seasonal changes in the population structure and vertical distribution of two dominant planktonic copepod species in the western subarctic Pacific
Source: PeerJ. 2025 Sep 9;13:e19956. doi: 10.7717/peerj.19956 (PMC12428526; doi:10.7717/peerj.19956)
Supplement: Supplemental Information 1 [file peerj-13-19956-s001.zip › Raw data/Eucalanus SUM m2/Figure_Eucalanus -K2-SUM-m2-N8.xlsx]

## Sheet: Histogram
	Split factor	Filtered (m3)	Distance towed (m)
	368.8	661.3	50		Abundance					Biovolume
					X		Y				Y
	Volume	ESD	ESD*0.001		size class	count	ind.m-3	ind.m-2		Ebv sum	mm3.m-3	mm3.m-2
	6.28894e+09	2290.13	2.29013		0	0	0	0		0	0	0
	1.07532e+10	2738.5	2.7385		0.1	0	0	0		0	0	0
	1.07173e+10	2735.45	2.73545		0.2	0	0	0		0	0	0
	7.72321e+09	2452.45	2.45245		0.3	0	0	0		0	0	0
	8.27034e+09	2509.04	2.50904		0.4	0	0	0		0	0	0
	2.58381e+10	3667.93	3.66793		0.5	0	0	0		0	0	0
	1.20942e+10	2847.91	2.84791		0.6	1	0.557689	27.8845		1.72437e+08	0.0961662	4.80831
	5.72948e+08	1030.48	1.03048		0.7	3	1.67307	83.6534		5.94526e+08	0.331561	16.5781
	2.05923e+08	732.66	0.73266		0.8	0	0	0		0	0	0
	3.8307e+09	1941.3	1.9413		0.9	3	1.67307	83.6534		1.40586e+09	0.784033	39.2017
	4.95856e+09	2115.69	2.11569		1	1	0.557689	27.8845		5.72948e+08	0.319527	15.9764
	1.93094e+08	717.117	0.717117		1.1	0	0	0		0	0	0
	1.13081e+10	2784.82	2.78482		1.2	0	0	0		0	0	0
	9.19914e+09	2599.66	2.59966		1.3	0	0	0		0	0	0
	3.77842e+10	4163.29	4.16329		1.4	0	0	0		0	0	0
	4.70328e+08	964.867	0.964867		1.5	0	0	0		0	0	0
	3.38348e+09	1862.61	1.86261		1.6	0	0	0		0	0	0
	9.45862e+09	2623.87	2.62387		1.7	0	0	0		0	0	0
	3.04992e+10	3876.41	3.87641		1.8	2	1.11538	55.7689		6.73364e+09	3.75528	187.764
	7.44771e+09	2422.93	2.42293		1.9	3	1.67307	83.6534		1.13279e+10	6.31746	315.873
	7.91048e+09	2472.11	2.47211		2	0	0	0		0	0	0
	1.00891e+10	2680.92	2.68092		2.1	1	0.557689	27.8845		4.95856e+09	2.76534	138.267
	9.98983e+09	2672.1	2.6721		2.2	1	0.557689	27.8845		6.28894e+09	3.50728	175.364
	1.72437e+08	690.574	0.690574		2.3	1	0.557689	27.8845		7.22307e+09	4.02823	201.411
	7.22307e+09	2398.32	2.39832		2.4	3	1.67307	83.6534		2.30814e+10	12.8723	643.613
	3.64758e+09	1909.86	1.90986		2.5	2	1.11538	55.7689		1.74695e+10	9.74254	487.127
	1.23189e+10	2865.44	2.86544		2.6	5	2.78845	139.422		4.91357e+10	27.4025	1370.12
	1.95509e+08	720.094	0.720094		2.7	3	1.67307	83.6534		3.27785e+10	18.2802	914.012
	4.58705e+08	956.852	0.956852		2.8	2	1.11538	55.7689		2.44131e+10	13.6149	680.746
	3.84963e+09	1944.5	1.9445		2.9	0	0	0		0	0	0
	4.76827e+08	969.291	0.969291		3	0	0	0		0	0	0
	3.35016e+09	1856.47	1.85647		3.1	0	0	0		0	0	0
	9.629e+09	2639.54	2.63954		3.2	0	0	0		0	0	0
	9.96919e+09	2670.26	2.67026		3.3	0	0	0		0	0	0
			0		3.4	0	0	0		0	0	0
			0		3.5	0	0	0		0	0	0
			0		3.6	1	0.557689	27.8845		2.58381e+10	14.4096	720.482
			0		3.7	0	0	0		0	0	0
			0		3.8	1	0.557689	27.8845		3.04992e+10	17.0091	850.453
			0		3.9	0	0	0		0	0	0
			0		4	0	0	0		0	0	0
			0		4.1	1	0.557689	27.8845		3.77842e+10	21.0718	1053.59
			0		4.2	0	0	0		0	0	0
			0		4.3	0	0	0		0	0	0
			0		4.4	0	0	0		0	0	0
			0		4.5	0	0	0		0	0	0
			0		4.6	0	0	0		0	0	0
			0		4.7	0	0	0		0	0	0
			0		4.8	0	0	0		0	0	0
			0		4.9	0	0	0		0	0	0
			0		5	0	0	0		0	0	0
			0
			0		Sum	34	18.9614	948.072			156.308	7815.39
			0
			0
			0
			0
			0
			0
			0
			0
			0
			0
			0
			0
			0
			0
			0
			0
			0
			0
			0
			0
			0
			0
			0
			0
			0
			0
			0
			0
			0
			0
			0
			0
			0
			0
			0
			0
			0
			0
			0
			0
			0
			0
			0
			0
			0
			0
			0
			0
			0
			0
			0
			0
			0
			0
			0
			0
			0
			0
			0
			0
			0
			0
			0
			0
			0
			0
			0
			0
			0
			0
			0
			0
			0
			0
			0
			0
			0
			0
			0
			0
			0
			0
			0
			0
			0
			0
			0
			0
