# Supplementary material for: Analysis of imaging data on seasonal changes in the population structure and vertical distribution of two dominant planktonic copepod species in the western subarctic Pacific
Source: PeerJ. 2025 Sep 9;13:e19956. doi: 10.7717/peerj.19956 (PMC12428526; doi:10.7717/peerj.19956)
Supplement: Supplemental Information 1 [file peerj-13-19956-s001.zip › Raw data/Eucalanus WIN m2/Figure_Eucalanus -K2-WIN-m2-D3.xlsx]

## Sheet: Histogram
	Split factor	Filtered (m3)	Distance towed (m)
	256	2538.9	200		Abundance					Biovolume
					X		Y				Y
	Volume	ESD	ESD*0.001		size class	count	ind.m-3	ind.m-2		Ebv sum	mm3.m-3	mm3.m-2
	1.03951e+10	2707.76	2.70776		0	0	0	0		0	0	0
	1.95991e+10	3345.13	3.34513		0.1	0	0	0		0	0	0
	4.43664e+09	2038.69	2.03869		0.2	0	0	0		0	0	0
	1.70085e+09	1481	1.481		0.3	0	0	0		0	0	0
	8.32477e+08	1167.14	1.16714		0.4	0	0	0		0	0	0
	1.54433e+10	3089.68	3.08968		0.5	0	0	0		0	0	0
	1.20725e+09	1321.09	1.32109		0.6	0	0	0		0	0	0
	1.74306e+10	3216.9	3.2169		0.7	0	0	0		0	0	0
	1.19042e+09	1314.92	1.31492		0.8	0	0	0		0	0	0
	9.86558e+09	2660.98	2.66098		0.9	1	0.100831	20.1662		4.48136e+08	0.045186	9.0372
	2.27354e+09	1631.43	1.63143		1	2	0.201662	40.3324		1.22673e+09	0.123692	24.7385
	7.50481e+08	1127.49	1.12749		1.1	6	0.604986	120.997		4.67531e+09	0.471417	94.2834
	1.52571e+10	3077.22	3.07722		1.2	6	0.604986	120.997		6.27709e+09	0.632925	126.585
	1.8185e+10	3262.66	3.26266		1.3	7	0.705817	141.163		8.74517e+09	0.881785	176.357
	1.50584e+10	3063.79	3.06379		1.4	3	0.302493	60.4986		5.12661e+09	0.516921	103.384
	1.4626e+10	3034.19	3.03419		1.5	3	0.302493	60.4986		6.1465e+09	0.619758	123.952
	1.00252e+10	2675.25	2.67525		1.6	2	0.201662	40.3324		4.52811e+09	0.456574	91.3148
	4.48136e+08	949.446	0.949446		1.7	1	0.100831	20.1662		3.04838e+09	0.307371	61.4742
	1.68256e+10	3179.24	3.17924		1.8	2	0.201662	40.3324		6.77228e+09	0.682856	136.571
	6.99674e+08	1101.45	1.10145		1.9	1	0.100831	20.1662		3.6705e+09	0.3701	74.02
	2.80986e+10	3771.92	3.77192		2	2	0.201662	40.3324		9.00569e+09	0.908054	181.611
	1.00349e+09	1242.14	1.24214		2.1	0	0	0		0	0	0
	1.18853e+10	2831.41	2.83141		2.2	0	0	0		0	0	0
	1.59216e+10	3121.25	3.12125		2.3	0	0	0		0	0	0
	3.50351e+09	1884.38	1.88438		2.4	0	0	0		0	0	0
	1.7532e+09	1496.04	1.49604		2.5	1	0.100831	20.1662		8.52342e+09	0.859426	171.885
	1.07841e+09	1272.31	1.27231		2.6	2	0.201662	40.3324		1.98908e+10	2.00561	401.121
	1.69236e+10	3185.41	3.18541		2.7	6	0.604986	120.997		6.59413e+10	6.64893	1329.79
	7.35503e+08	1119.94	1.11994		2.8	5	0.504155	100.831		6.03139e+10	6.08151	1216.3
	2.81257e+10	3773.13	3.77313		2.9	7	0.705817	141.163		9.21682e+10	9.29342	1858.68
	1.10128e+10	2760.36	2.76036		3	15	1.51247	302.493		2.24103e+11	22.5965	4519.3
	1.16177e+10	2810	2.81		3.1	9	0.90748	181.496		1.48233e+11	14.9465	2989.3
	1.4307e+09	1398.03	1.39803		3.2	6	0.604986	120.997		1.07665e+11	10.856	2171.19
	1.3229e+10	2934.33	2.93433		3.3	2	0.201662	40.3324		3.99387e+10	4.02706	805.412
	1.75908e+10	3226.73	3.22673		3.4	0	0	0		0	0	0
	6.21984e+08	1059.08	1.05908		3.5	1	0.100831	20.1662		2.44076e+10	2.46104	492.208
	1.29389e+10	2912.72	2.91272		3.6	1	0.100831	20.1662		2.62397e+10	2.64578	529.156
	1.20045e+09	1318.61	1.31861		3.7	2	0.201662	40.3324		5.62243e+10	5.66916	1133.83
	2.25456e+09	1626.88	1.62688		3.8	0	0	0		0	0	0
	2.04617e+09	1575.12	1.57512		3.9	0	0	0		0	0	0
	1.05455e+09	1262.86	1.26286		4	1	0.100831	20.1662		3.53695e+10	3.56634	713.268
	1.49658e+10	3057.5	3.0575		4.1	1	0.100831	20.1662		3.75526e+10	3.78647	757.294
	1.61265e+10	3134.59	3.13459		4.2	1	0.100831	20.1662		3.93315e+10	3.96584	793.168
	1.26153e+10	2888.24	2.88824		4.3	0	0	0		0	0	0
	3.04838e+09	1798.97	1.79897		4.4	0	0	0		0	0	0
	1.48529e+10	3049.8	3.0498		4.5	1	0.100831	20.1662		4.77154e+10	4.8112	962.239
	1.62003e+10	3139.36	3.13936		4.6	0	0	0		0	0	0
	1.29539e+10	2913.85	2.91385		4.7	0	0	0		0	0	0
	1.67256e+09	1472.75	1.47275		4.8	0	0	0		0	0	0
	4.56905e+09	2058.78	2.05878		4.9	0	0	0		0	0	0
	1.36393e+10	2964.36	2.96436		5	0	0	0		0	0	0
	1.36523e+10	2965.3	2.9653
	1.256e+10	2884.01	2.88401		Sum	97	9.78061	1956.12			110.237	22047.5
	1.54551e+10	3090.47	3.09047
	8.00268e+08	1151.89	1.15189
	1.45829e+10	3031.2	3.0312
	1.10384e+10	2762.5	2.7625
	1.79768e+10	3250.16	3.25016
	1.48745e+10	3051.27	3.05127
	1.70812e+10	3195.26	3.19526
	1.16356e+10	2811.45	2.81145
	1.51738e+10	3071.6	3.0716
	1.28571e+10	2906.57	2.90657
	3.6705e+09	1913.85	1.91385
	2.03454e+09	1572.13	1.57213
	1.12641e+10	2781.21	2.78121
	1.49322e+10	3055.22	3.05522
	1.28978e+10	2909.64	2.90964
	2.03396e+10	3386.73	3.38673
	1.46433e+10	3035.39	3.03539
	3.26877e+09	1841.32	1.84132
	1.66624e+10	3168.93	3.16893
	2.62397e+10	3686.83	3.68683
	2.44076e+10	3598.95	3.59895
	1.87293e+10	3294.89	3.29489
	9.51358e+08	1220.25	1.22025
	1.57164e+10	3107.79	3.10779
	1.16532e+09	1305.62	1.30562
	3.53695e+10	4072.65	4.07265
	1.06177e+09	1265.74	1.26574
	1.12751e+09	1291.34	1.29134
	1.28667e+09	1349.45	1.34945
	3.93315e+10	4219.37	4.21937
	8.52342e+09	2534.38	2.53438
	1.26436e+09	1341.6	1.3416
	3.75526e+10	4154.77	4.15477
	1.12928e+10	2783.56	2.78356
	1.54104e+10	3087.49	3.08749
	1.0938e+10	2754.1	2.7541
	6.04745e+08	1049.2	1.0492
	1.4496e+10	3025.17	3.02517
	1.4331e+10	3013.65	3.01365
	8.56911e+08	1178.45	1.17845
	4.77154e+10	4500.08	4.50008
	1.77523e+10	3236.57	3.23657
	1.67754e+10	3176.08	3.17608
	2.06579e+09	1580.14	1.58014
			0
			0
			0
			0
			0
			0
			0
			0
			0
			0
			0
			0
			0
			0
			0
			0
			0
			0
			0
			0
			0
			0
			0
			0
			0
			0
			0
			0
			0
			0
			0
			0
			0
			0
			0
			0
			0
			0
			0
			0
			0
			0
			0
			0
