# Supplementary material for: Analysis of imaging data on seasonal changes in the population structure and vertical distribution of two dominant planktonic copepod species in the western subarctic Pacific
Source: PeerJ. 2025 Sep 9;13:e19956. doi: 10.7717/peerj.19956 (PMC12428526; doi:10.7717/peerj.19956)
Supplement: Supplemental Information 1 [file peerj-13-19956-s001.zip › Raw data/Eucalanus WIN m2/Figure_Eucalanus -K2-WIN-m2-D4.xlsx]

## Sheet: Histogram
	Split factor	Filtered (m3)	Distance towed (m)
	356.014	1158.7	100		Abundance					Biovolume
					X		Y				Y
	Volume	ESD	ESD*0.001		size class	count	ind.m-3	ind.m-2		Ebv sum	mm3.m-3	mm3.m-2
	1.71432e+10	3199.12	3.19912		0	0	0	0		0	0	0
	2.44951e+09	1672.48	1.67248		0.1	0	0	0		0	0	0
	9.13661e+09	2593.75	2.59375		0.2	0	0	0		0	0	0
	1.53759e+10	3085.18	3.08518		0.3	0	0	0		0	0	0
	1.16318e+10	2811.14	2.81114		0.4	0	0	0		0	0	0
	2.723e+09	1732.54	1.73254		0.5	0	0	0		0	0	0
	9.04959e+09	2585.49	2.58549		0.6	0	0	0		0	0	0
	2.62444e+09	1711.38	1.71138		0.7	0	0	0		0	0	0
	1.44246e+09	1401.85	1.40185		0.8	0	0	0		0	0	0
	2.83474e+10	3783.02	3.78302		0.9	0	0	0		0	0	0
	3.02383e+09	1794.13	1.79413		1	0	0	0		0	0	0
	3.77603e+09	1932.02	1.93202		1.1	1	0.307253	30.7253		8.25558e+08	0.253655	25.3655
	1.05904e+10	2724.61	2.72461		1.2	1	0.307253	30.7253		1.11985e+09	0.344077	34.4077
	8.0432e+09	2485.86	2.48586		1.3	1	0.307253	30.7253		1.24338e+09	0.382033	38.2033
	2.72709e+10	3734.51	3.73451		1.4	6	1.84352	184.352		9.25008e+09	2.84211	284.211
	1.25568e+10	2883.77	2.88377		1.5	1	0.307253	30.7253		1.91823e+09	0.58938	58.938
	1.10341e+10	2762.14	2.76214		1.6	2	0.614505	61.4505		4.6739e+09	1.43607	143.607
	1.27894e+10	2901.47	2.90147		1.7	5	1.53626	153.626		1.39152e+10	4.27549	427.549
	3.71388e+09	1921.36	1.92136		1.8	6	1.84352	184.352		1.98846e+10	6.10958	610.958
	1.26428e+10	2890.34	2.89034		1.9	8	2.45802	245.802		3.02463e+10	9.29325	929.325
	3.97334e+09	1965.1	1.9651		2	4	1.22901	122.901		1.76286e+10	5.41644	541.644
	5.04531e+09	2127.96	2.12796		2.1	3	0.921758	92.1758		1.55012e+10	4.76278	476.278
	2.88841e+09	1766.93	1.76693		2.2	1	0.307253	30.7253		6.33826e+09	1.94745	194.745
	1.91823e+09	1541.58	1.54158		2.3	0	0	0		0	0	0
	3.75633e+10	4155.17	4.15517		2.4	3	0.921758	92.1758		2.34494e+10	7.20488	720.488
	1.24338e+09	1334.14	1.33414		2.5	7	2.15077	215.077		6.19868e+10	19.0456	1904.56
	4.56536e+09	2058.22	2.05822		2.6	5	1.53626	153.626		4.8419e+10	14.8768	1487.68
	1.89667e+10	3308.76	3.30876		2.7	9	2.76527	276.527		9.89158e+10	30.3921	3039.21
	1.23854e+10	2870.58	2.87058		2.8	10	3.07253	307.253		1.22796e+11	37.7294	3772.94
	9.72761e+09	2648.52	2.64852		2.9	4	1.22901	122.901		5.32444e+10	16.3595	1635.95
	1.11119e+10	2768.62	2.76862		3	1	0.307253	30.7253		1.53759e+10	4.72427	472.427
	1.11985e+09	1288.41	1.28841		3.1	2	0.614505	61.4505		3.37453e+10	10.3683	1036.83
	3.72705e+10	4144.34	4.14434		3.2	0	0	0		0	0	0
	9.4178e+09	2620.09	2.62009		3.3	1	0.307253	30.7253		1.89667e+10	5.82758	582.758
	1.20066e+10	2841.02	2.84102		3.4	0	0	0		0	0	0
	3.1717e+09	1822.91	1.82291		3.5	0	0	0		0	0	0
	8.94813e+09	2575.79	2.57579		3.6	0	0	0		0	0	0
	1.20595e+10	2845.18	2.84518		3.7	4	1.22901	122.901		1.10696e+11	34.0117	3401.17
	6.33826e+09	2296.1	2.2961		3.8	1	0.307253	30.7253		2.95782e+10	9.08797	908.797
	1.44388e+09	1402.31	1.40231		3.9	1	0.307253	30.7253		3.17115e+10	9.74343	974.343
	3.43577e+09	1872.16	1.87216		4	0	0	0		0	0	0
	1.07142e+10	2735.19	2.73519		4.1	3	0.921758	92.1758		1.13021e+11	34.726	3472.6
	9.90465e+09	2664.49	2.66449		4.2	1	0.307253	30.7253		4.05199e+10	12.4498	1244.98
	4.21767e+09	2004.59	2.00459		4.3	0	0	0		0	0	0
	1.04707e+10	2714.31	2.71431		4.4	0	0	0		0	0	0
	1.20474e+10	2844.23	2.84423		4.5	0	0	0		0	0	0
	1.65067e+09	1466.29	1.46629		4.6	0	0	0		0	0	0
	7.93375e+09	2474.53	2.47453		4.7	0	0	0		0	0	0
	1.54733e+09	1435.03	1.43503		4.8	0	0	0		0	0	0
	3.14846e+09	1818.44	1.81844		4.9	0	0	0		0	0	0
	4.33451e+09	2022.93	2.02293		5	0	0	0		0	0	0
	2.82623e+10	3779.23	3.77923
	9.05393e+09	2585.91	2.58591		Sum	91	27.96	2796			284.2	28420
	3.17115e+10	3927.11	3.92711
	3.8118e+09	1938.1	1.9381
	2.68158e+10	3713.62	3.71362
	8.7046e+09	2552.21	2.55221
	3.46475e+09	1877.4	1.8774
	3.27413e+09	1842.32	1.84232
	1.00966e+10	2681.59	2.68159
	3.38974e+09	1863.76	1.86376
	8.46954e+09	2529.03	2.52903
	3.80681e+09	1937.26	1.93726
	1.34571e+10	2951.1	2.9511
	1.39004e+10	2983.16	2.98316
	8.25558e+08	1163.9	1.1639
	1.26509e+10	2890.95	2.89095
	1.20745e+10	2846.36	2.84636
	1.60473e+09	1452.56	1.45256
	9.27232e+09	2606.53	2.60653
	4.05199e+10	4261.44	4.26144
	3.67929e+09	1915.38	1.91538
	1.56101e+09	1439.25	1.43925
	1.12934e+10	2783.62	2.78362
	1.27404e+10	2897.75	2.89775
	8.62439e+09	2544.35	2.54435
	1.11944e+10	2775.46	2.77546
	2.95782e+10	3836.99	3.83699
	1.13749e+10	2790.29	2.79029
	7.47242e+09	2425.61	2.42561
	2.22438e+09	1619.58	1.61958
	3.86511e+09	1947.1	1.9471
	3.62002e+09	1905.04	1.90504
	1.11317e+10	2770.26	2.77026
	5.30029e+09	2163.22	2.16322
	3.81873e+10	4178.05	4.17805
	1.66021e+10	3165.11	3.16511
	4.51106e+09	2050.03	2.05003
	2.65555e+09	1718.11	1.71811
	5.15558e+09	2143.35	2.14335
	1.30974e+10	2924.57	2.92457
			0
			0
			0
			0
			0
			0
			0
			0
			0
			0
			0
			0
			0
			0
			0
			0
			0
			0
			0
			0
			0
			0
			0
			0
			0
			0
			0
			0
			0
			0
			0
			0
			0
			0
			0
			0
			0
			0
			0
			0
			0
			0
			0
			0
			0
			0
			0
			0
			0
			0
