# Supplementary material for: Analysis of imaging data on seasonal changes in the population structure and vertical distribution of two dominant planktonic copepod species in the western subarctic Pacific
Source: PeerJ. 2025 Sep 9;13:e19956. doi: 10.7717/peerj.19956 (PMC12428526; doi:10.7717/peerj.19956)
Supplement: Supplemental Information 1 [file peerj-13-19956-s001.zip › Raw data/Eucalanus WIN m2/Figure_Eucalanus -K2-WIN-m2-N2.xlsx]

## Sheet: Histogram
	Split factor	Filtered (m3)	Distance towed (m)
	97.3333	2843.7	250		Abundance					Biovolume
					X		Y				Y
	Volume	ESD	ESD*0.001		size class	count	ind.m-3	ind.m-2		Ebv sum	mm3.m-3	mm3.m-2
	1.09398e+09	1278.41	1.27841		0	0	0	0		0	0	0
	1.02737e+09	1251.92	1.25192		0.1	0	0	0		0	0	0
	1.72512e+09	1488.01	1.48801		0.2	0	0	0		0	0	0
	1.39003e+09	1384.66	1.38466		0.3	0	0	0		0	0	0
	1.84499e+10	3278.42	3.27842		0.4	0	0	0		0	0	0
	3.27021e+09	1841.59	1.84159		0.5	0	0	0		0	0	0
	1.23294e+09	1330.4	1.3304		0.6	0	0	0		0	0	0
	1.76713e+09	1499.99	1.49999		0.7	0	0	0		0	0	0
	1.37281e+10	2970.78	2.97078		0.8	0	0	0		0	0	0
	1.00585e+09	1243.12	1.24312		0.9	0	0	0		0	0	0
	1.91007e+10	3316.53	3.31653		1	0	0	0		0	0	0
	1.14317e+09	1297.29	1.29729		1.1	0	0	0		0	0	0
	1.62295e+10	3141.25	3.14125		1.2	4	0.136911	34.2277		4.27036e+09	0.146165	36.5412
	3.0444e+10	3874.07	3.87407		1.3	2	0.0684554	17.1139		2.62297e+09	0.0897781	22.4445
	3.77777e+09	1932.32	1.93232		1.4	2	0.0684554	17.1139		3.49225e+09	0.119532	29.8829
			0		1.5	0	0	0		0	0	0
			0		1.6	0	0	0		0	0	0
			0		1.7	0	0	0		0	0	0
			0		1.8	1	0.0342277	8.55693		3.27021e+09	0.111932	27.983
			0		1.9	1	0.0342277	8.55693		3.77777e+09	0.129304	32.3261
			0		2	0	0	0		0	0	0
			0		2.1	0	0	0		0	0	0
			0		2.2	0	0	0		0	0	0
			0		2.3	0	0	0		0	0	0
			0		2.4	0	0	0		0	0	0
			0		2.5	0	0	0		0	0	0
			0		2.6	0	0	0		0	0	0
			0		2.7	0	0	0		0	0	0
			0		2.8	0	0	0		0	0	0
			0		2.9	1	0.0342277	8.55693		1.37281e+10	0.46988	117.47
			0		3	0	0	0		0	0	0
			0		3.1	1	0.0342277	8.55693		1.62295e+10	0.555499	138.875
			0		3.2	1	0.0342277	8.55693		1.84499e+10	0.631498	157.874
			0		3.3	1	0.0342277	8.55693		1.91007e+10	0.653773	163.443
			0		3.4	0	0	0		0	0	0
			0		3.5	0	0	0		0	0	0
			0		3.6	0	0	0		0	0	0
			0		3.7	0	0	0		0	0	0
			0		3.8	1	0.0342277	8.55693		3.0444e+10	1.04203	260.507
			0		3.9	0	0	0		0	0	0
			0		4	0	0	0		0	0	0
			0		4.1	0	0	0		0	0	0
			0		4.2	0	0	0		0	0	0
			0		4.3	0	0	0		0	0	0
			0		4.4	0	0	0		0	0	0
			0		4.5	0	0	0		0	0	0
			0		4.6	0	0	0		0	0	0
			0		4.7	0	0	0		0	0	0
			0		4.8	0	0	0		0	0	0
			0		4.9	0	0	0		0	0	0
			0		5	0	0	0		0	0	0
			0
			0		Sum	15	0.513416	128.354			3.94939	987.347
			0
			0
			0
			0
			0
			0
			0
			0
			0
			0
			0
			0
			0
			0
			0
			0
			0
			0
			0
			0
			0
			0
			0
			0
			0
			0
			0
			0
			0
			0
			0
			0
			0
			0
			0
			0
			0
			0
			0
			0
			0
			0
			0
			0
			0
			0
			0
			0
			0
			0
			0
			0
			0
			0
			0
			0
			0
			0
			0
			0
			0
			0
			0
			0
			0
			0
			0
			0
			0
			0
			0
			0
			0
			0
			0
			0
			0
			0
			0
			0
			0
			0
			0
			0
			0
			0
			0
			0
