# Supplementary material for: Analysis of imaging data on seasonal changes in the population structure and vertical distribution of two dominant planktonic copepod species in the western subarctic Pacific
Source: PeerJ. 2025 Sep 9;13:e19956. doi: 10.7717/peerj.19956 (PMC12428526; doi:10.7717/peerj.19956)
Supplement: Supplemental Information 1 [file peerj-13-19956-s001.zip › Raw data/Eucalanus WIN m2/Figure_Eucalanus -K2-WIN-m2-N3.xlsx]

## Sheet: Histogram
	Split factor	Filtered (m3)	Distance towed (m)
	188	1653.2	200		Abundance					Biovolume
					X		Y				Y
	Volume	ESD	ESD*0.001		size class	count	ind.m-3	ind.m-2		Ebv sum	mm3.m-3	mm3.m-2
	1.56629e+10	3104.26	3.10426		0	0	0	0		0	0	0
	1.90805e+09	1538.85	1.53885		0.1	0	0	0		0	0	0
	1.5453e+10	3090.33	3.09033		0.2	0	0	0		0	0	0
	1.38832e+09	1384.09	1.38409		0.3	0	0	0		0	0	0
	7.47074e+08	1125.78	1.12578		0.4	0	0	0		0	0	0
	1.07342e+09	1270.35	1.27035		0.5	0	0	0		0	0	0
	1.51164e+10	3067.73	3.06773		0.6	0	0	0		0	0	0
	1.17975e+10	2824.43	2.82443		0.7	0	0	0		0	0	0
	8.15151e+08	1158.99	1.15899		0.8	0	0	0		0	0	0
	5.92681e+08	1042.18	1.04218		0.9	0	0	0		0	0	0
	1.18064e+10	2825.14	2.82514		1	2	0.227438	45.4875		1.22513e+09	0.139321	27.8641
	1.77878e+10	3238.73	3.23873		1.1	8	0.909751	181.95		6.53022e+09	0.74261	148.522
	1.57198e+09	1442.61	1.44261		1.2	6	0.682313	136.463		6.16034e+09	0.700547	140.109
	1.19154e+10	2833.81	2.83381		1.3	7	0.796032	159.206		8.99744e+09	1.02318	204.636
	1.37504e+10	2972.39	2.97239		1.4	6	0.682313	136.463		9.76218e+09	1.11014	222.029
	1.35872e+10	2960.58	2.96058		1.5	9	1.02347	204.694		1.68188e+10	1.91262	382.523
	1.13344e+09	1293.6	1.2936		1.6	3	0.341157	68.2313		7.14466e+09	0.812483	162.497
	1.01666e+10	2687.77	2.68777		1.7	1	0.113719	22.7438		2.96674e+09	0.337374	67.4748
	8.71604e+08	1185.15	1.18515		1.8	1	0.113719	22.7438		3.3666e+09	0.382845	76.5691
	1.04565e+09	1259.3	1.2593		1.9	0	0	0		0	0	0
	1.5192e+10	3072.83	3.07283		2	1	0.113719	22.7438		4.38923e+09	0.499138	99.8277
	1.68773e+10	3182.5	3.1825		2.1	1	0.113719	22.7438		4.86737e+09	0.553512	110.702
	1.92064e+09	1542.23	1.54223		2.2	0	0	0		0	0	0
	1.11668e+10	2773.17	2.77317		2.3	0	0	0		0	0	0
	1.50076e+10	3060.35	3.06035		2.4	0	0	0		0	0	0
	1.38988e+10	2983.04	2.98304		2.5	0	0	0		0	0	0
	1.89617e+09	1535.65	1.53565		2.6	2	0.227438	45.4875		1.95021e+10	2.21775	443.551
	1.40109e+10	2991.04	2.99104		2.7	7	0.796032	159.206		7.62876e+10	8.67533	1735.07
	2.43641e+09	1669.49	1.66949		2.8	6	0.682313	136.463		7.18386e+10	8.1694	1633.88
	1.44459e+10	3021.68	3.02168		2.9	9	1.02347	204.694		1.21538e+11	13.8211	2764.22
	1.26202e+10	2888.61	2.88861		3	12	1.36463	272.925		1.79903e+11	20.4583	4091.66
	1.7231e+10	3204.58	3.20458		3.1	10	1.13719	227.438		1.61605e+11	18.3775	3675.5
	1.86895e+10	3292.55	3.29255		3.2	10	1.13719	227.438		1.80002e+11	20.4696	4093.92
	1.34168e+10	2948.15	2.94815		3.3	0	0	0		0	0	0
	1.60301e+10	3128.33	3.12833		3.4	0	0	0		0	0	0
	1.28545e+10	2906.38	2.90638		3.5	0	0	0		0	0	0
	1.53689e+10	3084.72	3.08472		3.6	0	0	0		0	0	0
	1.21955e+10	2855.84	2.85584		3.7	1	0.113719	22.7438		2.65791e+10	3.02254	604.508
	1.30225e+10	2918.98	2.91898		3.8	1	0.113719	22.7438		3.04957e+10	3.46793	693.587
	4.86737e+09	2102.64	2.10264		3.9	0	0	0		0	0	0
	1.07433e+10	2737.66	2.73766		4	0	0	0		0	0	0
	1.0402e+10	2708.36	2.70836		4.1	0	0	0		0	0	0
	1.77604e+09	1502.51	1.50251		4.2	0	0	0		0	0	0
	1.6207e+10	3139.79	3.13979		4.3	0	0	0		0	0	0
	8.32346e+08	1167.08	1.16708		4.4	0	0	0		0	0	0
	6.32452e+08	1064.98	1.06498		4.5	0	0	0		0	0	0
	1.83234e+10	3270.91	3.27091		4.6	0	0	0		0	0	0
	1.72196e+09	1487.1	1.4871		4.7	0	0	0		0	0	0
	9.52178e+08	1220.6	1.2206		4.8	0	0	0		0	0	0
	2.96674e+09	1782.76	1.78276		4.9	0	0	0		0	0	0
	1.1913e+09	1315.25	1.31525		5	0	0	0		0	0	0
	8.45847e+08	1173.36	1.17336
	1.34284e+09	1368.81	1.36881		Sum	103	11.713	2342.61			106.893	21378.7
	2.4032e+09	1661.87	1.66187
	1.55826e+10	3098.95	3.09895
	1.8378e+10	3274.16	3.27416
	1.35067e+09	1371.46	1.37146
	1.42861e+10	3010.5	3.0105
	8.86513e+08	1191.87	1.19187
	1.3816e+10	2977.11	2.97711
	9.33545e+09	2612.44	2.61244
	1.79543e+09	1507.96	1.50796
	3.04957e+10	3876.26	3.87626
	1.51704e+10	3071.37	3.07137
	1.64344e+10	3154.41	3.15441
	7.53893e+08	1129.2	1.1292
	1.22639e+09	1328.04	1.32804
	1.67687e+10	3175.65	3.17565
	1.80016e+09	1509.28	1.50928
	1.83098e+10	3270.11	3.27011
	1.14062e+10	2792.85	2.79285
	1.58737e+10	3118.12	3.11812
	3.3666e+09	1859.51	1.85951
	1.60374e+10	3128.81	3.12881
	1.62528e+09	1458.73	1.45873
	1.77234e+09	1501.47	1.50147
	1.49994e+10	3059.79	3.05979
	1.41498e+10	3000.89	3.00089
	2.14021e+09	1598.89	1.59889
	1.47714e+09	1413	1.413
	1.15036e+10	2800.78	2.80078
	1.14713e+10	2798.15	2.79815
	1.18365e+09	1312.43	1.31243
	2.30504e+09	1638.93	1.63893
	1.7749e+10	3236.37	3.23637
	1.51305e+10	3068.68	3.06868
	1.79589e+10	3249.08	3.24908
	1.63002e+09	1460.15	1.46015
	9.26727e+08	1209.63	1.20963
	2.65791e+10	3702.66	3.70266
	1.80766e+10	3256.16	3.25616
	1.06955e+10	2733.6	2.7336
	1.31807e+10	2930.76	2.93076
	1.59446e+10	3122.76	3.12276
	7.77796e+08	1141.01	1.14101
	1.74977e+10	3221.02	3.22102
	4.38923e+09	2031.41	2.03141
	1.57687e+10	3111.23	3.11123
	1.31427e+09	1359.03	1.35903
	1.8098e+09	1511.97	1.51197
	1.7358e+09	1491.08	1.49108
	1.02891e+09	1252.55	1.25255
	1.04024e+10	2708.39	2.70839
			0
			0
			0
			0
			0
			0
			0
			0
			0
			0
			0
			0
			0
			0
			0
			0
			0
			0
			0
			0
			0
			0
			0
			0
			0
			0
			0
			0
			0
			0
			0
			0
			0
			0
			0
			0
			0
			0
