# Supplementary material for: Analysis of imaging data on seasonal changes in the population structure and vertical distribution of two dominant planktonic copepod species in the western subarctic Pacific
Source: PeerJ. 2025 Sep 9;13:e19956. doi: 10.7717/peerj.19956 (PMC12428526; doi:10.7717/peerj.19956)
Supplement: Supplemental Information 1 [file peerj-13-19956-s001.zip › Raw data/Eucalanus WIN m2/Figure_Eucalanus -K2-WIN-m2-N4.xlsx]

## Sheet: Histogram
	Split factor	Filtered (m3)	Distance towed (m)
	174.359	777.7	100		Abundance					Biovolume
					X		Y				Y
	Volume	ESD	ESD*0.001		size class	count	ind.m-3	ind.m-2		Ebv sum	mm3.m-3	mm3.m-2
	9.70359e+09	2646.33	2.64633		0	0	0	0		0	0	0
	4.28137e+09	2014.63	2.01463		0.1	0	0	0		0	0	0
	8.96458e+09	2577.37	2.57737		0.2	0	0	0		0	0	0
	1.27038e+09	1343.73	1.34373		0.3	0	0	0		0	0	0
	2.1981e+10	3475.49	3.47549		0.4	0	0	0		0	0	0
	1.17406e+10	2819.88	2.81988		0.5	0	0	0		0	0	0
	1.11907e+10	2775.15	2.77515		0.6	0	0	0		0	0	0
	3.62749e+09	1906.35	1.90635		0.7	0	0	0		0	0	0
	8.19514e+09	2501.42	2.50142		0.8	0	0	0		0	0	0
	2.92192e+09	1773.74	1.77374		0.9	1	0.224198	22.4198		4.18899e+08	0.0939165	9.39165
	2.59364e+09	1704.66	1.70466		1	0	0	0		0	0	0
	7.7018e+09	2450.18	2.45018		1.1	2	0.448396	44.8396		1.67452e+09	0.375423	37.5423
	4.09775e+10	4277.42	4.27742		1.2	3	0.672595	67.2595		3.047e+09	0.683132	68.3132
	2.01134e+09	1566.13	1.56613		1.3	4	0.896793	89.6793		5.35207e+09	1.19992	119.992
	8.64891e+09	2546.76	2.54676		1.4	7	1.56939	156.939		1.15186e+10	2.58244	258.244
	3.38953e+09	1863.72	1.86372		1.5	4	0.896793	89.6793		8.06316e+09	1.80775	180.775
	1.97287e+09	1556.09	1.55609		1.6	1	0.224198	22.4198		2.23582e+09	0.501267	50.1267
	1.5292e+10	3079.56	3.07956		1.7	6	1.34519	134.519		1.67172e+10	3.74797	374.797
	1.07292e+10	2736.47	2.73647		1.8	8	1.79359	179.359		2.70429e+10	6.06296	606.296
	2.00006e+10	3367.82	3.36782		1.9	10	2.24198	224.198		3.78736e+10	8.4912	849.12
	1.38984e+10	2983.02	2.98302		2	7	1.56939	156.939		3.19786e+10	7.16954	716.954
	6.77545e+09	2347.72	2.34772		2.1	3	0.672595	67.2595		1.56312e+10	3.50448	350.448
	1.49429e+10	3055.94	3.05594		2.2	1	0.224198	22.4198		6.04658e+09	1.35563	135.563
	1.39864e+10	2989.3	2.9893		2.3	3	0.672595	67.2595		2.07238e+10	4.64625	464.625
	1.05243e+09	1262.02	1.26202		2.4	2	0.448396	44.8396		1.53469e+10	3.44074	344.074
	2.3823e+10	3569.98	3.56998		2.5	5	1.12099	112.099		4.24978e+10	9.52793	952.793
	3.31342e+09	1849.66	1.84966		2.6	6	1.34519	134.519		5.70742e+10	12.7959	1279.59
	1.03532e+10	2704.12	2.70412		2.7	13	2.91458	291.458		1.4054e+11	31.5089	3150.89
	1.60795e+10	3131.54	3.13154		2.8	7	1.56939	156.939		8.46122e+10	18.9699	1896.99
	5.4075e+09	2177.71	2.17771		2.9	8	1.79359	179.359		1.08931e+11	24.4221	2442.21
	3.58998e+09	1899.76	1.89976		3	4	0.896793	89.6793		5.97105e+10	13.387	1338.7
	1.07931e+10	2741.88	2.74188		3.1	5	1.12099	112.099		8.06956e+10	18.0918	1809.18
	2.9444e+09	1778.28	1.77828		3.2	2	0.448396	44.8396		3.59266e+10	8.05469	805.469
	9.60979e+09	2637.78	2.63778		3.3	4	0.896793	89.6793		7.87205e+10	17.649	1764.9
	3.57403e+09	1896.94	1.89694		3.4	3	0.672595	67.2595		6.59226e+10	14.7797	1477.97
	9.47038e+09	2624.96	2.62496		3.5	4	0.896793	89.6793		9.39285e+10	21.0586	2105.86
	1.86917e+10	3292.68	3.29268		3.6	1	0.224198	22.4198		2.54018e+10	5.69504	569.504
	1.59366e+10	3122.24	3.12224		3.7	1	0.224198	22.4198		2.66363e+10	5.97181	597.181
	1.12582e+10	2780.72	2.78072		3.8	2	0.448396	44.8396		6.06271e+10	13.5925	1359.25
	3.75744e+09	1928.85	1.92885		3.9	0	0	0		0	0	0
	3.24755e+09	1837.32	1.83732		4	0	0	0		0	0	0
	1.36383e+10	2964.29	2.96429		4.1	0	0	0		0	0	0
	9.24227e+09	2603.71	2.60371		4.2	1	0.224198	22.4198		4.09775e+10	9.18708	918.708
	1.07001e+09	1269	1.269		4.3	1	0.224198	22.4198		4.29779e+10	9.63556	963.556
	1.03523e+10	2704.04	2.70404		4.4	1	0.224198	22.4198		4.475e+10	10.0329	1003.29
	4.54302e+09	2054.86	2.05486		4.5	0	0	0		0	0	0
	1.39034e+09	1384.76	1.38476		4.6	0	0	0		0	0	0
	1.57958e+09	1444.93	1.44493		4.7	0	0	0		0	0	0
	6.80361e+09	2350.97	2.35097		4.8	0	0	0		0	0	0
	3.91954e+09	1956.19	1.95619		4.9	0	0	0		0	0	0
	1.59612e+09	1449.96	1.44996		5	0	0	0		0	0	0
	9.2456e+08	1208.68	1.20868
	1.30218e+10	2918.94	2.91894		Sum	130	29.1458	2914.58			290.023	29002.3
	9.71041e+09	2646.95	2.64695
	3.78513e+09	1933.57	1.93357
	1.61255e+10	3134.52	3.13452
	2.23997e+10	3497.42	3.49742
	7.64506e+09	2444.15	2.44415
	1.13665e+10	2789.6	2.7896
	4.475e+10	4404.85	4.40485
	3.02021e+09	1793.41	1.79341
	1.40937e+10	2996.92	2.99692
	1.98699e+10	3360.46	3.36046
	7.14477e+09	2389.63	2.38963
	8.32608e+08	1167.21	1.16721
	1.62897e+10	3145.13	3.14513
	4.54233e+09	2054.75	2.05475
	6.04658e+09	2260.32	2.26032
	2.98174e+10	3847.31	3.84731
	2.23582e+09	1622.36	1.62236
	5.28334e+09	2160.91	2.16091
	9.33779e+09	2612.65	2.61265
	1.46213e+09	1408.2	1.4082
	4.32794e+09	2021.91	2.02191
	1.74182e+09	1492.8	1.4928
	1.98229e+09	1558.56	1.55856
	4.29779e+10	4345.92	4.34592
	1.31168e+10	2926.01	2.92601
	1.75437e+09	1496.38	1.49638
	1.33538e+10	2943.53	2.94353
	1.5021e+10	3061.26	3.06126
	1.2962e+09	1352.77	1.35277
	1.62643e+10	3143.49	3.14349
	1.38217e+10	2977.51	2.97751
	8.41907e+08	1171.53	1.17153
	2.37307e+10	3565.36	3.56536
	1.2481e+10	2877.95	2.87795
	4.18899e+08	928.333	0.928333
	3.71044e+09	1920.77	1.92077
	1.39515e+09	1386.35	1.38635
	8.44633e+09	2526.72	2.52672
	3.05846e+09	1800.95	1.80095
	1.2604e+10	2887.37	2.88737
	4.1809e+09	1998.74	1.99874
	1.17163e+10	2817.93	2.81793
	2.63537e+09	1713.75	1.71375
	1.44547e+10	3022.3	3.0223
	4.67763e+09	2074.96	2.07496
	1.04406e+10	2711.7	2.7117
	1.07645e+10	2739.46	2.73946
	1.7235e+10	3204.82	3.20482
	2.15419e+10	3452.19	3.45219
	3.8042e+09	1936.82	1.93682
	2.33075e+10	3544.04	3.54404
	1.65741e+09	1468.28	1.46828
	4.94032e+09	2113.09	2.11309
	3.08097e+10	3889.52	3.88952
	2.09666e+09	1587.97	1.58797
	3.69195e+09	1917.58	1.91758
	1.09782e+10	2757.47	2.75747
	2.66363e+10	3705.32	3.70532
	4.83608e+09	2098.13	2.09813
	1.04941e+10	2716.33	2.71633
	2.54018e+10	3647.16	3.64716
	3.42006e+09	1869.3	1.8693
	3.65507e+09	1911.17	1.91117
	1.89556e+10	3308.11	3.30811
	1.21115e+10	2849.26	2.84926
	2.60166e+09	1706.41	1.70641
	1.19793e+10	2838.86	2.83886
	2.30673e+10	3531.83	3.53183
	4.7702e+09	2088.55	2.08855
	8.24282e+09	2506.26	2.50626
	1.19796e+10	2838.88	2.83888
	3.44983e+09	1874.71	1.87471
	3.74146e+09	1926.11	1.92611
	1.98943e+10	3361.84	3.36184
	1.04348e+10	2711.2	2.7112
	1.13849e+10	2791.11	2.79111
	1.72712e+09	1488.59	1.48859
			0
			0
			0
			0
			0
			0
			0
			0
			0
			0
			0
