# Supplementary material for: Analysis of imaging data on seasonal changes in the population structure and vertical distribution of two dominant planktonic copepod species in the western subarctic Pacific
Source: PeerJ. 2025 Sep 9;13:e19956. doi: 10.7717/peerj.19956 (PMC12428526; doi:10.7717/peerj.19956)
Supplement: Supplemental Information 1 [file peerj-13-19956-s001.zip › Raw data/Eucalanus WIN m2/Figure_Eucalanus -K2-WIN-m2-N6.xlsx]

## Sheet: Histogram
	Split factor	Filtered (m3)	Distance towed (m)
	59.8667	762.3	50		Abundance					Biovolume
					X		Y				Y
	Volume	ESD	ESD*0.001		size class	count	ind.m-3	ind.m-2		Ebv sum	mm3.m-3	mm3.m-2
			0		0	0	0	0		0	0	0
			0		0.1	0	0	0		0	0	0
			0		0.2	0	0	0		0	0	0
			0		0.3	0	0	0		0	0	0
			0		0.4	0	0	0		0	0	0
			0		0.5	0	0	0		0	0	0
			0		0.6	0	0	0		0	0	0
			0		0.7	0	0	0		0	0	0
			0		0.8	0	0	0		0	0	0
			0		0.9	0	0	0		0	0	0
			0		1	0	0	0		0	0	0
			0		1.1	0	0	0		0	0	0
			0		1.2	0	0	0		0	0	0
			0		1.3	0	0	0		0	0	0
			0		1.4	0	0	0		0	0	0
			0		1.5	0	0	0		0	0	0
			0		1.6	0	0	0		0	0	0
			0		1.7	0	0	0		0	0	0
			0		1.8	0	0	0		0	0	0
			0		1.9	0	0	0		0	0	0
			0		2	0	0	0		0	0	0
			0		2.1	0	0	0		0	0	0
			0		2.2	0	0	0		0	0	0
			0		2.3	0	0	0		0	0	0
			0		2.4	0	0	0		0	0	0
			0		2.5	0	0	0		0	0	0
			0		2.6	0	0	0		0	0	0
			0		2.7	0	0	0		0	0	0
			0		2.8	0	0	0		0	0	0
			0		2.9	0	0	0		0	0	0
			0		3	0	0	0		0	0	0
			0		3.1	0	0	0		0	0	0
			0		3.2	0	0	0		0	0	0
			0		3.3	0	0	0		0	0	0
			0		3.4	0	0	0		0	0	0
			0		3.5	0	0	0		0	0	0
			0		3.6	0	0	0		0	0	0
			0		3.7	0	0	0		0	0	0
			0		3.8	0	0	0		0	0	0
			0		3.9	0	0	0		0	0	0
			0		4	0	0	0		0	0	0
			0		4.1	0	0	0		0	0	0
			0		4.2	0	0	0		0	0	0
			0		4.3	0	0	0		0	0	0
			0		4.4	0	0	0		0	0	0
			0		4.5	0	0	0		0	0	0
			0		4.6	0	0	0		0	0	0
			0		4.7	0	0	0		0	0	0
			0		4.8	0	0	0		0	0	0
			0		4.9	0	0	0		0	0	0
			0		5	0	0	0		0	0	0
			0
			0		Sum	0	0	0			0	0
			0
			0
			0
			0
			0
			0
			0
			0
			0
			0
			0
			0
			0
			0
			0
			0
			0
			0
			0
			0
			0
			0
			0
			0
			0
			0
			0
			0
			0
			0
			0
			0
			0
			0
			0
			0
			0
			0
			0
			0
			0
			0
			0
			0
			0
			0
			0
			0
			0
			0
			0
			0
			0
			0
			0
			0
			0
			0
			0
			0
			0
			0
			0
			0
			0
			0
			0
			0
			0
			0
			0
			0
			0
			0
			0
			0
			0
			0
			0
			0
			0
			0
			0
			0
			0
			0
			0
			0
