# Supplementary material for: Analysis of imaging data on seasonal changes in the population structure and vertical distribution of two dominant planktonic copepod species in the western subarctic Pacific
Source: PeerJ. 2025 Sep 9;13:e19956. doi: 10.7717/peerj.19956 (PMC12428526; doi:10.7717/peerj.19956)
Supplement: Supplemental Information 1 [file peerj-13-19956-s001.zip › Raw data/Metridia AUT m2/Figure_Metridia 3-K2-AUT-1-D.xlsx]

## Sheet: Histogram
	Split factor	Filtered (m3)	Distance towed (m)
	66.8	2275.4	250		Abundance					Biovolume
					X		Y				Y
	Volume	ESD	ESD*0.001		size class	count	ind.m-3	ind.m-2		Ebv sum	mm3.m-3	mm3.m-2
	6.54527e+08	1077.23	1.07723		0	0	0	0		0	0	0
	7.62399e+09	2441.9	2.4419		0.1	0	0	0		0	0	0
	9.69869e+08	1228.11	1.22811		0.2	0	0	0		0	0	0
	1.10152e+10	2760.57	2.76057		0.3	0	0	0		0	0	0
	7.68485e+08	1136.44	1.13644		0.4	0	0	0		0	0	0
	6.69302e+08	1085.28	1.08528		0.5	0	0	0		0	0	0
	8.59449e+09	2541.4	2.5414		0.6	0	0	0		0	0	0
	5.69604e+08	1028.47	1.02847		0.7	0	0	0		0	0	0
	1.53e+09	1429.65	1.42965		0.8	0	0	0		0	0	0
	8.41691e+09	2523.78	2.52378		0.9	1	0.0293575	7.33937		5.0799e+08	0.0149133	3.72833
	1.07784e+09	1272.09	1.27209		1	7	0.205502	51.3756		4.44852e+09	0.130597	32.6493
	9.13481e+08	1203.84	1.20384		1.1	16	0.46972	117.43		1.25873e+10	0.369531	92.3826
	1.2903e+09	1350.71	1.35071		1.2	8	0.23486	58.715		7.85026e+09	0.230464	57.6159
	7.85733e+08	1144.88	1.14488		1.3	10	0.293575	73.3937		1.31996e+10	0.387506	96.8765
	3.41043e+09	1867.54	1.86754		1.4	3	0.0880724	22.0181		4.7693e+09	0.140015	35.0037
	4.11771e+09	1988.62	1.98862		1.5	2	0.058715	14.6787		3.79939e+09	0.111541	27.8851
	1.55022e+09	1435.92	1.43592		1.6	2	0.058715	14.6787		4.65992e+09	0.136803	34.2009
	5.73641e+08	1030.89	1.03089		1.7	0	0	0		0	0	0
	3.2233e+09	1832.74	1.83274		1.8	3	0.0880724	22.0181		1.02248e+10	0.300173	75.0433
	1.40105e+09	1388.31	1.38831		1.9	3	0.0880724	22.0181		1.1651e+10	0.342044	85.511
	6.79661e+08	1090.85	1.09085		2	3	0.0880724	22.0181		1.35163e+10	0.396805	99.2013
	4.49316e+09	2047.31	2.04731		2.1	3	0.0880724	22.0181		1.58902e+10	0.466497	116.624
	5.0799e+08	989.963	0.989963		2.2	2	0.058715	14.6787		1.18271e+10	0.347213	86.8032
	7.22745e+08	1113.43	1.11343		2.3	0	0	0		0	0	0
	6.25665e+08	1061.16	1.06116		2.4	1	0.0293575	7.33937		7.62399e+09	0.223821	55.9553
	4.28521e+09	2015.23	2.01523		2.5	3	0.0880724	22.0181		2.54334e+10	0.74666	186.665
	1.02303e+09	1250.15	1.25015		2.6	1	0.0293575	7.33937		9.29919e+09	0.273001	68.2502
	5.90637e+09	2242.71	2.24271		2.7	1	0.0293575	7.33937		1.10152e+10	0.32338	80.8449
	7.87272e+08	1145.62	1.14562		2.8	0	0	0		0	0	0
	1.97653e+09	1557.05	1.55705		2.9	0	0	0		0	0	0
	5.55796e+09	2197.72	2.19772		3	1	0.0293575	7.33937		1.43925e+10	0.422527	105.632
	1.09383e+09	1278.35	1.27835		3.1	0	0	0		0	0	0
	7.38893e+08	1121.66	1.12166		3.2	1	0.0293575	7.33937		1.77128e+10	0.520002	130.001
	3.63411e+09	1907.51	1.90751		3.3	0	0	0		0	0	0
	5.92069e+09	2244.53	2.24453		3.4	0	0	0		0	0	0
	3.89918e+09	1952.8	1.9528		3.5	0	0	0		0	0	0
	7.6086e+08	1132.67	1.13267		3.6	0	0	0		0	0	0
	1.24847e+09	1335.96	1.33596		3.7	0	0	0		0	0	0
	9.29919e+09	2609.05	2.60905		3.8	0	0	0		0	0	0
	1.82286e+09	1515.6	1.5156		3.9	0	0	0		0	0	0
	1.42992e+09	1397.78	1.39778		4	0	0	0		0	0	0
	8.422e+09	2524.29	2.52429		4.1	0	0	0		0	0	0
	8.70144e+08	1184.49	1.18449		4.2	0	0	0		0	0	0
	2.39167e+09	1659.21	1.65921		4.3	0	0	0		0	0	0
	9.32559e+08	1212.16	1.21216		4.4	0	0	0		0	0	0
	9.1861e+08	1206.08	1.20608		4.5	0	0	0		0	0	0
	1.68908e+09	1477.58	1.47758		4.6	0	0	0		0	0	0
	1.21525e+09	1324	1.324		4.7	0	0	0		0	0	0
	5.04602e+09	2128.06	2.12806		4.8	0	0	0		0	0	0
	3.59104e+09	1899.94	1.89994		4.9	0	0	0		0	0	0
	4.73795e+09	2083.84	2.08384		5	0	0	0		0	0	0
	5.28624e+09	2161.31	2.16131
	7.39647e+08	1122.04	1.12204		Sum	71	2.08438	521.095			5.88349	1470.87
	2.26824e+09	1630.16	1.63016
	1.43925e+10	3017.95	3.01795
	7.43043e+08	1123.76	1.12376
	1.2912e+09	1351.03	1.35103
	7.88171e+08	1146.06	1.14606
	1.77128e+10	3234.17	3.23417
	1.2764e+09	1345.85	1.34585
	1.22475e+09	1327.44	1.32744
	1.42382e+09	1395.79	1.39579
	7.83554e+08	1143.82	1.14382
	7.03378e+08	1103.39	1.10339
	8.61006e+08	1180.33	1.18033
	8.61799e+08	1180.69	1.18069
	6.76121e+08	1088.95	1.08895
	8.34046e+08	1167.88	1.16788
	1.39841e+09	1387.43	1.38743
	9.21042e+08	1207.15	1.20715
	8.38498e+08	1169.95	1.16995
