# Supplementary material for: Analysis of imaging data on seasonal changes in the population structure and vertical distribution of two dominant planktonic copepod species in the western subarctic Pacific
Source: PeerJ. 2025 Sep 9;13:e19956. doi: 10.7717/peerj.19956 (PMC12428526; doi:10.7717/peerj.19956)
Supplement: Supplemental Information 1 [file peerj-13-19956-s001.zip › Raw data/Metridia AUT m2/Figure_Metridia K2-AUT-m2-D2.xlsx]

## Sheet: Histogram
	Split factor	Filtered (m3)	Distance towed (m)
	111	2622.5	250		Abundance					Biovolume
					X		Y				Y
	Volume	ESD	ESD*0.001		size class	count	ind.m-3	ind.m-2		Ebv sum	mm3.m-3	mm3.m-2
	7447442673	2422.9	2.4229		0	0	0	0		0	0	0
	8450570768	2527.14	2.52714		0.1	0	0	0		0	0	0
	1274142128	1345.05	1.34505		0.2	0	0	0		0	0	0
	4.75525e+08	968.408	0.968408		0.3	0	0	0		0	0	0
	9725240613	2648.3	2.6483		0.4	0	0	0		0	0	0
	7925156686	2473.64	2.47364		0.5	0	0	0		0	0	0
	5046258623	2128.09	2.12809		0.6	0	0	0		0	0	0
	5.54809e+08	1019.49	1.01949		0.7	0	0	0		0	0	0
	8942650947	2575.27	2.57527		0.8	0	0	0		0	0	0
	8845907762	2565.95	2.56595		0.9	1	0.042326	10.5815		4.75525e+08	0.0201271	5.03177
	6935958350	2366.12	2.36612		1	12	0.507912	126.978		7.71379e+09	0.326494	81.6235
	658995979	1079.68	1.07968		1.1	13	0.550238	137.56		1.03855e+10	0.439577	109.894
	7.53135e+08	1128.82	1.12882		1.2	2	0.084652	21.163		2138140390	0.090499	22.6247
	7.90611e+08	1147.24	1.14724		1.3	4	0.169304	42.326		5322637623	0.225286	56.3215
	6.87618e+08	1095.09	1.09509		1.4	2	0.084652	21.163		3075585139	0.130177	32.5443
	6.98194e+08	1100.67	1.10067		1.5	1	0.042326	10.5815		1987880408	0.0841391	21.0348
	674170060	1087.9	1.0879		1.6	1	0.042326	10.5815		2525016418	0.106874	26.7185
	1611084156	1454.48	1.45448		1.7	2	0.084652	21.163		5642264346	0.238815	59.7037
	8272592492	2509.27	2.50927		1.8	0	0	0		0	0	0
	8.72002e+08	1185.33	1.18533		1.9	2	0.084652	21.163		7392960109	0.312915	78.2287
	6.59843e+08	1080.14	1.08014		2	0	0	0		0	0	0
	7.64161e+08	1134.3	1.1343		2.1	4	0.169304	42.326		20446905216	0.865436	216.359
	7039839238	2377.87	2.37787		2.2	0	0	0		0	0	0
	8607583507	2542.69	2.54269		2.3	4	0.169304	42.326		27260920577	1.15385	288.462
	7830865617	2463.79	2.46379		2.4	8	0.338608	84.652		61199575815	2.59033	647.584
	7516207681	2430.34	2.43034		2.5	9	0.380934	95.2336		77668367534	3.28739	821.848
	3782961485	1933.2	1.9332		2.6	4	0.169304	42.326		39701425994	1.6804	420.101
	1355125245	1372.97	1.37297		2.7	0	0	0		0	0	0
	10242290069	2694.43	2.69443		2.8	0	0	0		0	0	0
	7.89712e+08	1146.81	1.14681		2.9	0	0	0		0	0	0
	2525016418	1689.49	1.68949		3	0	0	0		0	0	0
	5.83251e+08	1036.62	1.03662		3.1	0	0	0		0	0	0
	7878378901	2468.76	2.46876		3.2	0	0	0		0	0	0
	8833265005	2564.73	2.56473		3.3	0	0	0		0	0	0
	5051026591	2128.76	2.12876		3.4	0	0	0		0	0	0
	8585094168	2540.48	2.54048		3.5	0	0	0		0	0	0
	2600131554	1706.08	1.70608		3.6	0	0	0		0	0	0
	8.57571e+08	1178.76	1.17876		3.7	0	0	0		0	0	0
	655854262	1077.96	1.07796		3.8	0	0	0		0	0	0
	6.5815e+08	1079.22	1.07922		3.9	0	0	0		0	0	0
	8.14502e+08	1158.68	1.15868		4	0	0	0		0	0	0
	779585754	1141.88	1.14188		4.1	0	0	0		0	0	0
	1390648479	1384.86	1.38486		4.2	0	0	0		0	0	0
	3042132792	1797.74	1.79774		4.3	0	0	0		0	0	0
	8528814735	2534.91	2.53491		4.4	0	0	0		0	0	0
	8.42301e+08	1171.72	1.17172		4.5	0	0	0		0	0	0
	7.95885e+08	1149.79	1.14979		4.6	0	0	0		0	0	0
	6.79417e+08	1090.72	1.09072		4.7	0	0	0		0	0	0
	7747123310	2454.98	2.45498		4.8	0	0	0		0	0	0
	6.75877e+08	1088.82	1.08882		4.9	0	0	0		0	0	0
	3609998624	1903.28	1.90328		5	0	0	0		0	0	0
	5238867339	2154.83	2.15483
	7257747139	2402.16	2.40216		Sum	69	2.9205	730.124			11.5523	2888.08
	6.02396e+08	1047.84	1.04784
	1464500983	1408.95	1.40895
	1097700931	1279.86	1.27986
	6482042378	2313.33	2.31333
	1040439459	1257.2	1.2572
	6803080611	2350.91	2.35091
	7596653808	2438.98	2.43898
	1987880408	1560.02	1.56002
	5110752663	2137.12	2.13712
	10080054359	2680.12	2.68012
	7.88941e+08	1146.43	1.14643
	1302721771	1355.04	1.35504
	9653840953	2641.8	2.6418
	6.23408e+08	1059.88	1.05988
	8.38891e+08	1170.13	1.17013
	8601888150	2542.13	2.54213
