# Supplementary material for: Analysis of imaging data on seasonal changes in the population structure and vertical distribution of two dominant planktonic copepod species in the western subarctic Pacific
Source: PeerJ. 2025 Sep 9;13:e19956. doi: 10.7717/peerj.19956 (PMC12428526; doi:10.7717/peerj.19956)
Supplement: Supplemental Information 1 [file peerj-13-19956-s001.zip › Raw data/Metridia AUT m2/Figure_Metridia K2-AUT-m2-D3.xlsx]

## Sheet: Histogram
	Split factor	Filtered (m3)	Distance towed (m)
	442.75	1943.3	200		Abundance					Biovolume
					X		Y				Y
	Volume	ESD	ESD*0.001		size class	count	ind.m-3	ind.m-2		Ebv sum	mm3.m-3	mm3.m-2
	4.89283e+09	2106.3	2.1063		0	0	0	0		0	0	0
	2.242e+09	1623.85	1.62385		0.1	0	0	0		0	0	0
	2.98793e+09	1787	1.787		0.2	0	0	0		0	0	0
	3.05926e+09	1801.11	1.80111		0.3	0	0	0		0	0	0
	8.88249e+08	1192.65	1.19265		0.4	0	0	0		0	0	0
	3.70076e+09	1919.1	1.9191		0.5	0	0	0		0	0	0
	2.53372e+08	785.091	0.785091		0.6	0	0	0		0	0	0
	2.91974e+09	1773.3	1.7733		0.7	1	0.227834	45.5668		2.53372e+08	0.0577267	11.5453
	9.78195e+09	2653.44	2.65344		0.8	0	0	0		0	0	0
	2.14881e+09	1601.03	1.60103		0.9	0	0	0		0	0	0
	3.29706e+09	1846.61	1.84661		1	6	1.367	273.401		3.953e+09	0.900629	180.126
	1.28688e+10	2907.46	2.90746		1.1	6	1.367	273.401		4.84331e+09	1.10347	220.694
	3.2348e+09	1834.92	1.83492		1.2	2	0.455668	91.1336		2.18501e+09	0.497819	99.5638
	6.94991e+08	1098.99	1.09899		1.3	0	0	0		0	0	0
	6.22933e+08	1059.61	1.05961		1.4	0	0	0		0	0	0
	1.24233e+10	2873.51	2.87351		1.5	2	0.455668	91.1336		4.02637e+09	0.917345	183.469
	1.11841e+09	1287.86	1.28786		1.6	7	1.59484	318.968		1.59621e+10	3.6367	727.34
	8.69631e+09	2551.4	2.5514		1.7	9	2.05051	410.101		2.5675e+10	5.84964	1169.93
	3.05745e+09	1800.75	1.80075		1.8	4	0.911336	182.267		1.26486e+10	2.88178	576.355
	4.59005e+09	2061.93	2.06193		1.9	1	0.227834	45.5668		3.70076e+09	0.84316	168.632
	6.68816e+08	1085.02	1.08502		2	1	0.227834	45.5668		4.59005e+09	1.04577	209.154
	2.8316e+09	1755.27	1.75527		2.1	1	0.227834	45.5668		4.89283e+09	1.11475	222.951
	6.43338e+08	1071.06	1.07106		2.2	0	0	0		0	0	0
	2.01942e+09	1568.23	1.56823		2.3	0	0	0		0	0	0
	2.46808e+09	1676.69	1.67669		2.4	3	0.683502	136.7		2.26309e+10	5.15609	1031.22
	2.79276e+09	1747.21	1.74721		2.5	1	0.227834	45.5668		8.69631e+09	1.98132	396.263
	2.38313e+09	1657.23	1.65723		2.6	1	0.227834	45.5668		9.78195e+09	2.22866	445.732
	6.27567e+08	1062.23	1.06223		2.7	0	0	0		0	0	0
	2.68177e+09	1723.75	1.72375		2.8	1	0.227834	45.5668		1.24233e+10	2.83045	566.091
	8.33916e+08	1167.82	1.16782		2.9	1	0.227834	45.5668		1.28688e+10	2.93195	586.39
	2.81412e+09	1751.65	1.75165		3	0	0	0		0	0	0
	7.88502e+09	2469.46	2.46946		3.1	0	0	0		0	0	0
	2.98353e+09	1786.12	1.78612		3.2	0	0	0		0	0	0
	7.35293e+09	2412.61	2.41261		3.3	0	0	0		0	0	0
	2.76385e+09	1741.16	1.74116		3.4	0	0	0		0	0	0
	6.9536e+08	1099.18	1.09918		3.5	0	0	0		0	0	0
	7.98462e+08	1151.03	1.15103		3.6	0	0	0		0	0	0
	2.8997e+09	1769.23	1.76923		3.7	0	0	0		0	0	0
	2.00696e+09	1565	1.565		3.8	0	0	0		0	0	0
	7.96529e+08	1150.1	1.1501		3.9	0	0	0		0	0	0
	2.24837e+09	1625.39	1.62539		4	0	0	0		0	0	0
	2.22438e+09	1619.58	1.61958		4.1	0	0	0		0	0	0
	8.26732e+08	1164.45	1.16445		4.2	0	0	0		0	0	0
	6.99427e+08	1101.32	1.10132		4.3	0	0	0		0	0	0
	7.39296e+09	2416.98	2.41698		4.4	0	0	0		0	0	0
	1.0666e+09	1267.65	1.26765		4.5	0	0	0		0	0	0
	2.24728e+09	1625.12	1.62512		4.6	0	0	0		0	0	0
			0		4.7	0	0	0		0	0	0
			0		4.8	0	0	0		0	0	0
			0		4.9	0	0	0		0	0	0
			0		5	0	0	0		0	0	0
			0
			0		Sum	47	10.7082	2141.64			33.9773	6795.45
			0
			0
			0
			0
			0
			0
			0
			0
			0
			0
			0
			0
			0
			0
			0
			0
			0
			0
