# Supplementary material for: Analysis of imaging data on seasonal changes in the population structure and vertical distribution of two dominant planktonic copepod species in the western subarctic Pacific
Source: PeerJ. 2025 Sep 9;13:e19956. doi: 10.7717/peerj.19956 (PMC12428526; doi:10.7717/peerj.19956)
Supplement: Supplemental Information 1 [file peerj-13-19956-s001.zip › Raw data/Metridia AUT m2/Figure_Metridia -K2-AUT-m2-D4.xlsx]

## Sheet: Histogram
	Split factor	Filtered (m3)	Distance towed (m)
	495.75	1023.7	100		Abundance					Biovolume
					X		Y				Y
	Volume	ESD	ESD*0.001		size class	count	ind.m-3	ind.m-2		Ebv sum	mm3.m-3	mm3.m-2
	5.84529e+08	1037.38	1.03738		0	0	0	0		0	0	0
	3.14989e+08	844.174	0.844174		0.1	0	0	0		0	0	0
	2.30431e+09	1638.76	1.63876		0.2	0	0	0		0	0	0
	6.87005e+08	1094.76	1.09476		0.3	0	0	0		0	0	0
	7.41658e+08	1123.06	1.12306		0.4	0	0	0		0	0	0
	3.50319e+08	874.625	0.874625		0.5	0	0	0		0	0	0
	1.99312e+08	724.733	0.724733		0.6	5	2.42136	242.136		7.27224e+08	0.352175	35.2175
	2.86686e+08	818.093	0.818093		0.7	15	7.26409	726.409		3.31369e+09	1.60473	160.473
	3.75194e+08	894.854	0.894854		0.8	18	8.71691	871.691		5.90266e+09	2.8585	285.85
	4.8882e+08	977.35	0.97735		0.9	30	14.5282	1452.82		1.36506e+10	6.61062	661.062
	4.2934e+08	935.982	0.935982		1	24	11.6225	1162.25		1.48143e+10	7.17417	717.417
	3.32546e+08	859.576	0.859576		1.1	23	11.1383	1113.83		1.85251e+10	8.9712	897.12
	5.42522e+08	1011.9	1.0119		1.2	7	3.38991	338.991		6.88873e+09	3.33603	333.603
	3.63032e+08	885.079	0.885079		1.3	4	1.93709	193.709		5.28161e+09	2.55774	255.774
	7.23244e+08	1113.68	1.11368		1.4	1	0.484273	48.4273		1.631e+09	0.789849	78.9849
	8.13594e+08	1158.25	1.15825		1.5	1	0.484273	48.4273		2.01696e+09	0.976757	97.6757
	7.99623e+08	1151.58	1.15158		1.6	4	1.93709	193.709		9.26565e+09	4.4871	448.71
	1.0854e+09	1275.06	1.27506		1.7	1	0.484273	48.4273		2.91914e+09	1.41366	141.366
	3.8911e+08	905.784	0.905784		1.8	0	0	0		0	0	0
	6.73439e+08	1087.51	1.08751		1.9	1	0.484273	48.4273		4.0296e+09	1.95142	195.142
	6.62264e+08	1081.46	1.08146		2	0	0	0		0	0	0
	3.90023e+08	906.492	0.906492		2.1	0	0	0		0	0	0
	3.62041e+08	884.273	0.884273		2.2	1	0.484273	48.4273		5.99905e+09	2.90518	290.518
	8.97751e+08	1196.88	1.19688		2.3	0	0	0		0	0	0
	4.87835e+08	976.693	0.976693		2.4	0	0	0		0	0	0
	1.43023e+09	1397.88	1.39788		2.5	0	0	0		0	0	0
	6.82473e+08	1092.35	1.09235		2.6	0	0	0		0	0	0
	7.12047e+08	1107.91	1.10791		2.7	0	0	0		0	0	0
	7.99881e+08	1151.71	1.15171		2.8	0	0	0		0	0	0
	2.72511e+08	804.381	0.804381		2.9	0	0	0		0	0	0
	2.26861e+09	1630.25	1.63025		3	0	0	0		0	0	0
	2.37942e+09	1656.37	1.65637		3.1	0	0	0		0	0	0
	7.81633e+08	1142.88	1.14288		3.2	0	0	0		0	0	0
	2.96732e+08	827.539	0.827539		3.3	0	0	0		0	0	0
	4.86632e+08	975.889	0.975889		3.4	0	0	0		0	0	0
	1.93496e+08	717.614	0.717614		3.5	0	0	0		0	0	0
	2.09875e+08	737.316	0.737316		3.6	0	0	0		0	0	0
	9.51085e+08	1220.13	1.22013		3.7	0	0	0		0	0	0
	1.04989e+09	1261	1.261		3.8	0	0	0		0	0	0
	4.15265e+08	925.641	0.925641		3.9	0	0	0		0	0	0
	9.00567e+08	1198.14	1.19814		4	0	0	0		0	0	0
	5.42862e+08	1012.12	1.01212		4.1	0	0	0		0	0	0
	3.40472e+08	866.351	0.866351		4.2	0	0	0		0	0	0
	4.23796e+08	931.936	0.931936		4.3	0	0	0		0	0	0
	9.25508e+08	1209.1	1.2091		4.4	0	0	0		0	0	0
	1.75929e+08	695.205	0.695205		4.5	0	0	0		0	0	0
	5.79771e+08	1034.55	1.03455		4.6	0	0	0		0	0	0
	2.89439e+08	820.704	0.820704		4.7	0	0	0		0	0	0
	1.28878e+09	1350.19	1.35019		4.8	0	0	0		0	0	0
	1.631e+09	1460.44	1.46044		4.9	0	0	0		0	0	0
	2.36075e+08	766.803	0.766803		5	0	0	0		0	0	0
	1.33472e+09	1366.04	1.36604
	8.64313e+08	1181.84	1.18184		Sum	135	65.3768	6537.68			45.9891	4598.91
	2.91914e+09	1773.18	1.77318
	8.87448e+08	1192.29	1.19229
	2.42373e+08	773.562	0.773562
	7.29365e+08	1116.82	1.11682
	5.87785e+08	1039.3	1.0393
	1.35532e+08	637.305	0.637305
	4.73141e+08	966.787	0.966787
	4.06484e+08	919.069	0.919069
	4.24422e+08	932.395	0.932395
	4.49412e+08	950.347	0.950347
	6.00051e+08	1046.48	1.04648
	2.38743e+08	769.681	0.769681
	8.49661e+08	1175.12	1.17512
	2.24323e+08	753.861	0.753861
	2.53108e+08	784.818	0.784818
	2.17518e+08	746.161	0.746161
	5.69374e+08	1028.33	1.02833
	2.86136e+08	817.57	0.81757
	4.80523e+08	971.789	0.971789
	4.40289e+08	943.872	0.943872
	5.12432e+08	992.84	0.99284
	5.0666e+08	989.098	0.989098
	5.09544e+08	990.971	0.990971
	6.54165e+08	1077.03	1.07703
	4.61602e+08	958.862	0.958862
	7.23494e+08	1113.81	1.11381
	4.0296e+09	1974.34	1.97434
	5.71679e+08	1029.72	1.02972
	4.62784e+08	959.68	0.95968
	4.26304e+08	933.77	0.93377
	8.59816e+08	1179.78	1.17978
	4.80632e+08	971.862	0.971862
	6.49105e+08	1074.25	1.07425
	1.00168e+09	1241.39	1.24139
	3.33991e+08	860.819	0.860819
	8.66962e+08	1183.04	1.18304
	6.86269e+08	1094.37	1.09437
	8.05563e+08	1154.43	1.15443
	1.22787e+09	1328.57	1.32857
	1.39981e+08	644.205	0.644205
	2.01696e+09	1567.59	1.56759
	5.24601e+08	1000.64	1.00064
	6.56096e+08	1078.09	1.07809
	2.1244e+08	740.308	0.740308
	5.99905e+09	2254.38	2.25438
	1.28597e+08	626.244	0.626244
	3.63726e+08	885.643	0.885643
	2.31331e+09	1640.89	1.64089
	6.8725e+08	1094.89	1.09489
	2.47241e+08	778.707	0.778707
	2.0453e+08	731.003	0.731003
	9.17799e+08	1205.73	1.20573
	8.87448e+08	1192.29	1.19229
	3.23155e+08	851.407	0.851407
	3.50221e+08	874.543	0.874543
	4.43147e+08	945.91	0.94591
	1.94542e+08	718.905	0.718905
	4.86195e+08	975.597	0.975597
	7.88941e+08	1146.43	1.14643
	8.84245e+08	1190.85	1.19085
	3.13005e+08	842.398	0.842398
	1.47185e+08	655.071	0.655071
	4.59777e+08	957.597	0.957597
	2.36075e+08	766.803	0.766803
	5.67302e+08	1027.08	1.02708
	4.38493e+08	942.587	0.942587
	5.38108e+08	1009.15	1.00915
	6.31617e+08	1064.51	1.06451
	6.886e+08	1095.61	1.09561
	2.04039e+08	730.418	0.730418
	4.02886e+08	916.35	0.91635
	9.57378e+08	1222.82	1.22282
	3.4846e+08	873.074	0.873074
	6.51031e+08	1075.31	1.07531
	7.04367e+08	1103.91	1.10391
	4.33856e+08	939.252	0.939252
	4.78457e+08	970.394	0.970394
	7.01155e+08	1102.23	1.10223
	5.11209e+08	992.05	0.99205
	5.96421e+08	1044.36	1.04436
	8.02333e+08	1152.88	1.15288
	4.51543e+08	951.846	0.951846
			0
			0
			0
			0
			0
			0
