# Supplementary material for: Analysis of imaging data on seasonal changes in the population structure and vertical distribution of two dominant planktonic copepod species in the western subarctic Pacific
Source: PeerJ. 2025 Sep 9;13:e19956. doi: 10.7717/peerj.19956 (PMC12428526; doi:10.7717/peerj.19956)
Supplement: Supplemental Information 1 [file peerj-13-19956-s001.zip › Raw data/Metridia AUT m2/Figure_Metridia -K2-AUT-m2-D6.xlsx]

## Sheet: Histogram
	Split factor	Filtered (m3)	Distance towed (m)
	78	662.1	50		Abundance					Biovolume
					X		Y				Y
	Volume	ESD	ESD*0.001		size class	count	ind.m-3	ind.m-2		Ebv sum	mm3.m-3	mm3.m-2
	2.74766e+08	806.594	0.806594		0	0	0	0		0	0	0
	2.61327e+08	793.223	0.793223		0.1	0	0	0		0	0	0
	1.97853e+08	722.96	0.72296		0.2	0	0	0		0	0	0
	1.16451e+08	605.873	0.605873		0.3	0	0	0		0	0	0
	9.74003e+07	570.848	0.570848		0.4	0	0	0		0	0	0
	1.16383e+08	605.755	0.605755		0.5	23	2.70956	135.478		2.36421e+09	0.27852	13.926
	2.26945e+08	756.788	0.756788		0.6	23	2.70956	135.478		3.28936e+09	0.38751	19.3755
	1.08205e+08	591.22	0.59122		0.7	20	2.35614	117.807		4.23777e+09	0.499239	24.962
	2.03139e+08	729.343	0.729343		0.8	5	0.589035	29.4517		1.59107e+09	0.187439	9.37194
	1.07081e+08	589.166	0.589166		0.9	1	0.117807	5.89035		3.8203e+08	0.0450058	2.25029
	1.43677e+08	649.825	0.649825		1	0	0	0		0	0	0
	1.14084e+08	601.74	0.60174		1.1	0	0	0		0	0	0
	3.14421e+08	843.667	0.843667		1.2	0	0	0		0	0	0
	1.01262e+08	578.294	0.578294		1.3	0	0	0		0	0	0
	1.56676e+08	668.859	0.668859		1.4	0	0	0		0	0	0
	2.12689e+08	740.597	0.740597		1.5	0	0	0		0	0	0
	1.11065e+08	596.384	0.596384		1.6	0	0	0		0	0	0
	1.943e+08	718.607	0.718607		1.7	0	0	0		0	0	0
	1.10064e+08	594.587	0.594587		1.8	0	0	0		0	0	0
	9.75282e+07	571.098	0.571098		1.9	0	0	0		0	0	0
	8.2889e+07	540.961	0.540961		2	1	0.117807	5.89035		4221041721	0.497268	24.8634
	150942992	660.599	0.660599		2.1	0	0	0		0	0	0
	8.01774e+07	534.997	0.534997		2.2	0	0	0		0	0	0
	2.18689e+08	747.497	0.747497		2.3	0	0	0		0	0	0
	1.83615e+08	705.185	0.705185		2.4	0	0	0		0	0	0
	1.24967e+08	620.295	0.620295		2.5	0	0	0		0	0	0
	1.77489e+08	697.254	0.697254		2.6	0	0	0		0	0	0
	1.9761e+08	722.664	0.722664		2.7	0	0	0		0	0	0
	2.00368e+08	726.011	0.726011		2.8	0	0	0		0	0	0
	1.0419e+08	583.816	0.583816		2.9	0	0	0		0	0	0
	259197461	791.062	0.791062		3	0	0	0		0	0	0
	1.84247e+08	705.994	0.705994		3.1	0	0	0		0	0	0
	1.73288e+08	691.709	0.691709		3.2	0	0	0		0	0	0
	1.28386e+08	625.903	0.625903		3.3	0	0	0		0	0	0
	9.11394e+07	558.345	0.558345		3.4	0	0	0		0	0	0
	2.2003e+08	749.022	0.749022		3.5	0	0	0		0	0	0
	2.35474e+08	766.152	0.766152		3.6	0	0	0		0	0	0
	1.1247e+08	598.889	0.598889		3.7	0	0	0		0	0	0
	1.07808e+08	590.496	0.590496		3.8	0	0	0		0	0	0
	1.20821e+08	613.359	0.613359		3.9	0	0	0		0	0	0
	300074859	830.635	0.830635		4	0	0	0		0	0	0
	1.95428e+08	719.995	0.719995		4.1	0	0	0		0	0	0
	1.32545e+08	632.588	0.632588		4.2	0	0	0		0	0	0
	1.38541e+08	641.987	0.641987		4.3	0	0	0		0	0	0
	2.36591e+08	767.361	0.767361		4.4	0	0	0		0	0	0
	1.3732e+08	640.096	0.640096		4.5	0	0	0		0	0	0
	3.8203e+08	900.256	0.900256		4.6	0	0	0		0	0	0
	1.4027e+08	644.647	0.644647		4.7	0	0	0		0	0	0
	1.84406e+08	706.196	0.706196		4.8	0	0	0		0	0	0
	1.10331e+08	595.067	0.595067		4.9	0	0	0		0	0	0
	2.58135e+08	789.98	0.78998		5	0	0	0		0	0	0
	4221041721	2005.12	2.00512
	1.03798e+08	583.083	0.583083		Sum	73	8.59991	429.995			1.89498	94.7491
	1.07609e+08	590.133	0.590133
	187499105	710.123	0.710123
	1.68354e+08	685.08	0.68508
	1.0537e+08	586.011	0.586011
	1.80229e+08	700.824	0.700824
	1.27336e+08	624.191	0.624191
	9.35261e+07	563.177	0.563177
	1.62404e+08	676.913	0.676913
	1.07543e+08	590.013	0.590013
	1.10797e+08	595.905	0.595905
	379411144	898.195	0.898195
	1.25523e+08	621.214	0.621214
	9.41576e+07	564.442	0.564442
	3.22392e+08	850.737	0.850737
	1.48067e+08	656.376	0.656376
	1.10531e+08	595.426	0.595426
	1.66668e+08	682.786	0.682786
	1.55778e+08	667.579	0.667579
	1.63391e+08	678.281	0.678281
	1.09266e+08	593.147	0.593147
