# Supplementary material for: Analysis of imaging data on seasonal changes in the population structure and vertical distribution of two dominant planktonic copepod species in the western subarctic Pacific
Source: PeerJ. 2025 Sep 9;13:e19956. doi: 10.7717/peerj.19956 (PMC12428526; doi:10.7717/peerj.19956)
Supplement: Supplemental Information 1 [file peerj-13-19956-s001.zip › Raw data/Metridia AUT m2/Figure_Metridia -K2-AUT-m2-D7.xlsx]

## Sheet: Histogram
	Split factor	Filtered (m3)	Distance towed (m)
	137.2	632.4	50		Abundance					Biovolume
					X		Y				Y
	Volume	ESD	ESD*0.001		size class	count	ind.m-3	ind.m-2		Ebv sum	mm3.m-3	mm3.m-2
	7.11285e+07	514.062	0.514062		0	0	0	0		0	0	0
	141354576	646.304	0.646304		0.1	0	0	0		0	0	0
	2.2483e+08	754.429	0.754429		0.2	0	0	0		0	0	0
	1.9422e+08	718.508	0.718508		0.3	0	0	0		0	0	0
	2.62483e+08	794.39	0.79439		0.4	0	0	0		0	0	0
	279932136	811.617	0.811617		0.5	7	1.51866	75.933		6.87716e+08	0.149201	7.46004
	1.89012e+08	712.028	0.712028		0.6	4	0.867805	43.3903		5.49553e+08	0.119226	5.96131
	2.11032e+08	738.669	0.738669		0.7	9	1.95256	97.6281		2.03605e+09	0.441724	22.0862
	283393687	814.949	0.814949		0.8	7	1.51866	75.933		2.18392e+09	0.473805	23.6903
	2.34017e+08	764.568	0.764568		0.9	8	1.73561	86.7805		3.50702e+09	0.760853	38.0426
	450903454	951.397	0.951397		1	0	0	0		0	0	0
	3.93379e+08	909.084	0.909084		1.1	0	0	0		0	0	0
	9.87461e+07	573.465	0.573465		1.2	0	0	0		0	0	0
	3.58284e+08	881.204	0.881204		1.3	0	0	0		0	0	0
	5.07658e+08	989.747	0.989747		1.4	0	0	0		0	0	0
	3.96131e+08	911.2	0.9112		1.5	0	0	0		0	0	0
	2.71071e+08	802.961	0.802961		1.6	0	0	0		0	0	0
	3.92972e+08	908.77	0.90877		1.7	0	0	0		0	0	0
	4.56028e+08	954.987	0.954987		1.8	0	0	0		0	0	0
	4.367e+08	941.3	0.9413		1.9	0	0	0		0	0	0
	161116853	675.12	0.67512		2	0	0	0		0	0	0
	2.91741e+08	822.873	0.822873		2.1	0	0	0		0	0	0
	1.99556e+08	725.028	0.725028		2.2	0	0	0		0	0	0
	2.64621e+08	796.542	0.796542		2.3	0	0	0		0	0	0
	1.03016e+08	581.614	0.581614		2.4	0	0	0		0	0	0
	132119786	631.912	0.631912		2.5	0	0	0		0	0	0
	4.73249e+08	966.86	0.96686		2.6	0	0	0		0	0	0
	1.04648e+08	584.671	0.584671		2.7	0	0	0		0	0	0
	320393481	848.975	0.848975		2.8	0	0	0		0	0	0
	9.6953e+07	569.973	0.569973		2.9	0	0	0		0	0	0
	1.14961e+08	603.278	0.603278		3	0	0	0		0	0	0
	2.56279e+08	788.082	0.788082		3.1	0	0	0		0	0	0
	1.10664e+08	595.666	0.595666		3.2	0	0	0		0	0	0
	1.0256e+08	580.755	0.580755		3.3	0	0	0		0	0	0
	3.79109e+08	897.957	0.897957		3.4	0	0	0		0	0	0
			0		3.5	0	0	0		0	0	0
			0		3.6	0	0	0		0	0	0
			0		3.7	0	0	0		0	0	0
			0		3.8	0	0	0		0	0	0
			0		3.9	0	0	0		0	0	0
			0		4	0	0	0		0	0	0
			0		4.1	0	0	0		0	0	0
			0		4.2	0	0	0		0	0	0
			0		4.3	0	0	0		0	0	0
			0		4.4	0	0	0		0	0	0
			0		4.5	0	0	0		0	0	0
			0		4.6	0	0	0		0	0	0
			0		4.7	0	0	0		0	0	0
			0		4.8	0	0	0		0	0	0
			0		4.9	0	0	0		0	0	0
			0		5	0	0	0		0	0	0
			0
			0		Sum	35	7.5933	379.665			1.94481	97.2404
			0
			0
			0
			0
			0
			0
			0
			0
			0
			0
			0
			0
			0
			0
			0
			0
			0
			0
