# Supplementary material for: Analysis of imaging data on seasonal changes in the population structure and vertical distribution of two dominant planktonic copepod species in the western subarctic Pacific
Source: PeerJ. 2025 Sep 9;13:e19956. doi: 10.7717/peerj.19956 (PMC12428526; doi:10.7717/peerj.19956)
Supplement: Supplemental Information 1 [file peerj-13-19956-s001.zip › Raw data/Metridia AUT m2/Figure_Metridia -K2-AUT-m2-D8.xlsx]

## Sheet: Histogram
	Split factor	Filtered (m3)	Distance towed (m)
	205.333	578.4	50		Abundance					Biovolume
					X		Y				Y
	Volume	ESD	ESD*0.001		size class	count	ind.m-3	ind.m-2		Ebv sum	mm3.m-3	mm3.m-2
	2.45934e+08	777.332	0.777332		0	0	0	0		0	0	0
	1.61344e+08	675.436	0.675436		0.1	0	0	0		0	0	0
	2.1128e+08	738.959	0.738959		0.2	0	0	0		0	0	0
	1.58327e+08	671.2	0.6712		0.3	0	0	0		0	0	0
	1.73676e+08	692.225	0.692225		0.4	0	0	0		0	0	0
	2.36161e+08	766.896	0.766896		0.5	6	2.13001	106.501		5.25697e+08	0.186624	9.33118
	2.50913e+08	782.543	0.782543		0.6	14	4.97003	248.502		2.1853e+09	0.775785	38.7893
	2.83759e+08	815.299	0.815299		0.7	14	4.97003	248.502		3.13316e+09	1.11228	55.614
	1.79915e+08	700.417	0.700417		0.8	11	3.90503	195.251		3.54249e+09	1.25759	62.8796
	3.4553e+08	870.621	0.870621		0.9	7	2.48502	124.251		3.34802e+09	1.18856	59.4278
	4.70544e+08	965.015	0.965015		1	6	2.13001	106.501		3.61653e+09	1.28388	64.1939
	2.2003e+08	749.022	0.749022		1.1	1	0.355002	17.7501		7.36507e+08	0.261462	13.0731
	1.74297e+08	693.048	0.693048		1.2	0	0	0		0	0	0
	1.16587e+08	606.108	0.606108		1.3	0	0	0		0	0	0
	2.10949e+08	738.572	0.738572		1.4	0	0	0		0	0	0
	7.36507e+08	1120.45	1.12045		1.5	0	0	0		0	0	0
	5.85924e+08	1038.2	1.0382		1.6	0	0	0		0	0	0
	5.06439e+08	988.954	0.988954		1.7	0	0	0		0	0	0
	1.68277e+08	684.976	0.684976		1.8	0	0	0		0	0	0
	7.5021e+07	523.273	0.523273		1.9	0	0	0		0	0	0
	2.29238e+08	759.328	0.759328		2	0	0	0		0	0	0
	3.54934e+08	878.448	0.878448		2.1	0	0	0		0	0	0
	1.75229e+08	694.282	0.694282		2.2	0	0	0		0	0	0
	5.82555e+08	1036.21	1.03621		2.3	0	0	0		0	0	0
	3.5336e+08	877.148	0.877148		2.4	0	0	0		0	0	0
	1.21509e+08	614.521	0.614521		2.5	0	0	0		0	0	0
	5.22585e+08	999.354	0.999354		2.6	0	0	0		0	0	0
	1.74918e+08	693.871	0.693871		2.7	0	0	0		0	0	0
	4.4177e+08	944.929	0.944929		2.8	0	0	0		0	0	0
	1.76553e+08	696.026	0.696026		2.9	0	0	0		0	0	0
	1.41572e+08	646.635	0.646635		3	0	0	0		0	0	0
	7.21096e+07	516.414	0.516414		3.1	0	0	0		0	0	0
	6.71369e+08	1086.39	1.08639		3.2	0	0	0		0	0	0
	2.03466e+08	729.734	0.729734		3.3	0	0	0		0	0	0
	2.63373e+08	795.288	0.795288		3.4	0	0	0		0	0	0
	1.80308e+08	700.926	0.700926		3.5	0	0	0		0	0	0
	2.46457e+08	777.882	0.777882		3.6	0	0	0		0	0	0
	3.46213e+08	871.194	0.871194		3.7	0	0	0		0	0	0
	5.0069e+08	985.198	0.985198		3.8	0	0	0		0	0	0
	2.07896e+08	734.992	0.734992		3.9	0	0	0		0	0	0
	5.39012e+08	1009.72	1.00972		4	0	0	0		0	0	0
	4.39338e+08	943.192	0.943192		4.1	0	0	0		0	0	0
	1.50943e+08	660.599	0.660599		4.2	0	0	0		0	0	0
	8.93939e+07	554.757	0.554757		4.3	0	0	0		0	0	0
	2.90543e+08	821.746	0.821746		4.4	0	0	0		0	0	0
	9.20791e+07	560.257	0.560257		4.5	0	0	0		0	0	0
	2.8157e+08	813.197	0.813197		4.6	0	0	0		0	0	0
	1.14421e+08	602.332	0.602332		4.7	0	0	0		0	0	0
	5.89532e+08	1040.33	1.04033		4.8	0	0	0		0	0	0
	6.48142e+08	1073.72	1.07372		4.9	0	0	0		0	0	0
	3.20964e+08	849.479	0.849479		5	0	0	0		0	0	0
	1.07015e+08	589.045	0.589045
	2.47241e+08	778.707	0.778707		Sum	59	20.9451	1047.26			6.06618	303.309
	4.66659e+08	962.351	0.962351
	3.26499e+08	854.334	0.854334
	3.2602e+08	853.916	0.853916
	3.13099e+08	842.483	0.842483
	9.00783e+07	556.17	0.55617
	1.77645e+08	697.458	0.697458
			0
			0
			0
			0
			0
			0
			0
			0
			0
			0
			0
			0
