# Supplementary material for: Analysis of imaging data on seasonal changes in the population structure and vertical distribution of two dominant planktonic copepod species in the western subarctic Pacific
Source: PeerJ. 2025 Sep 9;13:e19956. doi: 10.7717/peerj.19956 (PMC12428526; doi:10.7717/peerj.19956)
Supplement: Supplemental Information 1 [file peerj-13-19956-s001.zip › Raw data/Metridia AUT m2/Figure_Metridia -K2-AUT-m2-N1.xlsx]

## Sheet: Histogram
	Split factor	Filtered (m3)	Distance towed (m)
	118	1435.4	250		Abundance					Biovolume
					X		Y				Y
	Volume	ESD	ESD*0.001		size class	count	ind.m-3	ind.m-2		Ebv sum	mm3.m-3	mm3.m-2
	8.56779e+08	1178.39	1.17839		0	0	0	0		0	0	0
	1.58882e+09	1447.74	1.44774		0.1	0	0	0		0	0	0
	7.71669e+08	1138.01	1.13801		0.2	0	0	0		0	0	0
	4.19569e+09	2001.1	2.0011		0.3	0	0	0		0	0	0
	1.4307e+09	1398.03	1.39803		0.4	0	0	0		0	0	0
	6.1358e+08	1054.28	1.05428		0.5	0	0	0		0	0	0
	6.6287e+08	1081.79	1.08179		0.6	0	0	0		0	0	0
	7.37762e+08	1121.09	1.12109		0.7	0	0	0		0	0	0
	3.41608e+09	1868.57	1.86857		0.8	0	0	0		0	0	0
	7.57311e+08	1130.9	1.1309		0.9	1	0.0822071	20.5518		4.45692e+08	0.036639	9.15976
	7.72817e+08	1138.57	1.13857		1	10	0.822071	205.518		6.41034e+09	0.526975	131.744
	5.77455e+08	1033.17	1.03317		1.1	31	2.54842	637.105		2.41339e+10	1.98397	495.994
	1.09799e+09	1279.97	1.27997		1.2	13	1.06869	267.173		1.31578e+10	1.08166	270.416
	1.3676e+09	1377.17	1.37717		1.3	15	1.23311	308.276		2.01668e+10	1.65785	414.463
	6.16417e+08	1055.91	1.05591		1.4	9	0.739863	184.966		1.4332e+10	1.17819	294.548
	7.1093e+08	1107.33	1.10733		1.5	1	0.0822071	20.5518		1.99732e+09	0.164194	41.0485
	1.38259e+09	1382.18	1.38218		1.6	1	0.0822071	20.5518		2.45083e+09	0.201475	50.3688
	8.05305e+08	1154.3	1.1543		1.7	0	0	0		0	0	0
	1.39406e+09	1385.99	1.38599		1.8	2	0.164414	41.1035		6.58145e+09	0.541042	135.26
	8.38367e+08	1169.89	1.16989		1.9	4	0.328828	82.2071		1.57871e+10	1.29781	324.452
	1.57328e+09	1443.01	1.44301		2	1	0.0822071	20.5518		4.19569e+09	0.344915	86.2288
	9.37995e+08	1214.51	1.21451		2.1	2	0.164414	41.1035		1.02252e+10	0.840581	210.145
	9.94734e+08	1238.52	1.23852		2.2	1	0.0822071	20.5518		6.12549e+09	0.503559	125.89
	6.38665e+08	1068.46	1.06846		2.3	0	0	0		0	0	0
	7.76774e+08	1140.51	1.14051		2.4	4	0.328828	82.2071		3.12503e+10	2.56899	642.248
	3.77106e+09	1931.17	1.93117		2.5	0	0	0		0	0	0
	7.90739e+08	1147.3	1.1473		2.6	0	0	0		0	0	0
	6.89213e+08	1095.94	1.09594		2.7	0	0	0		0	0	0
	9.97926e+08	1239.84	1.23984		2.8	0	0	0		0	0	0
	7.65432e+08	1134.93	1.13493		2.9	0	0	0		0	0	0
	1.34483e+09	1369.48	1.36948		3	0	0	0		0	0	0
	3.86576e+09	1947.21	1.94721		3.1	0	0	0		0	0	0
	7.06222e+08	1104.88	1.10488		3.2	0	0	0		0	0	0
	7.5364e+08	1129.07	1.12907		3.3	0	0	0		0	0	0
	7.77796e+08	1141.01	1.14101		3.4	0	0	0		0	0	0
	7.90354e+08	1147.12	1.14712		3.5	0	0	0		0	0	0
	7.46696e+08	1125.59	1.12559		3.6	0	0	0		0	0	0
	1.99732e+09	1562.49	1.56249		3.7	0	0	0		0	0	0
	1.11452e+09	1286.36	1.28636		3.8	0	0	0		0	0	0
	6.60932e+08	1080.74	1.08074		3.9	0	0	0		0	0	0
	7.73582e+08	1138.94	1.13894		4	0	0	0		0	0	0
	7.85348e+08	1144.69	1.14469		4.1	0	0	0		0	0	0
	8.14085e+09	2495.88	2.49588		4.2	0	0	0		0	0	0
	7.4065e+09	2418.46	2.41846		4.3	0	0	0		0	0	0
	6.38784e+08	1068.53	1.06853		4.4	0	0	0		0	0	0
	8.08539e+08	1155.85	1.15585		4.5	0	0	0		0	0	0
	7.2624e+08	1115.22	1.11522		4.6	0	0	0		0	0	0
	4.45692e+08	947.717	0.947717		4.7	0	0	0		0	0	0
	7.88529e+09	2469.49	2.46949		4.8	0	0	0		0	0	0
	9.91268e+08	1237.08	1.23708		4.9	0	0	0		0	0	0
	7.25116e+08	1114.64	1.11464		5	0	0	0		0	0	0
	1.38089e+09	1381.61	1.38161
	7.81762e+09	2462.4	2.4624		Sum	95	7.80967	1952.42			12.9279	3231.97
	9.40853e+08	1215.74	1.21574
	1.34284e+09	1368.81	1.36881
	4.07013e+09	1980.93	1.98093
	1.19337e+09	1316.01	1.31601
	2.45083e+09	1672.78	1.67278
	9.05672e+08	1200.39	1.20039
	1.34668e+09	1370.11	1.37011
	1.47794e+09	1413.25	1.41325
	7.89198e+08	1146.56	1.14656
	7.57184e+08	1130.84	1.13084
	9.86837e+08	1235.23	1.23523
	1.51274e+09	1424.26	1.42426
	1.40105e+09	1388.31	1.38831
	7.74093e+08	1139.2	1.1392
	6.41419e+08	1069.99	1.06999
	1.45363e+09	1405.46	1.40546
	1.65133e+09	1466.49	1.46649
	1.04171e+09	1257.72	1.25772
	1.01785e+09	1248.04	1.24804
	1.01087e+09	1245.18	1.24518
	7.10062e+08	1106.88	1.10688
	1.43619e+09	1399.82	1.39982
	7.59846e+08	1132.16	1.13216
	7.83554e+08	1143.82	1.14382
	1.63919e+09	1462.88	1.46288
	1.11956e+09	1288.3	1.2883
	1.72979e+09	1489.36	1.48936
	6.71004e+08	1086.2	1.0862
	5.1455e+09	2141.95	2.14195
	1.21851e+09	1325.19	1.32519
	8.99226e+08	1197.54	1.19754
	1.21599e+09	1324.27	1.32427
	6.12549e+09	2270.11	2.27011
	8.55195e+08	1177.67	1.17767
	1.70533e+09	1482.3	1.4823
	1.36452e+09	1376.13	1.37613
	7.30742e+08	1117.52	1.11752
	3.16538e+09	1821.69	1.82169
	5.07967e+09	2132.78	2.13278
	1.34698e+09	1370.21	1.37021
	4.08012e+09	1982.55	1.98255
	8.97348e+08	1196.71	1.19671
			0
			0
			0
			0
			0
			0
			0
			0
			0
			0
			0
			0
			0
			0
			0
			0
			0
			0
			0
			0
			0
			0
			0
			0
			0
			0
			0
			0
			0
			0
			0
			0
			0
			0
			0
			0
			0
			0
			0
			0
			0
			0
			0
			0
			0
			0
