# Supplementary material for: Analysis of imaging data on seasonal changes in the population structure and vertical distribution of two dominant planktonic copepod species in the western subarctic Pacific
Source: PeerJ. 2025 Sep 9;13:e19956. doi: 10.7717/peerj.19956 (PMC12428526; doi:10.7717/peerj.19956)
Supplement: Supplemental Information 1 [file peerj-13-19956-s001.zip › Raw data/Metridia AUT m2/Figure_Metridia -K2-AUT-m2-N2.xlsx]

## Sheet: Histogram
	Split factor	Filtered (m3)	Distance towed (m)
	193	1435.1	250		Abundance					Biovolume
					X		Y				Y
	Volume	ESD	ESD*0.001		size class	count	ind.m-3	ind.m-2		Ebv sum	mm3.m-3	mm3.m-2
	5.42976e+08	1012.19	1.01219		0	0	0	0		0	0	0
	2.43286e+09	1668.68	1.66868		0.1	0	0	0		0	0	0
	6.78439e+08	1090.19	1.09019		0.2	0	0	0		0	0	0
	7.27615e+08	1115.92	1.11592		0.3	0	0	0		0	0	0
	7.23868e+08	1114	1.114		0.4	0	0	0		0	0	0
	6.85657e+08	1094.05	1.09405		0.5	0	0	0		0	0	0
	7.07832e+08	1105.72	1.10572		0.6	0	0	0		0	0	0
	7.34618e+09	2411.87	2.41187		0.7	0	0	0		0	0	0
	2.92431e+09	1774.22	1.77422		0.8	0	0	0		0	0	0
	7.53135e+08	1128.82	1.12882		0.9	0	0	0		0	0	0
	2.35386e+09	1650.42	1.65042		1	14	1.8828	470.699		9.04079e+09	1.21585	303.963
	6.70275e+08	1085.8	1.0858		1.1	38	5.11045	1277.61		2.96363e+10	3.98565	996.414
	2.34924e+09	1649.34	1.64934		1.2	6	0.806912	201.728		5.81726e+09	0.782337	195.584
	8.94401e+08	1195.39	1.19539		1.3	6	0.806912	201.728		7.68231e+09	1.03316	258.29
	7.66449e+08	1135.43	1.13543		1.4	3	0.403456	100.864		4.67552e+09	0.62879	157.197
	1.27188e+09	1344.26	1.34426		1.5	1	0.134485	33.6214		1.81912e+09	0.244646	61.1614
	6.72587e+08	1087.05	1.08705		1.6	7	0.941398	235.349		1.6616e+10	2.2346	558.651
	7.40975e+09	2418.81	2.41881		1.7	2	0.268971	67.2427		5.60762e+09	0.754143	188.536
	9.35684e+08	1213.51	1.21351		1.8	1	0.134485	33.6214		3.34288e+09	0.449569	112.392
	7.2312e+08	1113.62	1.11362		1.9	3	0.403456	100.864		1.15685e+10	1.55579	388.947
	2.27647e+09	1632.13	1.63213		2	2	0.268971	67.2427		9.45992e+09	1.27222	318.055
	2.43529e+09	1669.23	1.66923		2.1	1	0.134485	33.6214		5.03101e+09	0.676598	169.149
	6.62716e+09	2330.47	2.33047		2.2	1	0.134485	33.6214		6.21981e+09	0.836474	209.118
	5.03101e+09	2125.95	2.12595		2.3	2	0.268971	67.2427		1.34518e+10	1.80908	452.269
	3.87383e+09	1948.56	1.94856		2.4	5	0.672427	168.107		3.73428e+10	5.02206	1255.52
	7.22247e+08	1113.17	1.11317		2.5	2	0.268971	67.2427		1.6781e+10	2.2568	564.199
	7.96731e+09	2478.02	2.47802		2.6	0	0	0		0	0	0
	3.34288e+09	1855.13	1.85513		2.7	0	0	0		0	0	0
	8.05434e+08	1154.37	1.15437		2.8	0	0	0		0	0	0
	4.8382e+09	2098.43	2.09843		2.9	0	0	0		0	0	0
	8.57835e+08	1178.88	1.17888		3	0	0	0		0	0	0
	6.0498e+08	1049.34	1.04934		3.1	0	0	0		0	0	0
	7.42036e+08	1123.25	1.12325		3.2	0	0	0		0	0	0
	1.20547e+09	1320.44	1.32044		3.3	0	0	0		0	0	0
	7.51239e+08	1127.87	1.12787		3.4	0	0	0		0	0	0
	7.91253e+08	1147.55	1.14755		3.5	0	0	0		0	0	0
	6.84187e+08	1093.26	1.09326		3.6	0	0	0		0	0	0
	7.17887e+08	1110.93	1.11093		3.7	0	0	0		0	0	0
	8.7519e+08	1186.77	1.18677		3.8	0	0	0		0	0	0
	1.43587e+09	1399.71	1.39971		3.9	0	0	0		0	0	0
	1.23756e+09	1332.06	1.33206		4	0	0	0		0	0	0
	6.91055e+08	1096.91	1.09691		4.1	0	0	0		0	0	0
	6.82468e+09	2353.39	2.35339		4.2	0	0	0		0	0	0
	7.40904e+08	1122.68	1.12268		4.3	0	0	0		0	0	0
	7.26394e+09	2402.84	2.40284		4.4	0	0	0		0	0	0
	6.83452e+08	1092.87	1.09287		4.5	0	0	0		0	0	0
	8.46373e+08	1173.6	1.1736		4.6	0	0	0		0	0	0
	1.36005e+09	1374.63	1.37463		4.7	0	0	0		0	0	0
	7.54146e+08	1129.33	1.12933		4.8	0	0	0		0	0	0
	2.68331e+09	1724.08	1.72408		4.9	0	0	0		0	0	0
	7.92539e+08	1148.17	1.14817		5	0	0	0		0	0	0
	7.16768e+08	1110.35	1.11035
	3.76522e+09	1930.18	1.93018		Sum	94	12.6416	3160.41			24.7578	6189.44
	9.07824e+08	1201.34	1.20134
	4.62173e+09	2066.66	2.06666
	9.79928e+08	1232.34	1.23234
	5.82671e+08	1036.27	1.03627
	1.57748e+09	1444.29	1.44429
	1.54026e+09	1432.84	1.43284
	8.34046e+08	1167.88	1.16788
	6.19494e+08	1057.66	1.05766
	9.15909e+08	1204.9	1.2049
	7.50986e+08	1127.75	1.12775
	8.69746e+08	1184.31	1.18431
	8.82911e+08	1190.25	1.19025
	8.20243e+09	2502.16	2.50216
	6.39383e+08	1068.86	1.06886
	1.17147e+09	1307.91	1.30791
	7.472e+08	1125.85	1.12585
	6.51151e+08	1075.38	1.07538
	8.55855e+08	1177.97	1.17797
	2.28982e+09	1635.31	1.63531
	6.21981e+09	2281.71	2.28171
	6.34481e+08	1066.12	1.06612
	7.90097e+08	1146.99	1.14699
	3.9294e+09	1957.83	1.95783
	8.25819e+08	1164.02	1.16402
	1.81912e+09	1514.57	1.51457
	7.52376e+08	1128.44	1.12844
	7.76774e+08	1140.51	1.14051
	8.57855e+09	2539.83	2.53983
	8.73463e+08	1185.99	1.18599
	1.01827e+09	1248.21	1.24821
	7.14033e+08	1108.94	1.10894
	7.69376e+08	1136.88	1.13688
	1.55778e+09	1438.26	1.43826
	7.28615e+08	1116.43	1.11643
	7.35563e+09	2412.91	2.41291
	7.51618e+08	1128.06	1.12806
	2.47842e+09	1679.03	1.67903
	7.88171e+08	1146.06	1.14606
	7.90739e+08	1147.3	1.1473
	1.05965e+09	1264.89	1.26489
	7.24242e+08	1114.2	1.1142
			0
			0
			0
			0
			0
			0
			0
			0
			0
			0
			0
			0
			0
			0
			0
			0
			0
			0
			0
			0
			0
			0
			0
			0
			0
			0
			0
			0
			0
			0
			0
			0
			0
			0
			0
			0
			0
			0
			0
			0
			0
			0
			0
			0
			0
			0
			0
