# Supplementary material for: Analysis of imaging data on seasonal changes in the population structure and vertical distribution of two dominant planktonic copepod species in the western subarctic Pacific
Source: PeerJ. 2025 Sep 9;13:e19956. doi: 10.7717/peerj.19956 (PMC12428526; doi:10.7717/peerj.19956)
Supplement: Supplemental Information 1 [file peerj-13-19956-s001.zip › Raw data/Metridia AUT m2/Figure_Metridia K2-AUT-m2-N3.xlsx]

## Sheet: Histogram
	Split factor	Filtered (m3)	Distance towed (m)
	322	1435.1	200		Abundance					Biovolume
					X		Y				Y
	Volume	ESD	ESD*0.001		size class	count	ind.m-3	ind.m-2		Ebv sum	mm3.m-3	mm3.m-2
	5.68568e+08	1027.85	1.02785		0	0	0	0		0	0	0
	2.63806e+09	1714.33	1.71433		0.1	0	0	0		0	0	0
	2.52918e+09	1690.42	1.69042		0.2	0	0	0		0	0	0
	2.36237e+09	1652.4	1.6524		0.3	0	0	0		0	0	0
	3.10173e+09	1809.4	1.8094		0.4	0	0	0		0	0	0
	2.39558e+09	1660.11	1.66011		0.5	0	0	0		0	0	0
	6.18458e+09	2277.39	2.27739		0.6	0	0	0		0	0	0
	2.20337e+09	1614.47	1.61447		0.7	0	0	0		0	0	0
	2.45739e+09	1674.27	1.67427		0.8	1	0.224375	44.8749		3.48264e+08	0.0781416	15.6283
	2.26624e+09	1629.68	1.62968		0.9	2	0.448749	89.7498		1.01692e+09	0.228172	45.6343
	6.89704e+09	2361.68	2.36168		1	4	0.897498	179.5		2.4068e+09	0.540025	108.005
	3.48264e+08	872.911	0.872911		1.1	2	0.448749	89.7498		1.58991e+09	0.356736	71.3471
	1.29999e+09	1354.09	1.35409		1.2	1	0.224375	44.8749		1.08911e+09	0.244369	48.8738
	3.57552e+09	1897.2	1.8972		1.3	2	0.448749	89.7498		2.55475e+09	0.573221	114.644
	1.71596e+09	1485.38	1.48538		1.4	1	0.224375	44.8749		1.71596e+09	0.385019	77.0038
	2.23691e+09	1622.62	1.62262		1.5	1	0.224375	44.8749		1.92738e+09	0.432456	86.4912
	2.22765e+09	1620.38	1.62038		1.6	13	2.91687	583.374		3.00829e+10	6.74983	1349.97
	2.72882e+09	1733.77	1.73377		1.7	8	1.795	358.999		2.16903e+10	4.86675	973.349
	2.98653e+09	1786.72	1.78672		1.8	5	1.12187	224.375		1.63228e+10	3.66241	732.482
	5.68453e+08	1027.78	1.02778		1.9	2	0.448749	89.7498		7.74817e+09	1.73849	347.698
	2.21496e+09	1617.29	1.61729		2	0	0	0		0	0	0
	2.16119e+09	1604.1	1.6041		2.1	0	0	0		0	0	0
	2.60472e+09	1707.08	1.70708		2.2	1	0.224375	44.8749		6.18458e+09	1.38766	277.532
	3.84636e+09	1943.94	1.94394		2.3	1	0.224375	44.8749		6.89704e+09	1.54752	309.504
	8.68287e+08	1183.65	1.18365		2.4	0	0	0		0	0	0
	2.39409e+09	1659.77	1.65977		2.5	1	0.224375	44.8749		8.39939e+09	1.88461	376.922
	5.17556e+08	996.138	0.996138		2.6	0	0	0		0	0	0
	3.38077e+09	1862.11	1.86211		2.7	0	0	0		0	0	0
	3.9018e+09	1953.24	1.95324		2.8	0	0	0		0	0	0
	4.99366e+08	984.329	0.984329		2.9	0	0	0		0	0	0
	3.17436e+09	1823.42	1.82342		3	0	0	0		0	0	0
	2.65825e+09	1718.7	1.7187		3.1	0	0	0		0	0	0
	7.21623e+08	1112.85	1.11285		3.2	0	0	0		0	0	0
	1.92738e+09	1544.03	1.54403		3.3	0	0	0		0	0	0
	5.80815e+08	1035.17	1.03517		3.4	0	0	0		0	0	0
	3.09038e+09	1807.19	1.80719		3.5	0	0	0		0	0	0
	6.88968e+08	1095.81	1.09581		3.6	0	0	0		0	0	0
	2.6348e+09	1713.63	1.71363		3.7	0	0	0		0	0	0
	8.39939e+09	2522.03	2.52203		3.8	0	0	0		0	0	0
	2.59707e+09	1705.41	1.70541		3.9	0	0	0		0	0	0
	2.23855e+09	1623.02	1.62302		4	0	0	0		0	0	0
	1.08911e+09	1276.51	1.27651		4.1	0	0	0		0	0	0
	2.84203e+09	1757.42	1.75742		4.2	0	0	0		0	0	0
	2.39539e+09	1660.07	1.66007		4.3	0	0	0		0	0	0
	1.25476e+09	1338.2	1.3382		4.4	0	0	0		0	0	0
			0		4.5	0	0	0		0	0	0
			0		4.6	0	0	0		0	0	0
			0		4.7	0	0	0		0	0	0
			0		4.8	0	0	0		0	0	0
			0		4.9	0	0	0		0	0	0
			0		5	0	0	0		0	0	0
			0
			0		Sum	45	10.0969	2019.37			24.6754	4935.08
			0
			0
			0
			0
			0
			0
			0
			0
			0
			0
			0
			0
			0
			0
			0
			0
			0
			0
