# Supplementary material for: Analysis of imaging data on seasonal changes in the population structure and vertical distribution of two dominant planktonic copepod species in the western subarctic Pacific
Source: PeerJ. 2025 Sep 9;13:e19956. doi: 10.7717/peerj.19956 (PMC12428526; doi:10.7717/peerj.19956)
Supplement: Supplemental Information 1 [file peerj-13-19956-s001.zip › Raw data/Metridia AUT m2/Figure_Metridia -K2-AUT-m2-N4.xlsx]

## Sheet: Histogram
	Split factor	Filtered (m3)	Distance towed (m)
	280	645.2	100		Abundance					Biovolume
					X		Y				Y
	Volume	ESD	ESD*0.001		size class	count	ind.m-3	ind.m-2		Ebv sum	mm3.m-3	mm3.m-2
	2.12689e+08	740.597	0.740597		0	0	0	0		0	0	0
	1.87897e+08	710.625	0.710625		0.1	0	0	0		0	0	0
	2.68825e+08	800.738	0.800738		0.2	0	0	0		0	0	0
	2.59818e+08	791.693	0.791693		0.3	0	0	0		0	0	0
	4.71842e+08	965.901	0.965901		0.4	0	0	0		0	0	0
	1.60663e+08	674.486	0.674486		0.5	1	0.433974	43.3974		1.05829e+08	0.0459272	4.59272
	3.32738e+08	859.742	0.859742		0.6	21	9.11345	911.345		3.02784e+09	1.314	131.4
	3.29565e+08	857	0.857		0.7	39	16.925	1692.5		8.88754e+09	3.85696	385.696
	2.21963e+08	751.208	0.751208		0.8	35	15.1891	1518.91		1.0955e+10	4.75418	475.418
	1.39116e+08	642.875	0.642875		0.9	16	6.94358	694.358		7.00595e+09	3.0404	304.04
	2.49162e+08	780.719	0.780719		1	7	3.03782	303.782		4.09488e+09	1.77707	177.707
	3.20489e+08	849.059	0.849059		1.1	7	3.03782	303.782		5.49581e+09	2.38504	238.504
	9.31473e+08	1211.69	1.21169		1.2	6	2.60384	260.384		6.11834e+09	2.6552	265.52
	4.8543e+08	975.085	0.975085		1.3	3	1.30192	130.192		4.04025e+09	1.75336	175.336
	2.96268e+08	827.108	0.827108		1.4	0	0	0		0	0	0
	3.14894e+08	844.09	0.84409		1.5	1	0.433974	43.3974		1.9447e+09	0.843951	84.3951
	2.56191e+08	787.992	0.787992		1.6	3	1.30192	130.192		7.47186e+09	3.24259	324.259
	2.36763e+08	767.547	0.767547		1.7	4	1.7359	173.59		1.09346e+10	4.74533	474.533
	2.70711e+08	802.606	0.802606		1.8	0	0	0		0	0	0
	7.39521e+08	1121.98	1.12198		1.9	0	0	0		0	0	0
	1.40743e+09	1390.41	1.39041		2	0	0	0		0	0	0
	3.41442e+08	867.174	0.867174		2.1	0	0	0		0	0	0
	4.20668e+08	929.638	0.929638		2.2	0	0	0		0	0	0
	2.51527e+08	783.181	0.783181		2.3	0	0	0		0	0	0
	2.41247e+08	772.363	0.772363		2.4	0	0	0		0	0	0
	2.60759e+09	1707.71	1.70771		2.5	0	0	0		0	0	0
	2.54605e+09	1694.17	1.69417		2.6	0	0	0		0	0	0
	4.11435e+08	922.786	0.922786		2.7	0	0	0		0	0	0
	2.68198e+08	800.115	0.800115		2.8	0	0	0		0	0	0
	2.15266e+08	743.576	0.743576		2.9	0	0	0		0	0	0
	1.30073e+08	628.631	0.628631		3	0	0	0		0	0	0
	2.8577e+08	817.221	0.817221		3.1	0	0	0		0	0	0
	1.9447e+09	1548.64	1.54864		3.2	0	0	0		0	0	0
	4.18795e+08	928.256	0.928256		3.3	0	0	0		0	0	0
	1.39765e+08	643.873	0.643873		3.4	0	0	0		0	0	0
	2.37623e+08	768.475	0.768475		3.5	0	0	0		0	0	0
	4.37121e+08	941.603	0.941603		3.6	0	0	0		0	0	0
	2.39519e+08	770.514	0.770514		3.7	0	0	0		0	0	0
	4.49732e+08	950.572	0.950572		3.8	0	0	0		0	0	0
	1.14171e+09	1296.74	1.29674		3.9	0	0	0		0	0	0
	7.7422e+08	1139.26	1.13926		4	0	0	0		0	0	0
	3.03804e+08	834.062	0.834062		4.1	0	0	0		0	0	0
	2.66229e+08	798.152	0.798152		4.2	0	0	0		0	0	0
	2.07978e+08	735.089	0.735089		4.3	0	0	0		0	0	0
	8.45847e+08	1173.36	1.17336		4.4	0	0	0		0	0	0
	1.16926e+08	606.696	0.606696		4.5	0	0	0		0	0	0
	1.62707e+08	677.334	0.677334		4.6	0	0	0		0	0	0
	1.7874e+08	698.888	0.698888		4.7	0	0	0		0	0	0
	2.13934e+08	742.04	0.74204		4.8	0	0	0		0	0	0
	2.28728e+08	758.764	0.758764		4.9	0	0	0		0	0	0
	2.23395e+08	752.82	0.75282		5	0	0	0		0	0	0
	3.00913e+08	831.407	0.831407
	6.67236e+08	1084.16	1.08416		Sum	143	62.0583	6205.83			30.414	3041.4
	2.1037e+08	737.896	0.737896
	9.87391e+08	1235.46	1.23546
	4.26617e+08	933.999	0.933999
	2.52405e+08	784.091	0.784091
	2.52539e+09	1689.57	1.68957
	1.05829e+08	586.862	0.586862
	1.39332e+08	643.208	0.643208
	3.60359e+08	882.901	0.882901
	2.0658e+08	733.438	0.733438
	2.56897e+08	788.715	0.788715
	3.92972e+08	908.77	0.90877
	2.13934e+08	742.04	0.74204
	3.44068e+08	869.391	0.869391
	5.95836e+08	1044.02	1.04402
	4.26408e+08	933.847	0.933847
	2.34617e+08	765.221	0.765221
	2.13021e+08	740.982	0.740982
	4.51756e+08	951.996	0.951996
	1.17607e+08	607.871	0.607871
	3.60161e+08	882.74	0.88274
	6.17245e+08	1056.38	1.05638
	2.74632e+09	1737.47	1.73747
	5.07658e+08	989.747	0.989747
	2.33589e+08	764.102	0.764102
	1.31519e+09	1359.34	1.35934
	2.55926e+08	787.72	0.78772
	5.61101e+08	1023.33	1.02333
	1.35104e+08	636.633	0.636633
	1.08782e+09	1276.01	1.27601
	7.44553e+08	1124.52	1.12452
	2.77572e+08	809.33	0.80933
	2.63729e+09	1714.17	1.71417
	1.85514e+08	707.608	0.707608
	3.41442e+08	867.174	0.867174
	1.61117e+08	675.12	0.67512
	2.70531e+08	802.428	0.802428
	4.14229e+08	924.87	0.92487
	3.22678e+08	850.989	0.850989
	3.53262e+08	877.067	0.877067
	3.13194e+08	842.568	0.842568
	1.71201e+08	688.92	0.68892
	1.4594e+08	653.218	0.653218
	1.85514e+08	707.608	0.707608
	2.08555e+08	735.767	0.735767
	7.4103e+08	1122.74	1.12274
	4.53357e+08	953.119	0.953119
	4.49732e+08	950.572	0.950572
	2.69723e+08	801.628	0.801628
	1.81644e+08	702.653	0.702653
	1.4499e+08	651.797	0.651797
	3.56608e+08	879.827	0.879827
	8.97885e+08	1196.94	1.19694
	1.6089e+08	674.803	0.674803
	2.44021e+08	775.311	0.775311
	2.8513e+08	816.61	0.81661
	2.57162e+08	788.986	0.788986
	3.88197e+08	905.075	0.905075
	2.23901e+08	753.388	0.753388
	2.31879e+08	762.233	0.762233
	1.42805e+08	648.507	0.648507
	1.01338e+09	1246.21	1.24621
	5.26957e+08	1002.13	1.00213
	3.10461e+08	840.11	0.84011
	1.33254e+08	633.715	0.633715
	2.17351e+08	745.969	0.745969
	3.33894e+08	860.736	0.860736
	3.14327e+08	843.583	0.843583
	1.26428e+08	622.704	0.622704
	1.57051e+08	669.392	0.669392
	5.53097e+08	1018.44	1.01844
	2.40041e+09	1661.23	1.66123
	7.52755e+08	1128.63	1.12863
	3.13383e+08	842.737	0.842737
	2.36505e+08	767.268	0.767268
	1.31762e+09	1360.18	1.36018
	3.20964e+08	849.479	0.849479
	2.86869e+08	818.267	0.818267
	1.44479e+08	651.031	0.651031
	2.82937e+08	814.512	0.814512
	3.72291e+08	892.54	0.89254
	1.19655e+08	611.38	0.61138
	2.29578e+08	759.703	0.759703
	5.7341e+08	1030.76	1.03076
	3.22488e+08	850.821	0.850821
	9.56556e+08	1222.47	1.22247
	3.0952e+08	839.261	0.839261
	2.99517e+08	830.12	0.83012
	2.14101e+08	742.232	0.742232
	2.9434e+09	1778.08	1.77808
	2.44542e+08	775.863	0.775863
