# Supplementary material for: Analysis of imaging data on seasonal changes in the population structure and vertical distribution of two dominant planktonic copepod species in the western subarctic Pacific
Source: PeerJ. 2025 Sep 9;13:e19956. doi: 10.7717/peerj.19956 (PMC12428526; doi:10.7717/peerj.19956)
Supplement: Supplemental Information 1 [file peerj-13-19956-s001.zip › Raw data/Metridia AUT m2/Figure_Metridia -K2-AUT--m2-N5.xlsx]

## Sheet: Histogram
	Split factor	Filtered (m3)	Distance towed (m)
	92.3333	287.6	50		Abundance					Biovolume
					X		Y				Y
	Volume	ESD	ESD*0.001		size class	count	ind.m-3	ind.m-2		Ebv sum	mm3.m-3	mm3.m-2
	6.41419e+08	1069.99	1.06999		0	0	0	0		0	0	0
	2.56986e+08	788.806	0.788806		0.1	0	0	0		0	0	0
	2.57427e+08	789.257	0.789257		0.2	0	0	0		0	0	0
	5.54238e+08	1019.14	1.01914		0.3	0	0	0		0	0	0
	1.84168e+08	705.893	0.705893		0.4	0	0	0		0	0	0
	1.9133e+08	714.927	0.714927		0.5	3	0.963143	48.1572		3.19196e+08	0.102477	5.12385
	2.6275e+08	794.66	0.79466		0.6	7	2.24733	112.367		1.0101e+09	0.324291	16.2145
	2.93032e+08	824.085	0.824085		0.7	28	8.98934	449.467		6.12797e+09	1.96737	98.3685
	4.5165e+08	951.921	0.951921		0.8	5	1.60524	80.2619		1.53854e+09	0.493946	24.6973
	2.8066e+08	812.32	0.81232		0.9	7	2.24733	112.367		3.10551e+09	0.997016	49.8508
	8.48345e+08	1174.51	1.17451		1	5	1.60524	80.2619		3.04866e+09	0.978767	48.9383
	2.50125e+08	781.723	0.781723		1.1	1	0.321048	16.0524		8.48345e+08	0.272359	13.618
	4.18899e+08	928.333	0.928333		1.2	0	0	0		0	0	0
	1.89731e+08	712.929	0.712929		1.3	0	0	0		0	0	0
	4.6968e+08	964.424	0.964424		1.4	0	0	0		0	0	0
	2.38398e+08	769.31	0.76931		1.5	0	0	0		0	0	0
	1.89651e+08	712.829	0.712829		1.6	1	0.321048	16.0524		2.47466e+09	0.794484	39.7242
	1.89012e+08	712.028	0.712028		1.7	0	0	0		0	0	0
	4.2599e+08	933.541	0.933541		1.8	0	0	0		0	0	0
	1.89571e+08	712.729	0.712729		1.9	0	0	0		0	0	0
	2.4021e+08	771.254	0.771254		2	0	0	0		0	0	0
	2.90175e+08	821.398	0.821398		2.1	0	0	0		0	0	0
	2.21122e+08	750.259	0.750259		2.2	0	0	0		0	0	0
	5.21354e+08	998.569	0.998569		2.3	0	0	0		0	0	0
	2.47466e+09	1678.18	1.67818		2.4	0	0	0		0	0	0
	2.1004e+08	737.51	0.73751		2.5	0	0	0		0	0	0
	1.04452e+08	584.305	0.584305		2.6	0	0	0		0	0	0
	1.03211e+08	581.982	0.581982		2.7	0	0	0		0	0	0
	2.07484e+08	734.506	0.734506		2.8	0	0	0		0	0	0
	1.85831e+08	708.011	0.708011		2.9	0	0	0		0	0	0
	2.58666e+08	790.521	0.790521		3	0	0	0		0	0	0
	1.11532e+08	597.22	0.59722		3.1	0	0	0		0	0	0
	2.07731e+08	734.798	0.734798		3.2	0	0	0		0	0	0
	1.2601e+08	622.017	0.622017		3.3	0	0	0		0	0	0
	2.46021e+08	777.424	0.777424		3.4	0	0	0		0	0	0
	1.56002e+08	667.899	0.667899		3.5	0	0	0		0	0	0
	1.46672e+08	654.309	0.654309		3.6	0	0	0		0	0	0
	2.12523e+08	740.405	0.740405		3.7	0	0	0		0	0	0
	2.34788e+08	765.407	0.765407		3.8	0	0	0		0	0	0
	2.26437e+08	756.222	0.756222		3.9	0	0	0		0	0	0
	1.29791e+08	628.177	0.628177		4	0	0	0		0	0	0
	1.34747e+08	636.073	0.636073		4.1	0	0	0		0	0	0
	2.6471e+08	796.631	0.796631		4.2	0	0	0		0	0	0
	3.07173e+08	837.134	0.837134		4.3	0	0	0		0	0	0
	4.04119e+08	917.283	0.917283		4.4	0	0	0		0	0	0
	2.31367e+08	761.672	0.761672		4.5	0	0	0		0	0	0
	1.8981e+08	713.029	0.713029		4.6	0	0	0		0	0	0
	5.62821e+08	1024.37	1.02437		4.7	0	0	0		0	0	0
	6.10159e+08	1052.32	1.05232		4.8	0	0	0		0	0	0
	4.13815e+08	924.561	0.924561		4.9	0	0	0		0	0	0
	6.80027e+08	1091.04	1.09104		5	0	0	0		0	0	0
	1.4266e+08	648.287	0.648287
	2.08225e+08	735.38	0.73538		Sum	57	18.2997	914.986			5.93071	296.535
	1.82589e+08	703.87	0.70387
	2.01263e+08	727.091	0.727091
	3.67502e+08	888.697	0.888697
	1.74219e+08	692.945	0.692945
			0
			0
			0
			0
			0
			0
			0
			0
			0
			0
			0
			0
			0
			0
