# Supplementary material for: Analysis of imaging data on seasonal changes in the population structure and vertical distribution of two dominant planktonic copepod species in the western subarctic Pacific
Source: PeerJ. 2025 Sep 9;13:e19956. doi: 10.7717/peerj.19956 (PMC12428526; doi:10.7717/peerj.19956)
Supplement: Supplemental Information 1 [file peerj-13-19956-s001.zip › Raw data/Metridia AUT m2/Figure_Metridia -K2-AUT-m2-N6.xlsx]

## Sheet: Histogram
	Split factor	Filtered (m3)	Distance towed (m)
	152.333	685.4	50		Abundance					Biovolume
					X		Y				Y
	Volume	ESD	ESD*0.001		size class	count	ind.m-3	ind.m-2		Ebv sum	mm3.m-3	mm3.m-2
	1.06234e+09	1265.97	1.26597		0	0	0	0		0	0	0
	5.04004e+08	987.367	0.987367		0.1	0	0	0		0	0	0
	8.25297e+08	1163.78	1.16378		0.2	0	0	0		0	0	0
	6.78562e+08	1090.26	1.09026		0.3	0	0	0		0	0	0
	3.68e+08	889.098	0.889098		0.4	0	0	0		0	0	0
	5.73756e+08	1030.96	1.03096		0.5	4	0.889019	44.4509		4.16605e+08	0.0925925	4.62962
	2.69453e+08	801.361	0.801361		0.6	11	2.4448	122.24		1.66386e+09	0.369802	18.4901
	2.48638e+08	780.171	0.780171		0.7	18	4.00058	200.029		3.95752e+09	0.879577	43.9789
	9.10651e+08	1202.59	1.20259		0.8	21	4.66735	233.367		6.7403e+09	1.49806	74.9032
	1.9567e+08	720.292	0.720292		0.9	19	4.22284	211.142		8.44415e+09	1.87675	93.8376
	5.14881e+08	994.419	0.994419		1	18	4.00058	200.029		1.09814e+10	2.44066	122.033
	4.82593e+08	973.182	0.973182		1.1	25	5.55637	277.818		1.98964e+10	4.42207	221.103
	2.24999e+08	754.618	0.754618		1.2	13	2.88931	144.466		1.31599e+10	2.92486	146.243
	7.79714e+08	1141.95	1.14195		1.3	3	0.666764	33.3382		3.70334e+09	0.823085	41.1543
	3.81526e+08	899.86	0.89986		1.4	0	0	0		0	0	0
	1.66821e+08	682.995	0.682995		1.5	2	0.444509	22.2255		4.14241e+09	0.920671	46.0335
	5.58467e+08	1021.72	1.02172		1.6	2	0.444509	22.2255		4.45705e+09	0.9906	49.53
	7.63018e+08	1133.74	1.13374		1.7	1	0.222255	11.1127		2.66017e+09	0.591236	29.5618
	3.58383e+08	881.285	0.881285		1.8	3	0.666764	33.3382		9.95615e+09	2.2128	110.64
	3.19823e+08	848.471	0.848471		1.9	1	0.222255	11.1127		3.9237e+09	0.872061	43.603
	2.47067e+08	778.524	0.778524		2	0	0	0		0	0	0
	7.48209e+08	1126.35	1.12635		2.1	0	0	0		0	0	0
	7.99881e+08	1151.71	1.15171		2.2	0	0	0		0	0	0
	1.1278e+09	1291.45	1.29145		2.3	0	0	0		0	0	0
	1.53615e+08	664.474	0.664474		2.4	0	0	0		0	0	0
	2.13934e+08	742.04	0.74204		2.5	0	0	0		0	0	0
	1.20615e+08	613.01	0.61301		2.6	0	0	0		0	0	0
	4.2317e+08	931.477	0.931477		2.7	0	0	0		0	0	0
	3.81929e+08	900.177	0.900177		2.8	0	0	0		0	0	0
	9.64372e+08	1225.79	1.22579		2.9	0	0	0		0	0	0
	7.14903e+08	1109.39	1.10939		3	0	0	0		0	0	0
	1.118e+08	597.697	0.597697		3.1	0	0	0		0	0	0
	4.62246e+08	959.308	0.959308		3.2	0	0	0		0	0	0
	8.81312e+08	1189.53	1.18953		3.3	0	0	0		0	0	0
	6.20205e+08	1058.06	1.05806		3.4	0	0	0		0	0	0
	5.88135e+08	1039.5	1.0395		3.5	0	0	0		0	0	0
	9.57241e+08	1222.76	1.22276		3.6	0	0	0		0	0	0
	5.23705e+08	1000.07	1.00007		3.7	0	0	0		0	0	0
	8.67227e+08	1183.16	1.18316		3.8	0	0	0		0	0	0
	2.01019e+08	726.797	0.726797		3.9	0	0	0		0	0	0
	9.74003e+07	570.848	0.570848		4	0	0	0		0	0	0
	1.58553e+08	671.519	0.671519		4.1	0	0	0		0	0	0
	6.33764e+08	1065.72	1.06572		4.2	0	0	0		0	0	0
	3.74492e+08	894.296	0.894296		4.3	0	0	0		0	0	0
	1.65065e+08	680.59	0.68059		4.4	0	0	0		0	0	0
	7.1031e+08	1107.01	1.10701		4.5	0	0	0		0	0	0
	2.04939e+08	731.491	0.731491		4.6	0	0	0		0	0	0
	7.64924e+08	1134.68	1.13468		4.7	0	0	0		0	0	0
	3.2325e+08	851.491	0.851491		4.8	0	0	0		0	0	0
	3.56957e+09	1896.15	1.89615		4.9	0	0	0		0	0	0
	1.04845e+08	585.037	0.585037		5	0	0	0		0	0	0
	4.10918e+08	922.399	0.922399
	1.87897e+08	710.625	0.710625		Sum	141	31.3379	1566.9			20.9148	1045.74
	3.06236e+08	836.282	0.836282
	1.01199e+09	1245.64	1.24564
	3.01751e+08	832.179	0.832179
	3.8203e+08	900.256	0.900256
	2.29496e+09	1636.53	1.63653
	4.11435e+08	922.786	0.922786
	3.33605e+08	860.488	0.860488
	2.11777e+08	739.537	0.739537
	3.06236e+08	836.282	0.836282
	2.88888e+08	820.182	0.820182
	2.76485e+08	808.272	0.808272
	7.2624e+08	1115.22	1.11522
	2.6766e+08	799.58	0.79958
	5.53667e+08	1018.79	1.01879
	4.44419e+08	946.814	0.946814
	2.16209e+09	1604.32	1.60432
	1.24951e+09	1336.33	1.33633
	7.97431e+08	1150.53	1.15053
	6.00285e+08	1046.61	1.04661
	4.66335e+08	962.129	0.962129
	1.23443e+09	1330.93	1.33093
	6.567e+08	1078.42	1.07842
	8.86647e+08	1191.93	1.19193
	2.27878e+08	757.824	0.757824
	2.08653e+09	1585.41	1.58541
	8.63651e+08	1181.53	1.18153
	6.82473e+08	1092.35	1.09235
	5.49109e+08	1015.98	1.01598
	1.12274e+09	1289.52	1.28952
	4.57955e+08	956.331	0.956331
	9.32695e+08	1212.22	1.21222
	6.94991e+08	1098.99	1.09899
	1.0256e+08	580.755	0.580755
	3.24138e+09	1836.16	1.83616
	1.78427e+08	698.48	0.69848
	7.36381e+08	1120.39	1.12039
	7.33622e+08	1118.99	1.11899
	2.93586e+08	824.604	0.824604
	2.00938e+08	726.698	0.726698
	1.02009e+09	1248.95	1.24895
	1.15299e+08	603.869	0.603869
	3.884e+08	905.233	0.905233
	5.28079e+08	1002.84	1.00284
	7.43546e+08	1124.01	1.12401
	2.05588e+09	1577.61	1.57761
	2.37365e+08	768.197	0.768197
	3.52575e+08	876.498	0.876498
	5.21466e+08	998.64	0.99864
	2.66017e+09	1719.11	1.71911
	2.75851e+08	807.654	0.807654
	7.89198e+08	1146.56	1.14656
	3.9237e+09	1956.89	1.95689
	1.00349e+09	1242.14	1.24214
	3.1452e+09	1817.82	1.81782
	1.0649e+09	1266.98	1.26698
	8.05046e+08	1154.18	1.15418
	1.2194e+09	1325.51	1.32551
	6.60085e+08	1080.27	1.08027
	6.29591e+08	1063.38	1.06338
	1.72128e+08	690.161	0.690161
	6.40221e+08	1069.33	1.06933
	1.26428e+08	622.704	0.622704
	3.21821e+08	850.234	0.850234
	3.44166e+08	869.473	0.869473
	1.69737e+08	686.951	0.686951
	1.37177e+08	639.873	0.639873
	2.47154e+08	778.615	0.778615
	4.0772e+08	920	0.92
	4.93644e+08	980.555	0.980555
	2.06498e+08	733.34	0.73334
	9.21989e+08	1207.56	1.20756
	8.98421e+08	1197.18	1.19718
	1.89731e+08	712.929	0.712929
	2.1128e+08	738.959	0.738959
	8.84645e+08	1191.03	1.19103
	2.33076e+08	763.542	0.763542
	2.82026e+08	813.636	0.813636
	8.96276e+08	1196.23	1.19623
	7.87272e+08	1145.62	1.14562
	6.0957e+08	1051.98	1.05198
	4.39127e+08	943.041	0.943041
	4.37649e+08	941.982	0.941982
	7.68358e+08	1136.37	1.13637
	4.14229e+08	924.87	0.92487
	3.1584e+08	844.934	0.844934
	3.4631e+08	871.276	0.871276
	7.24867e+08	1114.52	1.11452
	1.05965e+09	1264.89	1.26489
