# Supplementary material for: Analysis of imaging data on seasonal changes in the population structure and vertical distribution of two dominant planktonic copepod species in the western subarctic Pacific
Source: PeerJ. 2025 Sep 9;13:e19956. doi: 10.7717/peerj.19956 (PMC12428526; doi:10.7717/peerj.19956)
Supplement: Supplemental Information 1 [file peerj-13-19956-s001.zip › Raw data/Metridia AUT m2/Figure_Metridia -K2-AUT-m2-N7.xlsx]

## Sheet: Histogram
	Split factor	Filtered (m3)	Distance towed (m)
	169.2	772	50		Abundance					Biovolume
					X		Y				Y
	Volume	ESD	ESD*0.001		size class	count	ind.m-3	ind.m-2		Ebv sum	mm3.m-3	mm3.m-2
	4.53784e+08	953.418	0.953418		0	0	0	0		0	0	0
	2.60616e+08	792.503	0.792503		0.1	0	0	0		0	0	0
	8.29211e+08	1165.62	1.16562		0.2	0	0	0		0	0	0
	4.94523e+08	981.136	0.981136		0.3	0	0	0		0	0	0
	3.04458e+08	834.66	0.83466		0.4	0	0	0		0	0	0
	2.29578e+08	759.703	0.759703		0.5	10	2.19171	109.585		9.78926e+08	0.214552	10.7276
	1.24411e+08	619.375	0.619375		0.6	27	5.91762	295.881		3.88428e+09	0.851322	42.5661
	9.91407e+08	1237.14	1.23714		0.7	43	9.42435	471.218		9.87653e+09	2.16465	108.232
	4.92436e+08	979.754	0.979754		0.8	37	8.10933	405.466		1.17733e+10	2.58036	129.018
	4.18899e+08	928.333	0.928333		0.9	44	9.64352	482.176		1.98043e+10	4.34054	217.027
	1.11532e+08	597.22	0.59722		1	23	5.04093	252.047		1.38451e+10	3.03444	151.722
	8.79447e+08	1188.69	1.18869		1.1	38	8.3285	416.425		3.01078e+10	6.59875	329.937
	6.42498e+08	1070.59	1.07059		1.2	26	5.69845	284.922		2.58316e+10	5.66153	283.077
	9.46005e+07	565.325	0.565325		1.3	4	0.876684	43.8342		4.88045e+09	1.06965	53.4827
	4.18691e+08	928.179	0.928179		1.4	1	0.219171	10.9585		1.45646e+09	0.319214	15.9607
	1.13613e+08	600.91	0.60091		1.5	1	0.219171	10.9585		1.93656e+09	0.424437	21.2219
	1.07243e+09	1269.96	1.26996		1.6	2	0.438342	21.9171		4.49224e+09	0.984568	49.2284
	1.2074e+09	1321.14	1.32114		1.7	4	0.876684	43.8342		1.11419e+10	2.44197	122.099
	5.81511e+08	1035.59	1.03559		1.8	0	0	0		0	0	0
	1.52574e+08	662.97	0.66297		1.9	0	0	0		0	0	0
	5.78961e+08	1034.07	1.03407		2	0	0	0		0	0	0
	9.11998e+08	1203.18	1.20318		2.1	0	0	0		0	0	0
	9.62313e+08	1224.91	1.22491		2.2	0	0	0		0	0	0
	8.67889e+08	1183.46	1.18346		2.3	0	0	0		0	0	0
	9.9515e+08	1238.69	1.23869		2.4	0	0	0		0	0	0
	1.03988e+09	1256.98	1.25698		2.5	0	0	0		0	0	0
	7.87657e+08	1145.81	1.14581		2.6	0	0	0		0	0	0
	1.33893e+08	634.726	0.634726		2.7	0	0	0		0	0	0
	7.70523e+08	1137.44	1.13744		2.8	0	0	0		0	0	0
	5.091e+08	990.683	0.990683		2.9	0	0	0		0	0	0
	5.7214e+08	1029.99	1.02999		3	0	0	0		0	0	0
	6.97454e+08	1100.29	1.10029		3.1	0	0	0		0	0	0
	3.09145e+08	838.921	0.838921		3.2	0	0	0		0	0	0
	7.79074e+08	1141.63	1.14163		3.3	0	0	0		0	0	0
	1.95267e+08	719.797	0.719797		3.4	0	0	0		0	0	0
	7.38767e+08	1121.6	1.1216		3.5	0	0	0		0	0	0
	2.60883e+08	792.773	0.792773		3.6	0	0	0		0	0	0
	1.56451e+08	668.539	0.668539		3.7	0	0	0		0	0	0
	1.02863e+09	1252.43	1.25243		3.8	0	0	0		0	0	0
	2.26295e+09	1628.89	1.62889		3.9	0	0	0		0	0	0
	5.57437e+08	1021.09	1.02109		4	0	0	0		0	0	0
	3.07267e+08	837.219	0.837219		4.1	0	0	0		0	0	0
	2.57781e+08	789.619	0.789619		4.2	0	0	0		0	0	0
	7.07832e+08	1105.72	1.10572		4.3	0	0	0		0	0	0
	1.51758e+08	661.786	0.661786		4.4	0	0	0		0	0	0
	1.91811e+08	715.525	0.715525		4.5	0	0	0		0	0	0
	7.24492e+08	1114.32	1.11432		4.6	0	0	0		0	0	0
	6.29353e+08	1063.24	1.06324		4.7	0	0	0		0	0	0
	2.50563e+08	782.179	0.782179		4.8	0	0	0		0	0	0
	9.64428e+07	568.971	0.568971		4.9	0	0	0		0	0	0
	5.75374e+08	1031.93	1.03193		5	0	0	0		0	0	0
	4.49732e+08	950.572	0.950572
	6.77951e+08	1089.93	1.08993		Sum	260	56.9845	2849.22			30.686	1534.3
	9.51221e+08	1220.19	1.22019
	4.71409e+08	965.606	0.965606
	3.94601e+08	910.025	0.910025
	7.02389e+08	1102.88	1.10288
	2.14101e+08	742.232	0.742232
	2.58843e+08	790.702	0.790702
	3.44555e+08	869.801	0.869801
	3.73992e+08	893.897	0.893897
	1.69891e+08	687.159	0.687159
	5.84878e+08	1037.58	1.03758
	2.22928e+09	1620.77	1.62077
	3.85463e+08	902.945	0.902945
	1.57051e+08	669.392	0.669392
	7.71542e+08	1137.94	1.13794
	2.21879e+08	751.113	0.751113
	2.17435e+08	746.065	0.746065
	1.29721e+08	628.063	0.628063
	1.6621e+08	682.16	0.68216
	2.25675e+08	755.373	0.755373
	7.96985e+07	533.929	0.533929
	2.12689e+08	740.597	0.740597
	1.16044e+08	605.167	0.605167
	2.52229e+08	783.909	0.783909
	3.99095e+08	913.466	0.913466
	9.55872e+08	1222.18	1.22218
	8.87849e+08	1192.47	1.19247
	4.56777e+08	955.51	0.95551
	4.38177e+08	942.36	0.94236
	2.0971e+08	737.123	0.737123
	5.3472e+08	1007.03	1.00703
	1.78427e+08	698.48	0.69848
	1.64151e+08	679.331	0.679331
	2.13187e+08	741.175	0.741175
	2.28558e+08	758.576	0.758576
	2.28813e+08	758.858	0.758858
	9.19556e+08	1206.5	1.2065
	6.55492e+08	1077.76	1.07776
	1.51461e+08	661.354	0.661354
	1.21715e+08	614.869	0.614869
	4.64504e+08	960.868	0.960868
	8.23343e+08	1162.86	1.16286
	3.76096e+08	895.571	0.895571
	2.73232e+08	805.09	0.80509
	4.84447e+08	974.427	0.974427
	1.17968e+09	1310.96	1.31096
	4.62676e+08	959.606	0.959606
	2.80114e+08	811.793	0.811793
	1.96155e+08	720.886	0.720886
	2.52756e+08	784.455	0.784455
	2.42806e+08	774.023	0.774023
	9.22801e+08	1207.92	1.20792
	8.92795e+08	1194.68	1.19468
	1.07698e+09	1271.75	1.27175
	4.2484e+08	932.701	0.932701
	2.73683e+08	805.533	0.805533
	3.31583e+08	858.746	0.858746
	4.23274e+08	931.553	0.931553
	1.93656e+09	1546.48	1.54648
	8.92394e+08	1194.5	1.1945
	8.80912e+08	1189.35	1.18935
	4.04941e+08	917.905	0.917905
	8.34831e+08	1168.24	1.16824
	9.74687e+08	1230.14	1.23014
	2.81294e+09	1751.41	1.75141
	3.79311e+08	898.115	0.898115
	2.72241e+08	804.115	0.804115
	5.51957e+08	1017.74	1.01774
	3.58975e+08	881.77	0.88177
	7.96916e+08	1150.28	1.15028
	3.8688e+08	904.05	0.90405
	9.78482e+07	571.722	0.571722
	8.58891e+08	1179.36	1.17936
	1.32545e+08	632.588	0.632588
	5.21019e+08	998.355	0.998355
	2.40383e+08	771.439	0.771439
	2.68019e+08	799.936	0.799936
	6.16062e+08	1055.7	1.0557
	1.64379e+08	679.646	0.679646
	2.2272e+08	752.062	0.752062
	1.04044e+09	1257.2	1.2572
	3.22774e+08	851.072	0.851072
	1.85831e+08	708.011	0.708011
	7.89198e+08	1146.56	1.14656
	9.69456e+08	1227.94	1.22794
	1.53987e+08	665.01	0.66501
	2.61771e+08	793.672	0.793672
	2.93485e+09	1776.35	1.77635
	5.81511e+08	1035.59	1.03559
	7.72052e+08	1138.19	1.13819
	3.4329e+08	868.735	0.868735
	2.04039e+08	730.418	0.730418
	2.96917e+08	827.711	0.827711
	3.20964e+08	849.479	0.849479
	2.51615e+08	783.272	0.783272
	1.03602e+08	582.716	0.582716
	5.46153e+08	1014.16	1.01416
	4.60743e+08	958.267	0.958267
	1.97853e+08	722.96	0.72296
	9.98065e+08	1239.9	1.2399
	3.08487e+08	838.326	0.838326
	7.12543e+08	1108.16	1.10816
	3.20679e+08	849.227	0.849227
	7.33748e+08	1119.05	1.11905
	6.46099e+08	1072.59	1.07259
	1.70353e+08	687.781	0.687781
	2.00368e+08	726.011	0.726011
	1.23652e+09	1331.68	1.33168
	2.70207e+09	1728.09	1.72809
	3.91751e+08	907.828	0.907828
	1.06422e+08	587.954	0.587954
	3.47482e+08	872.257	0.872257
	2.69633e+08	801.539	0.801539
	8.55195e+08	1177.67	1.17767
	2.72061e+08	803.938	0.803938
	6.02514e+08	1047.91	1.04791
	1.57951e+08	670.669	0.670669
	3.95417e+08	910.652	0.910652
	8.6842e+08	1183.71	1.18371
	3.32449e+08	859.493	0.859493
	2.98309e+08	829.003	0.829003
	2.5302e+08	784.727	0.784727
	4.82811e+08	973.329	0.973329
	1.09498e+09	1278.8	1.2788
	8.34046e+08	1167.88	1.16788
	3.4086e+08	866.681	0.866681
	2.49425e+08	780.993	0.780993
	1.25686e+09	1338.94	1.33894
	5.43656e+08	1012.61	1.01261
	6.10984e+08	1052.79	1.05279
	4.85758e+08	975.305	0.975305
	8.25037e+08	1163.66	1.16366
	7.45813e+08	1125.15	1.12515
	4.69032e+08	963.98	0.96398
	4.5101e+08	951.472	0.951472
	2.1802e+08	746.734	0.746734
	4.41876e+08	945.005	0.945005
	3.21821e+08	850.234	0.850234
	5.49451e+08	1016.19	1.01619
	4.0381e+08	917.05	0.91705
	2.69201e+09	1725.94	1.72594
	4.78783e+08	970.614	0.970614
	6.81617e+08	1091.89	1.09189
	2.88062e+08	819.399	0.819399
	9.65702e+07	569.222	0.569222
	2.20114e+08	749.117	0.749117
	5.21354e+08	998.569	0.998569
	3.73091e+08	893.179	0.893179
	9.34631e+07	563.05	0.56305
	1.13613e+08	600.91	0.60091
	7.84451e+08	1144.25	1.14425
	6.78317e+08	1090.13	1.09013
	9.23477e+08	1208.21	1.20821
	2.78933e+08	810.65	0.81065
	5.01131e+08	985.487	0.985487
	3.8516e+08	902.708	0.902708
	9.87461e+07	573.465	0.573465
	7.27615e+08	1115.92	1.11592
	8.20479e+08	1161.51	1.16151
	2.62305e+08	794.211	0.794211
	7.37009e+08	1120.71	1.12071
	9.45487e+08	1217.73	1.21773
	2.18606e+08	747.402	0.747402
	1.66057e+08	681.95	0.68195
	2.27369e+08	757.259	0.757259
	4.70112e+08	964.719	0.964719
	9.9626e+08	1239.15	1.23915
	4.97713e+08	983.242	0.983242
	7.24367e+08	1114.26	1.11426
	2.0806e+08	735.186	0.735186
	1.00961e+09	1244.66	1.24466
	1.25245e+08	620.755	0.620755
	3.18588e+08	847.378	0.847378
	1.45646e+09	1406.37	1.40637
	4.04838e+08	917.827	0.917827
	4.80088e+08	971.495	0.971495
	4.27141e+08	934.381	0.934381
	2.4142e+08	772.547	0.772547
	1.23857e+08	618.453	0.618453
	3.70493e+08	891.101	0.891101
	3.92972e+08	908.77	0.90877
	2.90819e+08	822.006	0.822006
	8.44008e+08	1172.51	1.17251
	6.46459e+08	1072.79	1.07279
	3.01378e+08	831.836	0.831836
	9.81723e+08	1233.1	1.2331
	4.59026e+08	957.076	0.957076
	2.94233e+08	825.209	0.825209
	1.36747e+08	639.204	0.639204
	7.3726e+08	1120.83	1.12083
	3.59963e+08	882.578	0.882578
	2.16683e+08	745.204	0.745204
	1.18288e+08	609.042	0.609042
	6.97701e+08	1100.42	1.10042
	2.59907e+08	791.783	0.791783
	3.2899e+08	856.501	0.856501
	9.72346e+08	1229.16	1.22916
	1.96316e+08	721.084	0.721084
	4.45586e+08	947.642	0.947642
	1.13779e+09	1295.25	1.29525
	2.88337e+08	819.66	0.81966
	9.78686e+08	1231.82	1.23182
	9.80342e+08	1232.52	1.23252
	5.21354e+08	998.569	0.998569
	1.33893e+08	634.726	0.634726
	7.74603e+08	1139.45	1.13945
	4.81612e+08	972.522	0.972522
	2.51352e+08	782.999	0.782999
			0
			0
			0
			0
			0
			0
