# Supplementary material for: Analysis of imaging data on seasonal changes in the population structure and vertical distribution of two dominant planktonic copepod species in the western subarctic Pacific
Source: PeerJ. 2025 Sep 9;13:e19956. doi: 10.7717/peerj.19956 (PMC12428526; doi:10.7717/peerj.19956)
Supplement: Supplemental Information 1 [file peerj-13-19956-s001.zip › Raw data/Metridia AUT m2/Figure_Metridia -K2-AUT--m2-N8.xlsx]

## Sheet: Histogram
	Split factor	Filtered (m3)	Distance towed (m)
	334.4	633.7	50		Abundance					Biovolume
					X		Y				Y
	Volume	ESD	ESD*0.001		size class	count	ind.m-3	ind.m-2		Ebv sum	mm3.m-3	mm3.m-2
	3.12911e+08	842.314	0.842314		0	0	0	0		0	0	0
	4.40924e+08	944.325	0.944325		0.1	0	0	0		0	0	0
	1.81329e+08	702.247	0.702247		0.2	0	0	0		0	0	0
	1.76943e+08	696.538	0.696538		0.3	0	0	0		0	0	0
	1.29088e+08	627.041	0.627041		0.4	0	0	0		0	0	0
	2.44282e+08	775.587	0.775587		0.5	13	6.86003	343.001		1.24075e+09	0.654737	32.7368
	2.86869e+08	818.267	0.818267		0.6	21	11.0816	554.079		3.24164e+09	1.7106	85.5299
	1.88773e+08	711.728	0.711728		0.7	45	23.7463	1187.31		1.01566e+10	5.35957	267.979
	5.85924e+08	1038.2	1.0382		0.8	50	26.3847	1319.24		1.59905e+10	8.43808	421.904
	6.58875e+08	1079.61	1.07961		0.9	63	33.2448	1662.24		2.77053e+10	14.6199	730.995
	4.2599e+08	933.541	0.933541		1	35	18.4693	923.465		2.14341e+10	11.3107	565.533
	5.57209e+08	1020.95	1.02095		1.1	20	10.5539	527.694		1.57945e+10	8.33467	416.734
	4.45267e+08	947.416	0.947416		1.2	9	4.74925	237.463		9.22138e+09	4.86607	243.304
	1.00864e+09	1244.26	1.24426		1.3	6	3.16617	158.308		7.65846e+09	4.04132	202.066
	4.56349e+08	955.211	0.955211		1.4	0	0	0		0	0	0
	6.27329e+08	1062.1	1.0621		1.5	0	0	0		0	0	0
	3.08675e+08	838.496	0.838496		1.6	1	0.527694	26.3847		2.5014e+09	1.31997	65.9987
	5.1021e+08	991.403	0.991403		1.7	0	0	0		0	0	0
	3.65712e+08	887.252	0.887252		1.8	0	0	0		0	0	0
	7.00784e+08	1102.03	1.10203		1.9	0	0	0		0	0	0
	8.86914e+08	1192.05	1.19205		2	0	0	0		0	0	0
	2.79024e+08	810.738	0.810738		2.1	0	0	0		0	0	0
	2.68377e+08	800.293	0.800293		2.2	0	0	0		0	0	0
	2.84307e+08	815.824	0.815824		2.3	0	0	0		0	0	0
	4.68924e+08	963.906	0.963906		2.4	0	0	0		0	0	0
	3.71192e+08	891.661	0.891661		2.5	0	0	0		0	0	0
	6.30782e+08	1064.05	1.06405		2.6	0	0	0		0	0	0
	6.81617e+08	1091.89	1.09189		2.7	0	0	0		0	0	0
	2.44716e+08	776.047	0.776047		2.8	0	0	0		0	0	0
	1.08006e+08	590.858	0.590858		2.9	0	0	0		0	0	0
	3.83241e+08	901.206	0.901206		3	0	0	0		0	0	0
	2.97288e+08	828.056	0.828056		3.1	0	0	0		0	0	0
	2.74495e+08	806.329	0.806329		3.2	0	0	0		0	0	0
	7.79705e+07	530.042	0.530042		3.3	0	0	0		0	0	0
	4.92436e+08	979.754	0.979754		3.4	0	0	0		0	0	0
	1.06135e+09	1265.57	1.26557		3.5	0	0	0		0	0	0
	2.15932e+08	744.343	0.744343		3.6	0	0	0		0	0	0
	3.24396e+08	852.496	0.852496		3.7	0	0	0		0	0	0
	1.8322e+08	704.68	0.70468		3.8	0	0	0		0	0	0
	2.20618e+08	749.688	0.749688		3.9	0	0	0		0	0	0
	5.28079e+08	1002.84	1.00284		4	0	0	0		0	0	0
	4.33541e+08	939.025	0.939025		4.1	0	0	0		0	0	0
	2.27454e+08	757.353	0.757353		4.2	0	0	0		0	0	0
	2.66318e+08	798.241	0.798241		4.3	0	0	0		0	0	0
	5.08656e+08	990.395	0.990395		4.4	0	0	0		0	0	0
	4.26304e+08	933.77	0.93377		4.5	0	0	0		0	0	0
	9.40036e+08	1215.39	1.21539		4.6	0	0	0		0	0	0
	3.86374e+08	903.656	0.903656		4.7	0	0	0		0	0	0
	4.00835e+08	914.792	0.914792		4.8	0	0	0		0	0	0
	8.95182e+07	555.014	0.555014		4.9	0	0	0		0	0	0
	6.44778e+08	1071.86	1.07186		5	0	0	0		0	0	0
	3.54048e+08	877.717	0.877717
	3.19253e+08	847.967	0.847967		Sum	263	138.784	6939.18			60.6556	3032.78
	2.63106e+08	795.019	0.795019
	4.14125e+08	924.793	0.924793
	3.4983e+08	874.217	0.874217
	6.43817e+08	1071.33	1.07133
	7.7422e+08	1139.26	1.13926
	5.91398e+08	1041.42	1.04142
	1.11841e+09	1287.86	1.28786
	2.62038e+08	793.942	0.793942
	4.39866e+08	943.57	0.94357
	2.71251e+08	803.139	0.803139
	1.68354e+08	685.08	0.68508
	6.49466e+08	1074.45	1.07445
	2.62839e+08	794.749	0.794749
	2.773e+08	809.066	0.809066
	1.8989e+08	713.129	0.713129
	1.87817e+08	710.524	0.710524
	8.06857e+08	1155.05	1.15505
	2.16933e+08	745.491	0.745491
	2.33504e+08	764.009	0.764009
	1.76787e+08	696.333	0.696333
	4.75742e+08	968.555	0.968555
	1.22819e+08	616.721	0.616721
	4.6914e+08	964.054	0.964054
	4.08338e+08	920.465	0.920465
	3.95111e+08	910.417	0.910417
	2.31026e+08	761.297	0.761297
	3.42414e+08	867.996	0.867996
	2.22299e+08	751.588	0.751588
	2.51089e+08	782.726	0.782726
	1.64913e+08	680.38	0.68038
	4.02989e+08	916.428	0.916428
	4.04324e+08	917.439	0.917439
	4.44207e+08	946.663	0.946663
	3.51103e+08	875.277	0.875277
	4.47285e+08	948.845	0.948845
	1.42297e+08	647.737	0.647737
	4.41558e+08	944.778	0.944778
	3.60755e+08	883.224	0.883224
	1.682e+08	684.872	0.684872
	4.05661e+08	918.448	0.918448
	2.70891e+08	802.784	0.802784
	6.51512e+08	1075.58	1.07558
	2.00612e+08	726.306	0.726306
	1.48802e+08	657.462	0.657462
	1.73521e+08	692.019	0.692019
	7.39898e+08	1122.17	1.12217
	4.46648e+08	948.394	0.948394
	4.20668e+08	929.638	0.929638
	9.37786e+07	563.683	0.563683
	2.49162e+08	780.719	0.780719
	3.09897e+08	839.601	0.839601
	3.81828e+08	900.098	0.900098
	5.35285e+08	1007.38	1.00738
	3.24396e+08	852.496	0.852496
	3.40181e+08	866.104	0.866104
	1.99393e+08	724.832	0.724832
	3.51692e+08	875.765	0.875765
	6.10866e+08	1052.73	1.05273
	1.78427e+08	698.48	0.69848
	1.66898e+08	683.1	0.6831
	3.11685e+08	841.213	0.841213
	1.10397e+08	595.187	0.595187
	9.95178e+07	574.955	0.574955
	6.65052e+08	1082.98	1.08298
	5.06882e+08	989.242	0.989242
	1.3088e+09	1357.14	1.35714
	3.78104e+08	897.162	0.897162
	8.95339e+08	1195.81	1.19581
	6.38545e+08	1068.39	1.06839
	1.84485e+08	706.297	0.706297
	5.3472e+08	1007.03	1.00703
	6.9167e+08	1097.24	1.09724
	2.25929e+08	755.657	0.755657
	6.79854e+07	506.375	0.506375
	3.93684e+08	909.319	0.909319
	5.14435e+08	994.132	0.994132
	6.24595e+08	1060.56	1.06056
	3.46798e+08	871.685	0.871685
	1.69583e+08	686.743	0.686743
	3.24587e+08	852.663	0.852663
	6.36751e+08	1067.39	1.06739
	1.52128e+08	662.324	0.662324
	3.72291e+08	892.54	0.89254
	2.07073e+08	734.021	0.734021
	8.158e+08	1159.3	1.1593
	9.58698e+07	567.842	0.567842
	1.86784e+08	709.219	0.709219
	2.90635e+08	821.832	0.821832
	1.62556e+08	677.123	0.677123
	2.1186e+08	739.634	0.739634
	7.59212e+08	1131.85	1.13185
	5.54466e+08	1019.28	1.01928
	3.53066e+08	876.905	0.876905
	2.23142e+08	752.536	0.752536
	1.23303e+08	617.53	0.61753
	2.31709e+08	762.046	0.762046
	4.05969e+08	918.681	0.918681
	1.92292e+08	716.122	0.716122
	1.66286e+08	682.264	0.682264
	4.32279e+08	938.113	0.938113
	9.52979e+07	566.711	0.566711
	3.3892e+08	865.034	0.865034
	3.18209e+08	847.041	0.847041
	8.31562e+08	1166.72	1.16672
	4.54852e+08	954.166	0.954166
	3.85969e+08	903.34	0.90334
	8.14113e+08	1158.5	1.1585
	5.99113e+08	1045.93	1.04593
	3.82534e+08	900.652	0.900652
	7.12791e+08	1108.29	1.10829
	2.49862e+08	781.449	0.781449
	4.13918e+08	924.639	0.924639
	2.35046e+08	765.687	0.765687
	1.22877e+09	1328.89	1.32889
	3.39696e+08	865.693	0.865693
	1.42224e+08	647.627	0.647627
	6.51151e+08	1075.38	1.07538
	3.01192e+08	831.665	0.831665
	6.86515e+08	1094.5	1.0945
	8.78515e+08	1188.27	1.18827
	4.06896e+08	919.38	0.91938
	6.22102e+08	1059.14	1.05914
	4.55707e+08	954.763	0.954763
	2.80569e+08	812.232	0.812232
	4.32594e+08	938.341	0.938341
	3.94601e+08	910.025	0.910025
	7.02884e+08	1103.13	1.10313
	4.93864e+08	980.7	0.9807
	1.07675e+08	590.254	0.590254
	2.06991e+08	733.924	0.733924
	1.08111e+09	1273.38	1.27338
	4.20877e+08	929.791	0.929791
	2.8513e+08	816.61	0.81661
	1.78662e+08	698.786	0.698786
	3.74192e+08	894.057	0.894057
	5.35849e+08	1007.74	1.00774
	3.57495e+08	880.556	0.880556
	4.70761e+08	965.163	0.965163
	2.83668e+08	815.212	0.815212
	7.07708e+08	1105.65	1.10565
	8.11519e+08	1157.27	1.15727
	2.76847e+08	808.625	0.808625
	4.72816e+08	966.565	0.966565
	3.53754e+08	877.474	0.877474
	7.15151e+08	1109.51	1.10951
	4.17444e+08	927.257	0.927257
	6.08981e+08	1051.64	1.05164
	4.64612e+08	960.942	0.960942
	7.1155e+08	1107.65	1.10765
	3.83543e+08	901.444	0.901444
	1.14826e+08	603.042	0.603042
	1.1102e+09	1284.7	1.2847
	1.07477e+08	589.892	0.589892
	4.36805e+08	941.376	0.941376
	9.05403e+08	1200.28	1.20028
	2.58489e+08	790.341	0.790341
	4.45161e+08	947.341	0.947341
	4.70004e+08	964.645	0.964645
	4.23065e+08	931.4	0.9314
	5.62018e+08	1023.88	1.02388
	4.65473e+08	961.536	0.961536
	3.20774e+08	849.311	0.849311
	2.00775e+08	726.502	0.726502
	3.0708e+08	837.049	0.837049
	2.32392e+08	762.794	0.762794
	2.15682e+08	744.055	0.744055
	2.29408e+08	759.516	0.759516
	2.59552e+08	791.423	0.791423
	8.89593e+07	553.857	0.553857
	2.26606e+08	756.411	0.756411
	1.15029e+08	603.397	0.603397
	6.0957e+08	1051.98	1.05198
	3.37952e+08	864.209	0.864209
	8.69613e+08	1184.25	1.18425
	2.15932e+08	744.343	0.744343
	1.04255e+09	1258.06	1.25806
	2.38484e+08	769.403	0.769403
	5.75836e+08	1032.21	1.03221
	2.48114e+08	779.622	0.779622
	4.14851e+08	925.332	0.925332
	1.27851e+09	1346.59	1.34659
	4.89367e+08	977.714	0.977714
	2.67929e+08	799.847	0.799847
	4.28607e+08	935.449	0.935449
	4.74549e+08	967.745	0.967745
	3.92972e+08	908.77	0.90877
	1.15408e+09	1301.41	1.30141
	5.51843e+08	1017.67	1.01767
	5.6007e+08	1022.7	1.0227
	5.00469e+08	985.053	0.985053
	9.53682e+08	1221.24	1.22124
	2.65692e+08	797.615	0.797615
	8.91457e+08	1194.08	1.19408
	4.62461e+08	959.457	0.959457
	6.81494e+08	1091.83	1.09183
	2.85221e+08	816.697	0.816697
	3.79311e+08	898.115	0.898115
	4.62891e+08	959.754	0.959754
	2.8449e+08	815.998	0.815998
	4.83138e+08	973.548	0.973548
	1.3387e+09	1367.4	1.3674
	6.44658e+08	1071.79	1.07179
	1.34959e+09	1371.1	1.3711
	9.82968e+07	572.594	0.572594
	2.5014e+09	1684.2	1.6842
	7.68612e+08	1136.5	1.1365
	3.05768e+08	835.855	0.835855
	6.02162e+08	1047.7	1.0477
	4.74658e+08	967.819	0.967819
	2.86778e+08	818.18	0.81818
