# Supplementary material for: Analysis of imaging data on seasonal changes in the population structure and vertical distribution of two dominant planktonic copepod species in the western subarctic Pacific
Source: PeerJ. 2025 Sep 9;13:e19956. doi: 10.7717/peerj.19956 (PMC12428526; doi:10.7717/peerj.19956)
Supplement: Supplemental Information 1 [file peerj-13-19956-s001.zip › Raw data/Metridia SPR m2/Figure_Metridia -K2-SPR-m2-D1.xlsx]

## Sheet: Sheet1
Split factor	Filtered (m3)	Distance towed (m)
107.6	2992.5	250		Abundance					Biovolume
				X		Y				Y
Volume	ESD	ESD*0.001		size class	count	ind.m-3	ind.m-2		Ebv sum	mm3.m-3	mm3.m-2
1864777282	1527.13	1.52713		0	0	0	0		0	0	0
1183209162	1312.26	1.31226		0.1	0	0	0		0	0	0
9.51495e+08	1220.31	1.22031		0.2	0	0	0		0	0	0
8232714695	2505.23	2.50523		0.3	0	0	0		0	0	0
21393927255	3444.27	3.44427		0.4	0	0	0		0	0	0
6.96592e+08	1099.83	1.09983		0.5	0	0	0		0	0	0
8.88249e+08	1192.65	1.19265		0.6	0	0	0		0	0	0
7.2774e+08	1115.99	1.11599		0.7	0	0	0		0	0	0
1124183220	1290.07	1.29007		0.8	0	0	0		0	0	0
1081541960	1273.55	1.27355		0.9	1	0.03596	8.98914		505110221	0.01816	4.54051
636631171	1067.32	1.06732		1	5	0.17978	44.9457		3252000000	0.11694	29.2339
4236098000	2007.5	2.0075		1.1	16	0.5753	143.826		12650000000	0.45493	113.734
1038187223	1256.3	1.2563		1.2	9	0.32361	80.9023		9006000000	0.32384	80.96
6798341440	2350.36	2.35036		1.3	1	0.03596	8.98914		1183000000	0.04254	10.636
9.1483e+08	1204.43	1.20443		1.4	0	0	0		0	0	0
837318704	1169.4	1.1694		1.5	1	0.03596	8.98914		1865000000	0.06705	16.7627
1047347044	1259.98	1.25998		1.6	1	0.03596	8.98914		2410000000	0.08664	21.6597
8.25428e+08	1163.84	1.16384		1.7	1	0.03596	8.98914		2697000000	0.09698	24.244
4958085527	2115.62	2.11562		1.8	0	0	0		0	0	0
8.39677e+08	1170.5	1.1705		1.9	2	0.07191	17.9783		7520000000	0.2704	67.5994
7.98978e+08	1151.27	1.15127		2	2	0.07191	17.9783		9080000000	0.32649	81.6229
718882785	1111.44	1.11144		2.1	1	0.03596	8.98914		4958000000	0.17828	44.5689
9.33645e+08	1212.63	1.21263		2.2	0	0	0		0	0	0
6.9918e+08	1101.19	1.10119		2.3	1	0.03596	8.98914		6798000000	0.24444	61.1112
7.32745e+08	1118.54	1.11854		2.4	1	0.03596	8.98914		7509000000	0.27001	67.5031
9.66157e+08	1226.54	1.22654		2.5	2	0.07191	17.9783		16620000000	0.59766	149.414
7509403343	2429.6	2.4296		2.6	0	0	0		0	0	0
7.66958e+08	1135.68	1.13568		2.7	0	0	0		0	0	0
9.49035e+08	1219.26	1.21926		2.8	0	0	0		0	0	0
7.65305e+08	1134.87	1.13487		2.9	0	0	0		0	0	0
8.99628e+08	1197.72	1.19772		3	0	0	0		0	0	0
3849413378	1944.46	1.94446		3.1	0	0	0		0	0	0
5.61904e+08	1023.81	1.02381		3.2	0	0	0		0	0	0
6.82351e+08	1092.29	1.09229		3.3	0	0	0		0	0	0
21046513221	3425.53	3.42553		3.4	2	0.07191	17.9783		42440000000	1.52601	381.503
7.51997e+08	1128.25	1.12825		3.5	0	0	0		0	0	0
4844073196	2099.28	2.09928		3.6	0	0	0		0	0	0
6.74658e+08	1088.17	1.08817		3.7	0	0	0		0	0	0
3670710801	1913.89	1.91389		3.8	0	0	0		0	0	0
5.0511e+08	988.089	0.988089		3.9	0	0	0		0	0	0
2697034303	1727.01	1.72701		4	0	0	0		0	0	0
898555122	1197.24	1.19724		4.1	0	0	0		0	0	0
7.94984e+08	1149.35	1.14935		4.2	0	0	0		0	0	0
2409535946	1663.33	1.66333		4.3	0	0	0		0	0	0
706717430	1105.14	1.10514		4.4	0	0	0		0	0	0
8388939512	2520.98	2.52098		4.5	0	0	0		0	0	0
		0		4.6	0	0	0		0	0	0
		0		4.7	0	0	0		0	0	0
		0		4.8	0	0	0		0	0	0
		0		4.9	0	0	0		0	0	0
		0		5	0	0	0		0	0	0
		0
		0		Sum	46	1.654	413.5			4.62037	1155.09
		0
		0
		0
		0
		0
		0
		0
		0
		0
		0
		0
		0
		0
		0
		0
		0
		0
		0
		0
		0
		0
		0
		0
		0
		0
		0
		0
		0
