# Supplementary material for: Analysis of imaging data on seasonal changes in the population structure and vertical distribution of two dominant planktonic copepod species in the western subarctic Pacific
Source: PeerJ. 2025 Sep 9;13:e19956. doi: 10.7717/peerj.19956 (PMC12428526; doi:10.7717/peerj.19956)
Supplement: Supplemental Information 1 [file peerj-13-19956-s001.zip › Raw data/Metridia SPR m2/Figure_Metridia -K2-SPR-m2-D2.xlsx]

## Sheet: Sheet1
	Split factor	Filtered (m3)	Distance towed (m)
	97	1966.5	250		Abundance					Biovolume
					X		Y				Y
	Volume	ESD	ESD*0.001		size class	count	ind.m-3	ind.m-2		Ebv sum	mm3.m-3	mm3.m-2
	5487703653	2188.42	2.18842		0	0	0	0		0	0	0
	1152914553	1300.97	1.30097		0.1	0	0	0		0	0	0
	898555122	1197.24	1.19724		0.2	0	0	0		0	0	0
	9.06748e+08	1200.87	1.20087		0.3	0	0	0		0	0	0
	7.22247e+08	1113.17	1.11317		0.4	0	0	0		0	0	0
	7.36507e+08	1120.45	1.12045		0.5	0	0	0		0	0	0
	1078547778	1272.37	1.27237		0.6	0	0	0		0	0	0
	6.09216e+08	1051.78	1.05178		0.7	0	0	0		0	0	0
	8.19959e+08	1161.26	1.16126		0.8	0	0	0		0	0	0
	1069866098	1268.95	1.26895		0.9	0	0	0		0	0	0
	8.70144e+08	1184.49	1.18449		1	14	0.69057	172.642		8622000000	0.4253	106.326
	878116199	1188.09	1.18809		1.1	29	1.43046	357.615		23900000000	1.1789	294.724
	9.18475e+08	1206.02	1.20602		1.2	13	0.64124	160.31		13090000000	0.64547	161.367
	8.01946e+08	1152.7	1.1527		1.3	1	0.04933	12.3316		1153000000	0.05687	14.2172
	5.36187e+08	1007.95	1.00795		1.4	0	0	0		0	0	0
	8.47424e+08	1174.09	1.17409		1.5	0	0	0		0	0	0
	7.36884e+08	1120.64	1.12064		1.6	0	0	0		0	0	0
	6.96468e+08	1099.77	1.09977		1.7	0	0	0		0	0	0
	8.46241e+08	1173.54	1.17354		1.8	1	0.04933	12.3316		3282000000	0.16188	40.4693
	8.4217e+08	1171.66	1.17166		1.9	0	0	0		0	0	0
	8.82111e+08	1189.89	1.18989		2	0	0	0		0	0	0
	5.91864e+08	1041.7	1.0417		2.1	3	0.14798	36.9947		15490000000	0.76393	190.982
	9.2605e+08	1209.33	1.20933		2.2	0	0	0		0	0	0
	5.42862e+08	1012.12	1.01212		2.3	0	0	0		0	0	0
	1099278190	1280.47	1.28047		2.4	0	0	0		0	0	0
	7.64415e+08	1134.43	1.13443		2.5	0	0	0		0	0	0
	9.69731e+08	1228.05	1.22805		2.6	0	0	0		0	0	0
	683329625	1092.81	1.09281		2.7	0	0	0		0	0	0
	9.41943e+08	1216.21	1.21621		2.8	0	0	0		0	0	0
	6.17008e+08	1056.24	1.05624		2.9	0	0	0		0	0	0
	7.65941e+08	1135.18	1.13518		3	0	0	0		0	0	0
	8.68552e+08	1183.77	1.18377		3.1	0	0	0		0	0	0
	6.53923e+08	1076.9	1.0769		3.2	0	0	0		0	0	0
	8.87047e+08	1192.11	1.19211		3.3	0	0	0		0	0	0
	8.23603e+08	1162.98	1.16298		3.4	0	0	0		0	0	0
	8.4322e+08	1172.14	1.17214		3.5	0	0	0		0	0	0
	1075841140	1271.31	1.27131		3.6	0	0	0		0	0	0
	3281770519	1843.75	1.84375		3.7	0	0	0		0	0	0
	583715774	1036.89	1.03689		3.8	0	0	0		0	0	0
	5.90815e+08	1041.08	1.04108		3.9	0	0	0		0	0	0
	8.05822e+08	1154.55	1.15455		4	0	0	0		0	0	0
	8.74393e+08	1186.41	1.18641		4.1	0	0	0		0	0	0
	9.83381e+08	1233.79	1.23379		4.2	0	0	0		0	0	0
	1077835285	1272.09	1.27209		4.3	0	0	0		0	0	0
	848871448	1174.76	1.17476		4.4	0	0	0		0	0	0
	7.45813e+08	1125.15	1.12515		4.5	0	0	0		0	0	0
	8.38367e+08	1169.89	1.16989		4.6	0	0	0		0	0	0
	8.00784e+08	1152.14	1.15214		4.7	0	0	0		0	0	0
	6.41179e+08	1069.86	1.06986		4.8	0	0	0		0	0	0
	4933225085	2112.08	2.11208		4.9	0	0	0		0	0	0
	6.54285e+08	1077.1	1.0771		5	0	0	0		0	0	0
	5066294171	2130.9	2.1309
	8.28167e+08	1165.13	1.16513		Sum	61	3.0089	752.225			3.23234	808.085
	5.8895e+08	1039.98	1.03998
	1095121590	1278.85	1.27885
	6.32452e+08	1064.98	1.06498
	7.02637e+08	1103	1.103
	8.27384e+08	1164.76	1.16476
	8.96008e+08	1196.11	1.19611
	8.96678e+08	1196.41	1.19641
	9.42897e+08	1216.62	1.21662
			0
			0
			0
			0
			0
			0
