# Supplementary material for: Analysis of imaging data on seasonal changes in the population structure and vertical distribution of two dominant planktonic copepod species in the western subarctic Pacific
Source: PeerJ. 2025 Sep 9;13:e19956. doi: 10.7717/peerj.19956 (PMC12428526; doi:10.7717/peerj.19956)
Supplement: Supplemental Information 1 [file peerj-13-19956-s001.zip › Raw data/Metridia SPR m2/Figure_Metridia -K2-SPR-m2-D3.xlsx]

## Sheet: Sheet1
	Split factor	Filtered (m3)	Distance towed (m)
	115.25	1375.5	200		Abundance					Biovolume
					X		Y				Y
	Volume	ESD	ESD*0.001		size class	count	ind.m-3	ind.m-2		Ebv sum	mm3.m-3	mm3.m-2
	6.24001e+08	1060.22	1.06022		0	0	0	0		0	0	0
	8.05822e+08	1154.55	1.15455		0.1	0	0	0		0	0	0
	5.25722e+08	1001.35	1.00135		0.2	0	0	0		0	0	0
	6.75999e+08	1088.89	1.08889		0.3	0	0	0		0	0	0
	4.75959e+08	968.702	0.968702		0.4	0	0	0		0	0	0
	685901678	1094.18	1.09418		0.5	0	0	0		0	0	0
	7.44679e+08	1124.58	1.12458		0.6	0	0	0		0	0	0
	1071998768	1269.79	1.26979		0.7	0	0	0		0	0	0
	1018409892	1248.27	1.24827		0.8	1	0.08379	16.7575		288428876	0.02417	4.83336
	2.88429e+08	819.747	0.819747		0.9	1	0.08379	16.7575		475959122	0.03988	7.97591
	7.38516e+08	1121.47	1.12147		1	5	0.41894	83.7877		3200000000	0.26814	53.6279
	7.44302e+08	1124.39	1.12439		1.1	6	0.50273	100.545		4586000000	0.38428	76.856
	7.77157e+08	1140.7	1.1407		1.2	2	0.16758	33.5151		2090000000	0.17515	35.0301
	7.7588e+08	1140.07	1.14007		1.3	0	0	0		0	0	0
	6.886e+08	1095.61	1.09561		1.4	0	0	0		0	0	0
			0		1.5	0	0	0		0	0	0
			0		1.6	0	0	0		0	0	0
			0		1.7	0	0	0		0	0	0
			0		1.8	0	0	0		0	0	0
			0		1.9	0	0	0		0	0	0
			0		2	0	0	0		0	0	0
			0		2.1	0	0	0		0	0	0
			0		2.2	0	0	0		0	0	0
			0		2.3	0	0	0		0	0	0
			0		2.4	0	0	0		0	0	0
			0		2.5	0	0	0		0	0	0
			0		2.6	0	0	0		0	0	0
			0		2.7	0	0	0		0	0	0
			0		2.8	0	0	0		0	0	0
			0		2.9	0	0	0		0	0	0
			0		3	0	0	0		0	0	0
			0		3.1	0	0	0		0	0	0
			0		3.2	0	0	0		0	0	0
			0		3.3	0	0	0		0	0	0
			0		3.4	0	0	0		0	0	0
			0		3.5	0	0	0		0	0	0
			0		3.6	0	0	0		0	0	0
			0		3.7	0	0	0		0	0	0
			0		3.8	0	0	0		0	0	0
			0		3.9	0	0	0		0	0	0
			0		4	0	0	0		0	0	0
			0		4.1	0	0	0		0	0	0
			0		4.2	0	0	0		0	0	0
			0		4.3	0	0	0		0	0	0
			0		4.4	0	0	0		0	0	0
			0		4.5	0	0	0		0	0	0
			0		4.6	0	0	0		0	0	0
			0		4.7	0	0	0		0	0	0
			0		4.8	0	0	0		0	0	0
			0		4.9	0	0	0		0	0	0
			0		5	0	0	0		0	0	0
			0
			0		Sum	15	1.25682	251.363			0.89162	178.323
			0
			0
			0
			0
			0
			0
			0
			0
			0
			0
			0
			0
			0
