# Supplementary material for: Analysis of imaging data on seasonal changes in the population structure and vertical distribution of two dominant planktonic copepod species in the western subarctic Pacific
Source: PeerJ. 2025 Sep 9;13:e19956. doi: 10.7717/peerj.19956 (PMC12428526; doi:10.7717/peerj.19956)
Supplement: Supplemental Information 1 [file peerj-13-19956-s001.zip › Raw data/Metridia SPR m2/Figure_Metridia -K2-SPR-m2-D4.xlsx]

## Sheet: Sheet1
	Split factor	Filtered (m3)	Distance towed (m)
	257.5	1440.5	100		Abundance					Biovolume
					X		Y				Y
	Volume	ESD	ESD*0.001		size class	count	ind.m-3	ind.m-2		Ebv sum	mm3.m-3	mm3.m-2
	3805937090	1937.11	1.93711		0	0	0	0		0	0	0
	3960140649	1962.93	1.96293		0.1	0	0	0		0	0	0
	3995590990	1968.77	1.96877		0.2	0	0	0		0	0	0
	4185382751	1999.46	1.99946		0.3	0	0	0		0	0	0
	3780363396	1932.76	1.93276		0.4	0	0	0		0	0	0
	3308032602	1848.66	1.84866		0.5	0	0	0		0	0	0
	2033835754	1571.95	1.57195		0.6	0	0	0		0	0	0
	1718461066	1486.1	1.4861		0.7	1	0.17876	17.8757		237623102	0.04248	4.24769
	3539242689	1890.76	1.89076		0.8	0	0	0		0	0	0
	2654397754	1717.87	1.71787		0.9	0	0	0		0	0	0
	3015993689	1792.57	1.79257		1	0	0	0		0	0	0
	2154909509	1602.54	1.60254		1.1	0	0	0		0	0	0
	3932909160	1958.42	1.95842		1.2	0	0	0		0	0	0
	3673712375	1914.41	1.91441		1.3	1	0.17876	17.8757		1229000000	0.2197	21.9704
	3590403787	1899.83	1.89983		1.4	3	0.53627	53.6272		4865000000	0.86958	86.9578
	3215908573	1831.34	1.83134		1.5	4	0.71503	71.503		8251000000	1.47494	147.494
	2698968909	1727.43	1.72743		1.6	10	1.78757	178.757		23870000000	4.26762	426.762
	2520854407	1688.56	1.68856		1.7	18	3.21763	321.763		51270000000	9.16499	916.499
	3650364594	1910.35	1.91035		1.8	20	3.57515	357.515		65750000000	11.7532	1175.32
	2804709265	1749.7	1.7497		1.9	18	3.21763	321.763		67920000000	12.1412	1214.12
	2974127985	1784.24	1.78424		2	1	0.17876	17.8757		4496000000	0.80368	80.3678
	3645230467	1909.45	1.90945		2.1	0	0	0		0	0	0
	3147234223	1818.21	1.81821		2.2	0	0	0		0	0	0
	3236237044	1835.19	1.83519		2.3	0	0	0		0	0	0
	3273100785	1842.13	1.84213		2.4	0	0	0		0	0	0
	3439545469	1872.84	1.87284		2.5	0	0	0		0	0	0
	3718833985	1922.22	1.92222		2.6	0	0	0		0	0	0
	3094433516	1807.98	1.80798		2.7	0	0	0		0	0	0
	3101321288	1809.32	1.80932		2.8	0	0	0		0	0	0
	3053415863	1799.96	1.79996		2.9	0	0	0		0	0	0
	3085122895	1806.17	1.80617		3	0	0	0		0	0	0
	4495916953	2047.73	2.04773		3.1	0	0	0		0	0	0
	3419217756	1869.14	1.86914		3.2	0	0	0		0	0	0
	3674570118	1914.56	1.91456		3.3	0	0	0		0	0	0
	1934306179	1545.88	1.54588		3.4	0	0	0		0	0	0
	1498561373	1419.79	1.41979		3.5	0	0	0		0	0	0
	2895142397	1768.3	1.7683		3.6	0	0	0		0	0	0
	2945994055	1778.6	1.7786		3.7	0	0	0		0	0	0
	2435478578	1669.28	1.66928		3.8	0	0	0		0	0	0
	2454012091	1673.5	1.6735		3.9	0	0	0		0	0	0
	3518297329	1887.03	1.88703		4	0	0	0		0	0	0
	3765652138	1930.25	1.93025		4.1	0	0	0		0	0	0
	2883069005	1765.84	1.76584		4.2	0	0	0		0	0	0
	3011577592	1791.7	1.7917		4.3	0	0	0		0	0	0
	2665565509	1720.27	1.72027		4.4	0	0	0		0	0	0
	3659355110	1911.92	1.91192		4.5	0	0	0		0	0	0
	2648242928	1716.54	1.71654		4.6	0	0	0		0	0	0
	3267325211	1841.05	1.84105		4.7	0	0	0		0	0	0
	3328967948	1852.55	1.85255		4.8	0	0	0		0	0	0
	2540170280	1692.86	1.69286		4.9	0	0	0		0	0	0
	3956403596	1962.31	1.96231		5	0	0	0		0	0	0
	3617675841	1904.63	1.90463
	3645230467	1909.45	1.90945		Sum	76	13.5856	1358.56			40.7374	4073.74
	2842617943	1757.55	1.75755
	2.37623e+08	768.475	0.768475
	2708261452	1729.41	1.72941
	3592106275	1900.13	1.90013
	3050190707	1799.32	1.79932
	2351273742	1649.81	1.64981
	2142536156	1599.47	1.59947
	2540739137	1692.99	1.69299
	2158141245	1603.35	1.60335
	1229064942	1329	1.329
	1647549570	1465.37	1.46537
	3660640071	1912.14	1.91214
	2263681744	1629.07	1.62907
	2140386693	1598.94	1.59894
	2454574443	1673.63	1.67363
	3174154487	1823.38	1.82338
	3212832228	1830.75	1.83075
	2596883658	1705.37	1.70537
	2851678180	1759.41	1.75941
	3213037287	1830.79	1.83079
	2969732427	1783.36	1.78336
	3121609002	1813.26	1.81326
	3463276800	1877.14	1.87714
			0
			0
			0
			0
			0
			0
			0
			0
			0
			0
			0
			0
			0
			0
