# Supplementary material for: Analysis of imaging data on seasonal changes in the population structure and vertical distribution of two dominant planktonic copepod species in the western subarctic Pacific
Source: PeerJ. 2025 Sep 9;13:e19956. doi: 10.7717/peerj.19956 (PMC12428526; doi:10.7717/peerj.19956)
Supplement: Supplemental Information 1 [file peerj-13-19956-s001.zip › Raw data/Metridia SPR m2/Figure_Metridia -K2-SPR-m2-N1.xlsx]

## Sheet: Sheet1
	Split factor	Filtered (m3)	Distance towed (m)
	120.5	2869	250		Abundance					Biovolume
					X		Y				Y
	Volume	ESD	ESD*0.001		size class	count	ind.m-3	ind.m-2		Ebv sum	mm3.m-3	mm3.m-2
	7898573365	2470.87	2.47087		0	0	0	0		0	0	0
	1033687634	1254.48	1.25448		0.1	0	0	0		0	0	0
	6.94621e+08	1098.79	1.09879		0.2	0	0	0		0	0	0
	4655100294	2071.62	2.07162		0.3	0	0	0		0	0	0
	7.83682e+08	1143.88	1.14388		0.4	0	0	0		0	0	0
	7.80609e+08	1142.38	1.14238		0.5	0	0	0		0	0	0
	7.1031e+08	1107.01	1.10701		0.6	0	0	0		0	0	0
	5.95719e+08	1043.95	1.04395		0.7	0	0	0		0	0	0
	4567897385	2058.6	2.0586		0.8	0	0	0		0	0	0
	647060086	1073.12	1.07312		0.9	0	0	0		0	0	0
	4647445216	2070.48	2.07048		1	5	0.21	52.5009		3243000000	0.13621	34.0518
	7.04243e+08	1103.84	1.10384		1.1	13	0.54601	136.502		10290000000	0.43223	108.057
	7.19007e+08	1111.51	1.11151		1.2	4	0.168	42.0007		3921000000	0.16468	41.1689
	8.18138e+08	1160.4	1.1604		1.3	1	0.042	10.5002		1218000000	0.05114	12.7852
	927675651	1210.04	1.21004		1.4	0	0	0		0	0	0
	3049183079	1799.13	1.79913		1.5	0	0	0		0	0	0
	4015674673	1972.06	1.97206		1.6	0	0	0		0	0	0
	3904865010	1953.75	1.95375		1.7	1	0.042	10.5002		3049000000	0.12807	32.017
	8.80912e+08	1189.35	1.18935		1.8	1	0.042	10.5002		3524000000	0.148	37.0005
	7.42162e+08	1123.31	1.12331		1.9	5	0.21	52.5009		19410000000	0.81518	203.794
	8.6842e+08	1183.71	1.18371		2	4	0.168	42.0007		18380000000	0.77213	193.033
	4513359581	2050.38	2.05038		2.1	0	0	0		0	0	0
	1217620765	1324.86	1.32486		2.2	0	0	0		0	0	0
	647060086	1073.12	1.07312		2.3	0	0	0		0	0	0
	851241003	1175.85	1.17585		2.4	1	0.042	10.5002		7899000000	0.33175	82.9364
	3713883146	1921.36	1.92136		2.5	0	0	0		0	0	0
	4086786748	1983.63	1.98363		2.6	0	0	0		0	0	0
	7.97045e+08	1150.34	1.15034		2.7	0	0	0		0	0	0
	3523794118	1888.01	1.88801		2.8	0	0	0		0	0	0
	1019109045	1248.55	1.24855		2.9	0	0	0		0	0	0
	816189635	1159.48	1.15948		3	0	0	0		0	0	0
	3687444266	1916.79	1.91679		3.1	0	0	0		0	0	0
	9.40309e+08	1215.51	1.21551		3.2	0	0	0		0	0	0
	8.19048e+08	1160.83	1.16083		3.3	0	0	0		0	0	0
	6.58512e+08	1079.41	1.07941		3.4	0	0	0		0	0	0
			0		3.5	0	0	0		0	0	0
			0		3.6	0	0	0		0	0	0
			0		3.7	0	0	0		0	0	0
			0		3.8	0	0	0		0	0	0
			0		3.9	0	0	0		0	0	0
			0		4	0	0	0		0	0	0
			0		4.1	0	0	0		0	0	0
			0		4.2	0	0	0		0	0	0
			0		4.3	0	0	0		0	0	0
			0		4.4	0	0	0		0	0	0
			0		4.5	0	0	0		0	0	0
			0		4.6	0	0	0		0	0	0
			0		4.7	0	0	0		0	0	0
			0		4.8	0	0	0		0	0	0
			0		4.9	0	0	0		0	0	0
			0		5	0	0	0		0	0	0
			0
			0		Sum	35	1.47002	367.506			2.97938	744.844
			0
