# Supplementary material for: Analysis of imaging data on seasonal changes in the population structure and vertical distribution of two dominant planktonic copepod species in the western subarctic Pacific
Source: PeerJ. 2025 Sep 9;13:e19956. doi: 10.7717/peerj.19956 (PMC12428526; doi:10.7717/peerj.19956)
Supplement: Supplemental Information 1 [file peerj-13-19956-s001.zip › Raw data/Metridia SPR m2/Figure_Metridia -K2-SPR-m2-N2.xlsx]

## Sheet: Sheet1
	Split factor	Filtered (m3)	Distance towed (m)
	201.2	2840	250		Abundance					Biovolume
					X		Y				Y
	Volume	ESD	ESD*0.001		size class	count	ind.m-3	ind.m-2		Ebv sum	mm3.m-3	mm3.m-2
	8.61402e+08	1180.51	1.18051		0	0	0	0		0	0	0
	8.16709e+08	1159.73	1.15973		0.1	0	0	0		0	0	0
	8.19699e+08	1161.14	1.16114		0.2	0	0	0		0	0	0
	7.26115e+08	1115.16	1.11516		0.3	0	0	0		0	0	0
	7.51871e+08	1128.19	1.12819		0.4	0	0	0		0	0	0
	6.88722e+08	1095.68	1.09568		0.5	0	0	0		0	0	0
	6.90564e+08	1096.65	1.09665		0.6	0	0	0		0	0	0
	6.27805e+08	1062.37	1.06237		0.7	1	0.07085	17.7113		184722153	0.01309	3.27166
	7.0412e+08	1103.78	1.10378		0.8	0	0	0		0	0	0
	8.31431e+08	1166.66	1.16666		0.9	0	0	0		0	0	0
	6.82595e+08	1092.42	1.09242		1	18	1.27521	318.803		11660000000	0.82631	206.577
	5155100381	2143.28	2.14328		1.1	27	1.91282	478.204		20970000000	1.48544	371.361
	7.46317e+08	1125.4	1.1254		1.2	3	0.21254	53.1338		2915000000	0.20653	51.632
	8.94e+08	1195.22	1.19522		1.3	0	0	0		0	0	0
	7.21997e+08	1113.04	1.11304		1.4	0	0	0		0	0	0
	7.69376e+08	1136.88	1.13688		1.5	0	0	0		0	0	0
	6.82351e+08	1092.29	1.09229		1.6	0	0	0		0	0	0
	7.4103e+08	1122.74	1.12274		1.7	0	0	0		0	0	0
	6.2412e+08	1060.29	1.06029		1.8	0	0	0		0	0	0
	7.73965e+08	1139.13	1.13913		1.9	0	0	0		0	0	0
	7.20377e+08	1112.21	1.11221		2	0	0	0		0	0	0
	7.02637e+08	1103	1.103		2.1	2	0.14169	35.4225		10080000000	0.714	178.501
	5.78845e+08	1034	1.034		2.2	1	0.07085	17.7113		5999000000	0.425	106.251
	6.72465e+08	1086.99	1.08699		2.3	0	0	0		0	0	0
	8.13723e+08	1158.31	1.15831		2.4	0	0	0		0	0	0
	849661055	1175.12	1.17512		2.5	0	0	0		0	0	0
	6.26972e+08	1061.9	1.0619		2.6	0	0	0		0	0	0
	7.13288e+08	1108.55	1.10855		2.7	0	0	0		0	0	0
	4923292578	2110.66	2.11066		2.8	0	0	0		0	0	0
	8.22822e+08	1162.61	1.16261		2.9	0	0	0		0	0	0
	5.80003e+08	1034.69	1.03469		3	0	0	0		0	0	0
	7.51997e+08	1128.25	1.12825		3.1	0	0	0		0	0	0
	6.31498e+08	1064.45	1.06445		3.2	0	0	0		0	0	0
	8.18268e+08	1160.47	1.16047		3.3	0	0	0		0	0	0
	6.87496e+08	1095.02	1.09502		3.4	0	0	0		0	0	0
	9.23342e+08	1208.15	1.20815		3.5	0	0	0		0	0	0
	8.46899e+08	1173.85	1.17385		3.6	0	0	0		0	0	0
	6.93883e+08	1098.41	1.09841		3.7	0	0	0		0	0	0
	7.54779e+08	1129.64	1.12964		3.8	0	0	0		0	0	0
	7.21997e+08	1113.04	1.11304		3.9	0	0	0		0	0	0
	6.62143e+08	1081.39	1.08139		4	0	0	0		0	0	0
	7.20751e+08	1112.4	1.1124		4.1	0	0	0		0	0	0
	1.84722e+08	706.6	0.7066		4.2	0	0	0		0	0	0
	5.98059e+08	1045.32	1.04532		4.3	0	0	0		0	0	0
	5.77687e+08	1033.31	1.03331		4.4	0	0	0		0	0	0
	6.61537e+08	1081.07	1.08107		4.5	0	0	0		0	0	0
	8.22171e+08	1162.31	1.16231		4.6	0	0	0		0	0	0
	696837966	1099.96	1.09996		4.7	0	0	0		0	0	0
	7.50102e+08	1127.3	1.1273		4.8	0	0	0		0	0	0
	9.73034e+08	1229.45	1.22945		4.9	0	0	0		0	0	0
	5999050533	2254.38	2.25438		5	0	0	0		0	0	0
	1018829364	1248.44	1.24844
			0		Sum	52	3.68394	920.986			3.67037	917.593
			0
			0
			0
			0
			0
			0
			0
			0
			0
			0
			0
			0
			0
			0
