# Supplementary material for: Analysis of imaging data on seasonal changes in the population structure and vertical distribution of two dominant planktonic copepod species in the western subarctic Pacific
Source: PeerJ. 2025 Sep 9;13:e19956. doi: 10.7717/peerj.19956 (PMC12428526; doi:10.7717/peerj.19956)
Supplement: Supplemental Information 1 [file peerj-13-19956-s001.zip › Raw data/Metridia SPR m2/Figure_Metridia -K2-SPR-m2-N4.xlsx]

## Sheet: Sheet1
	Split factor	Filtered (m3)	Distance towed (m)
	207	987	100		Abundance					Biovolume
					X		Y				Y
	Volume	ESD	ESD*0.001		size class	count	ind.m-3	ind.m-2		Ebv sum	mm3.m-3	mm3.m-2
	4585663362	2061.27	2.06127		0	0	0	0		0	0	0
	2487452550	1681.07	1.68107		0.1	0	0	0		0	0	0
	2863905001	1761.92	1.76192		0.2	0	0	0		0	0	0
	3733915277	1924.81	1.92481		0.3	0	0	0		0	0	0
	3359308634	1858.16	1.85816		0.4	0	0	0		0	0	0
	2.99052e+08	829.69	0.82969		0.5	0	0	0		0	0	0
	3299339783	1847.04	1.84704		0.6	0	0	0		0	0	0
	2.146e+08	742.808	0.742808		0.7	1	0.20973	20.9726		214599601	0.04501	4.50072
			0		0.8	1	0.20973	20.9726		299052036	0.06272	6.27191
			0		0.9	0	0	0		0	0	0
			0		1	0	0	0		0	0	0
			0		1.1	0	0	0		0	0	0
			0		1.2	0	0	0		0	0	0
			0		1.3	0	0	0		0	0	0
			0		1.4	0	0	0		0	0	0
			0		1.5	0	0	0		0	0	0
			0		1.6	1	0.20973	20.9726		2487000000	0.52168	52.1685
			0		1.7	1	0.20973	20.9726		2864000000	0.60064	60.0637
			0		1.8	2	0.41945	41.9453		6659000000	1.39649	139.649
			0		1.9	1	0.20973	20.9726		3734000000	0.7831	78.3101
			0		2	1	0.20973	20.9726		4586000000	0.96173	96.1735
			0		2.1	0	0	0		0	0	0
			0		2.2	0	0	0		0	0	0
			0		2.3	0	0	0		0	0	0
			0		2.4	0	0	0		0	0	0
			0		2.5	0	0	0		0	0	0
			0		2.6	0	0	0		0	0	0
			0		2.7	0	0	0		0	0	0
			0		2.8	0	0	0		0	0	0
			0		2.9	0	0	0		0	0	0
			0		3	0	0	0		0	0	0
			0		3.1	0	0	0		0	0	0
			0		3.2	0	0	0		0	0	0
			0		3.3	0	0	0		0	0	0
			0		3.4	0	0	0		0	0	0
			0		3.5	0	0	0		0	0	0
			0		3.6	0	0	0		0	0	0
			0		3.7	0	0	0		0	0	0
			0		3.8	0	0	0		0	0	0
			0		3.9	0	0	0		0	0	0
			0		4	0	0	0		0	0	0
			0		4.1	0	0	0		0	0	0
			0		4.2	0	0	0		0	0	0
			0		4.3	0	0	0		0	0	0
			0		4.4	0	0	0		0	0	0
			0		4.5	0	0	0		0	0	0
			0		4.6	0	0	0		0	0	0
			0		4.7	0	0	0		0	0	0
			0		4.8	0	0	0		0	0	0
			0		4.9	0	0	0		0	0	0
			0		5	0	0	0		0	0	0
			0
			0		Sum	8	1.67781	167.781			4.37138	437.138
			0
			0
			0
			0
			0
			0
			0
			0
			0
			0
			0
			0
			0
