# Supplementary material for: Analysis of imaging data on seasonal changes in the population structure and vertical distribution of two dominant planktonic copepod species in the western subarctic Pacific
Source: PeerJ. 2025 Sep 9;13:e19956. doi: 10.7717/peerj.19956 (PMC12428526; doi:10.7717/peerj.19956)
Supplement: Supplemental Information 1 [file peerj-13-19956-s001.zip › Raw data/Metridia SPR m2/Figure_Metridia -K2-SPR-m2-N8.xlsx]

## Sheet: Sheet1
	Split factor	Filtered (m3)	Distance towed (m)
	233.6	550.7	50		Abundance					Biovolume
					X		Y				Y
	Volume	ESD	ESD*0.001		size class	count	ind.m-3	ind.m-2		Ebv sum	mm3.m-3	mm3.m-2
	3602752913	1902.01	1.90201		0	0	0	0		0	0	0
	2535999955	1691.93	1.69193		0.1	0	0	0		0	0	0
	2543963465	1693.7	1.6937		0.2	0	0	0		0	0	0
	2518396114	1688.01	1.68801		0.3	0	0	0		0	0	0
	7.21499e+08	1112.79	1.11279		0.4	0	0	0		0	0	0
	3524005590	1888.05	1.88805		0.5	0	0	0		0	0	0
	3230277818	1834.06	1.83406		0.6	0	0	0		0	0	0
	2691039964	1725.73	1.72573		0.7	0	0	0		0	0	0
	2757221587	1739.77	1.73977		0.8	0	0	0		0	0	0
	2932457810	1775.87	1.77587		0.9	1	0.42419	21.2094		421189002	0.17866	8.93315
	2991331398	1787.68	1.78768		1	1	0.42419	21.2094		533705670	0.22639	11.3196
	2963741978	1782.16	1.78216		1.1	2	0.84837	42.4187		1463000000	0.62049	31.0246
	2580092673	1701.68	1.70168		1.2	0	0	0		0	0	0
	7.41281e+08	1122.87	1.12287		1.3	0	0	0		0	0	0
	3138888194	1816.6	1.8166		1.4	1	0.42419	21.2094		1704000000	0.72267	36.1337
	3250430603	1837.87	1.83787		1.5	2	0.84837	42.4187		4105000000	1.74142	87.0709
	3509212767	1885.4	1.8854		1.6	8	3.3935	169.675		19430000000	8.24207	412.104
	2669612859	1721.14	1.72114		1.7	19	8.05956	402.978		53070000000	22.5108	1125.54
	3342048906	1854.97	1.85497		1.8	20	8.48375	424.187		66620000000	28.2593	1412.96
	3580407110	1898.07	1.89807		1.9	7	2.96931	148.466		26780000000	11.359	567.952
	3220422320	1832.19	1.83219		2	1	0.42419	21.2094		4279000000	1.81496	90.7478
	2934049231	1776.19	1.77619		2.1	2	0.84837	42.4187		10340000000	4.38645	219.323
	2451200973	1672.86	1.67286		2.2	0	0	0		0	0	0
	3163744417	1821.38	1.82138		2.3	0	0	0		0	0	0
	2194157828	1612.22	1.61222		2.4	0	0	0		0	0	0
	2663253657	1719.77	1.71977		2.5	0	0	0		0	0	0
	3210576865	1830.32	1.83032		2.6	0	0	0		0	0	0
	3226786181	1833.4	1.8334		2.7	0	0	0		0	0	0
	3678430786	1915.23	1.91523		2.8	0	0	0		0	0	0
	2823347776	1753.57	1.75357		2.9	0	0	0		0	0	0
	2525962649	1689.7	1.6897		3	0	0	0		0	0	0
	5.33706e+08	1006.39	1.00639		3.1	0	0	0		0	0	0
	2648627465	1716.62	1.71662		3.2	0	0	0		0	0	0
	2121788178	1594.29	1.59429		3.3	0	0	0		0	0	0
	2666914398	1720.56	1.72056		3.4	0	0	0		0	0	0
	3825698390	1940.46	1.94046		3.5	0	0	0		0	0	0
	2924306298	1774.22	1.77422		3.6	0	0	0		0	0	0
	1983513681	1558.88	1.55888		3.7	0	0	0		0	0	0
	3270625123	1841.67	1.84167		3.8	0	0	0		0	0	0
	2749625312	1738.17	1.73817		3.9	0	0	0		0	0	0
	2422215735	1666.24	1.66624		4	0	0	0		0	0	0
	2238366296	1622.97	1.62297		4.1	0	0	0		0	0	0
	3559805066	1894.42	1.89442		4.2	0	0	0		0	0	0
	421189002	930.021	0.930021		4.3	0	0	0		0	0	0
	3892179545	1951.63	1.95163		4.4	0	0	0		0	0	0
	3407082242	1866.93	1.86693		4.5	0	0	0		0	0	0
	3845929220	1943.87	1.94387		4.6	0	0	0		0	0	0
	3483269961	1880.74	1.88074		4.7	0	0	0		0	0	0
	1703668052	1481.82	1.48182		4.8	0	0	0		0	0	0
	3258668228	1839.42	1.83942		4.9	0	0	0		0	0	0
	4278666370	2014.2	2.0142		5	0	0	0		0	0	0
	2656707042	1718.36	1.71836
	4154738708	1994.57	1.99457		Sum	64	27.148	1357.4			80.0622	4003.11
	3115721026	1812.12	1.81212
	2906042651	1770.52	1.77052
	4861954361	2101.86	2.10186
	3315696876	1850.09	1.85009
	2876742151	1764.55	1.76455
	3432625348	1871.58	1.87158
	2901680911	1769.63	1.76963
	3379517161	1861.88	1.86188
	2731150825	1734.27	1.73427
	5478881767	2187.25	2.18725
	3778631668	1932.47	1.93247
			0
			0
