# Supplementary material for: Analysis of imaging data on seasonal changes in the population structure and vertical distribution of two dominant planktonic copepod species in the western subarctic Pacific
Source: PeerJ. 2025 Sep 9;13:e19956. doi: 10.7717/peerj.19956 (PMC12428526; doi:10.7717/peerj.19956)
Supplement: Supplemental Information 1 [file peerj-13-19956-s001.zip › Raw data/Metridia SUM m2/Figure_Metridia -K2-SUM-m2-D1.xlsx]

## Sheet: Sheet1
	Split factor	Filtered (m3)	Distance towed (m)
	204.4	2868.9	250		Abundance					Biovolume
					X		Y				Y
	Volume	ESD	ESD*0.001		size class	count	ind.m-3	ind.m-2		Ebv sum	mm3.m-3	mm3.m-2
	3563837396	1895.13	1.89513		0	0	0	0		0	0	0
	9316440005	2610.66	2.61066		0.1	0	0	0		0	0	0
	4664849194	2073.07	2.07307		0.2	0	0	0		0	0	0
	4334964659	2023	2.023		0.3	0	0	0		0	0	0
	7928481694	2473.99	2.47399		0.4	0	0	0		0	0	0
	7985911201	2479.94	2.47994		0.5	0	0	0		0	0	0
	4591667453	2062.17	2.06217		0.6	0	0	0		0	0	0
	8046263232	2486.18	2.48618		0.7	0	0	0		0	0	0
	7687530569	2448.67	2.44867		0.8	0	0	0		0	0	0
	7580541753	2437.25	2.43725		0.9	0	0	0		0	0	0
	4962588533	2116.26	2.11626		1	0	0	0		0	0	0
	4116149613	1988.37	1.98837		1.1	0	0	0		0	0	0
	7595287938	2438.83	2.43883		1.2	0	0	0		0	0	0
	8158187108	2497.65	2.49765		1.3	1	0.07125	17.8117		1365000000	0.09727	24.3181
	7722388811	2452.36	2.45236		1.4	0	0	0		0	0	0
	4103684083	1986.36	1.98636		1.5	0	0	0		0	0	0
	4054391356	1978.38	1.97838		1.6	1	0.07125	17.8117		2194000000	0.15634	39.0849
	7352390977	2412.55	2.41255		1.7	1	0.07125	17.8117		2585000000	0.1842	46.0509
	3224938177	1833.05	1.83305		1.8	3	0.21374	53.4351		10040000000	0.71511	178.779
	7852952901	2466.1	2.4661		1.9	4	0.28499	71.2468		16250000000	1.15796	289.491
	7156816759	2390.97	2.39097		2	5	0.35623	89.0585		22470000000	1.60122	400.305
	1365287503	1376.39	1.37639		2.1	1	0.07125	17.8117		4963000000	0.35357	88.3922
	3248372283	1837.48	1.83748		2.2	0	0	0		0	0	0
	2585431320	1702.86	1.70286		2.3	1	0.07125	17.8117		7157000000	0.5099	127.475
	3978623340	1965.98	1.96598		2.4	10	0.71247	178.117		77910000000	5.55084	1387.71
	8292274185	2511.26	2.51126		2.5	1	0.07125	17.8117		8292000000	0.5908	147.7
	2194338409	1612.26	1.61226		2.6	1	0.07125	17.8117		9316000000	0.66377	165.942
	4603452312	2063.93	2.06393		2.7	0	0	0		0	0	0
	4279343201	2014.31	2.01431		2.8	0	0	0		0	0	0
			0		2.9	0	0	0		0	0	0
			0		3	0	0	0		0	0	0
			0		3.1	0	0	0		0	0	0
			0		3.2	0	0	0		0	0	0
			0		3.3	0	0	0		0	0	0
			0		3.4	0	0	0		0	0	0
			0		3.5	0	0	0		0	0	0
			0		3.6	0	0	0		0	0	0
			0		3.7	0	0	0		0	0	0
			0		3.8	0	0	0		0	0	0
			0		3.9	0	0	0		0	0	0
			0		4	0	0	0		0	0	0
			0		4.1	0	0	0		0	0	0
			0		4.2	0	0	0		0	0	0
			0		4.3	0	0	0		0	0	0
			0		4.4	0	0	0		0	0	0
			0		4.5	0	0	0		0	0	0
			0		4.6	0	0	0		0	0	0
			0		4.7	0	0	0		0	0	0
			0		4.8	0	0	0		0	0	0
			0		4.9	0	0	0		0	0	0
			0		5	0	0	0		0	0	0
			0
			0		Sum	29	2.06616	516.539			11.581	2895.25
			0
			0
			0
			0
			0
			0
			0
			0
			0
			0
			0
			0
			0
			0
