# Supplementary material for: Analysis of imaging data on seasonal changes in the population structure and vertical distribution of two dominant planktonic copepod species in the western subarctic Pacific
Source: PeerJ. 2025 Sep 9;13:e19956. doi: 10.7717/peerj.19956 (PMC12428526; doi:10.7717/peerj.19956)
Supplement: Supplemental Information 1 [file peerj-13-19956-s001.zip › Raw data/Metridia SUM m2/Figure_Metridia -K2-SUM-m2-D2.xlsx]

## Sheet: Histogram
	Split factor	Filtered (m3)	Distance towed (m)
	317.333	3039.1	250		Abundance					Biovolume
					X		Y				Y
	Volume	ESD	ESD*0.001		size class	count	ind.m-3	ind.m-2		Ebv sum	mm3.m-3	mm3.m-2
	4.30599e+09	2018.48	2.01848		0	0	0	0		0	0	0
	8.24776e+08	1163.53	1.16353		0.1	0	0	0		0	0	0
	8.29864e+08	1165.92	1.16592		0.2	0	0	0		0	0	0
	6.19494e+08	1057.66	1.05766		0.3	0	0	0		0	0	0
	7.14932e+09	2390.13	2.39013		0.4	0	0	0		0	0	0
	8.06469e+08	1154.86	1.15486		0.5	0	0	0		0	0	0
	8.54931e+08	1177.55	1.17755		0.6	0	0	0		0	0	0
	7.88684e+08	1146.31	1.14631		0.7	0	0	0		0	0	0
	7.39018e+08	1121.72	1.12172		0.8	1	0.104417	26.1042		3.58975e+08	0.0374831	9.37077
	7.93054e+08	1148.42	1.14842		0.9	1	0.104417	26.1042		4.87725e+08	0.0509267	12.7317
	7.03531e+09	2377.36	2.37736		1	2	0.208834	52.2084		1.28953e+09	0.134648	33.6621
	8.39546e+08	1170.44	1.17044		1.1	14	1.46184	365.459		1.14452e+10	1.19507	298.768
	5.9461e+09	2247.73	2.24773		1.2	7	0.730918	182.73		7.14246e+09	0.745794	186.448
	8.75323e+08	1186.83	1.18683		1.3	1	0.104417	26.1042		1.25116e+09	0.130642	32.6606
	3.58975e+08	881.77	0.88177		1.4	1	0.104417	26.1042		1.67669e+09	0.175074	43.7686
	7.5225e+08	1128.38	1.12838		1.5	0	0	0		0	0	0
	7.58705e+08	1131.6	1.1316		1.6	0	0	0		0	0	0
	1.25116e+09	1336.92	1.33692		1.7	0	0	0		0	0	0
	9.62176e+08	1224.86	1.22486		1.8	0	0	0		0	0	0
	1.03074e+09	1253.29	1.25329		1.9	1	0.104417	26.1042		3.61661e+09	0.377635	94.4088
	8.65504e+08	1182.38	1.18238		2	1	0.104417	26.1042		4.30599e+09	0.449618	112.405
	1.30965e+10	2924.5	2.9245		2.1	0	0	0		0	0	0
	8.87409e+09	2568.67	2.56867		2.2	1	0.104417	26.1042		5.9461e+09	0.620873	155.218
	3.61661e+09	1904.44	1.90444		2.3	3	0.313251	78.3127		2.10378e+10	2.1967	549.175
	6.85317e+09	2356.66	2.35666		2.4	0	0	0		0	0	0
	9.02044e+08	1198.79	1.19879		2.5	2	0.208834	52.2084		1.79567e+10	1.87498	468.746
	8.15021e+08	1158.93	1.15893		2.6	0	0	0		0	0	0
	4.87725e+08	976.62	0.97662		2.7	0	0	0		0	0	0
	6.70031e+08	1085.67	1.08567		2.8	0	0	0		0	0	0
	1.00376e+09	1242.26	1.24226		2.9	1	0.104417	26.1042		1.30965e+10	1.36749	341.873
	9.29845e+08	1210.98	1.21098		3	0	0	0		0	0	0
	1.0403e+09	1257.15	1.25715		3.1	0	0	0		0	0	0
	9.08262e+09	2588.64	2.58864		3.2	0	0	0		0	0	0
	1.11798e+09	1287.69	1.28769		3.3	0	0	0		0	0	0
	1.67669e+09	1473.96	1.47396		3.4	0	0	0		0	0	0
	1.05767e+09	1264.11	1.26411		3.5	0	0	0		0	0	0
			0		3.6	0	0	0		0	0	0
			0		3.7	0	0	0		0	0	0
			0		3.8	0	0	0		0	0	0
			0		3.9	0	0	0		0	0	0
			0		4	0	0	0		0	0	0
			0		4.1	0	0	0		0	0	0
			0		4.2	0	0	0		0	0	0
			0		4.3	0	0	0		0	0	0
			0		4.4	0	0	0		0	0	0
			0		4.5	0	0	0		0	0	0
			0		4.6	0	0	0		0	0	0
			0		4.7	0	0	0		0	0	0
			0		4.8	0	0	0		0	0	0
			0		4.9	0	0	0		0	0	0
			0		5	0	0	0		0	0	0
			0
			0		Sum	36	3.75901	939.752			9.35694	2339.24
			0
			0
			0
			0
			0
			0
			0
			0
			0
			0
			0
			0
			0
			0
			0
			0
			0
			0
			0
			0
			0
			0
			0
			0
			0
			0
			0
			0
			0
			0
			0
			0
			0
			0
			0
			0
			0
			0
			0
			0
			0
			0
			0
			0
			0
			0
			0
			0
			0
			0
			0
			0
			0
			0
			0
			0
			0
			0
			0
			0
			0
			0
			0
			0
			0
			0
			0
			0
			0
			0
			0
			0
			0
			0
			0
			0
			0
			0
			0
			0
			0
			0
			0
			0
			0
			0
			0
			0
