# Supplementary material for: Analysis of imaging data on seasonal changes in the population structure and vertical distribution of two dominant planktonic copepod species in the western subarctic Pacific
Source: PeerJ. 2025 Sep 9;13:e19956. doi: 10.7717/peerj.19956 (PMC12428526; doi:10.7717/peerj.19956)
Supplement: Supplemental Information 1 [file peerj-13-19956-s001.zip › Raw data/Metridia SUM m2/Figure_Metridia -K2-SUM-m2-D3.xlsx]

## Sheet: Histogram
	Split factor	Filtered (m3)	Distance towed (m)
	195.2	1989	200		Abundance					Biovolume
					X		Y				Y
	Volume	ESD	ESD*0.001		size class	count	ind.m-3	ind.m-2		Ebv sum	mm3.m-3	mm3.m-2
	5.93849e+08	1042.86	1.04286		0	0	0	0		0	0	0
	8.4427e+08	1172.63	1.17263		0.1	0	0	0		0	0	0
	4.28711e+08	935.525	0.935525		0.2	0	0	0		0	0	0
	7.70509e+09	2450.53	2.45053		0.3	0	0	0		0	0	0
	7.65814e+08	1135.12	1.13512		0.4	0	0	0		0	0	0
	9.22419e+09	2602.02	2.60202		0.5	1	0.0981398	19.628		1.03341e+08	0.0101419	2.02838
	8.35705e+09	2517.78	2.51778		0.6	6	0.588839	117.768		9.12353e+08	0.0895381	17.9076
	4.15473e+08	925.795	0.925795		0.7	6	0.588839	117.768		1.41345e+09	0.138715	27.743
	1.01464e+09	1246.73	1.24673		0.8	9	0.883258	176.652		2.64908e+09	0.25998	51.996
	1.06007e+09	1265.06	1.26506		0.9	8	0.785118	157.024		3.50389e+09	0.34387	68.7741
	7.61086e+09	2440.5	2.4405		1	2	0.19628	39.2559		1.21133e+09	0.11888	23.7759
	4.89038e+08	977.496	0.977496		1.1	8	0.785118	157.024		6.54343e+09	0.642171	128.434
	8.89798e+09	2570.97	2.57097		1.2	2	0.19628	39.2559		2.07471e+09	0.203612	40.7223
	1.59531e+09	1449.71	1.44971		1.3	2	0.19628	39.2559		2.41488e+09	0.236996	47.3991
	9.03521e+08	1199.44	1.19944		1.4	2	0.19628	39.2559		3.29682e+09	0.323549	64.7098
	8.58891e+08	1179.36	1.17936		1.5	1	0.0981398	19.628		1.98771e+09	0.195073	39.0146
	6.17481e+08	1056.51	1.05651		1.6	18	1.76652	353.303		4.30972e+10	4.22955	845.91
	4.30914e+08	937.124	0.937124		1.7	34	3.33675	667.35		9.57324e+10	9.39516	1879.03
	7.42665e+08	1123.56	1.12356		1.8	29	2.84605	569.211		9.63709e+10	9.45782	1891.56
	4.22961e+08	931.324	0.931324		1.9	9	0.883258	176.652		3.41365e+10	3.35015	670.029
	3.22392e+08	850.737	0.850737		2	1	0.0981398	19.628		4.53312e+09	0.44488	88.976
	8.2908e+08	1165.55	1.16555		2.1	2	0.19628	39.2559		1.00724e+10	0.988504	197.701
	6.51991e+09	2317.83	2.31783		2.2	0	0	0		0	0	0
	1.34605e+08	635.849	0.635849		2.3	1	0.0981398	19.628		6.51991e+09	0.639862	127.972
	1.68507e+08	685.288	0.685288		2.4	4	0.392559	78.5118		3.07316e+10	3.016	603.199
	3.58296e+09	1898.52	1.89852		2.5	2	0.19628	39.2559		1.7255e+10	1.6934	338.681
	2.09297e+08	736.639	0.736639		2.6	1	0.0981398	19.628		9.22419e+09	0.90526	181.052
	2.30174e+09	1638.15	1.63815		2.7	0	0	0		0	0	0
	2.85897e+09	1760.91	1.76091		2.8	0	0	0		0	0	0
	3.76695e+09	1930.47	1.93047		2.9	0	0	0		0	0	0
	3.01006e+08	831.493	0.831493		3	0	0	0		0	0	0
	3.48664e+09	1881.35	1.88135		3.1	0	0	0		0	0	0
	2.8375e+09	1756.49	1.75649		3.2	0	0	0		0	0	0
	2.57647e+09	1700.89	1.70089		3.3	0	0	0		0	0	0
	3.20955e+09	1830.13	1.83013		3.4	0	0	0		0	0	0
	2.63173e+09	1712.96	1.71296		3.5	0	0	0		0	0	0
	3.74211e+09	1926.22	1.92622		3.6	0	0	0		0	0	0
	3.05705e+09	1800.67	1.80067		3.7	0	0	0		0	0	0
	3.49655e+09	1883.13	1.88313		3.8	0	0	0		0	0	0
	3.06451e+09	1802.14	1.80214		3.9	0	0	0		0	0	0
	3.68015e+09	1915.53	1.91553		4	0	0	0		0	0	0
	2.76485e+08	808.272	0.808272		4.1	0	0	0		0	0	0
	2.69104e+09	1725.73	1.72573		4.2	0	0	0		0	0	0
	2.85799e+09	1760.71	1.76071		4.3	0	0	0		0	0	0
	3.1208e+09	1813.1	1.8131		4.4	0	0	0		0	0	0
	1.55778e+08	667.579	0.667579		4.5	0	0	0		0	0	0
	1.98771e+09	1559.98	1.55998		4.6	0	0	0		0	0	0
	3.33353e+09	1853.4	1.8534		4.7	0	0	0		0	0	0
	2.60528e+08	792.413	0.792413		4.8	0	0	0		0	0	0
	2.4916e+09	1682	1.682		4.9	0	0	0		0	0	0
	3.98276e+08	912.841	0.912841		5	0	0	0		0	0	0
	2.4788e+09	1679.12	1.67912
	8.0062e+09	2482.04	2.48204		Sum	148	14.5247	2904.94			36.6831	7336.62
	2.96354e+09	1782.12	1.78212
	4.53312e+09	2053.37	2.05337
	2.54871e+09	1694.76	1.69476
	2.41587e+09	1664.79	1.66479
	2.52994e+09	1690.59	1.69059
	1.47332e+08	655.289	0.655289
	2.30358e+09	1638.58	1.63858
	3.38494e+09	1862.88	1.86288
	2.78689e+09	1745.99	1.74599
	3.55047e+09	1892.76	1.89276
	3.00476e+09	1790.35	1.79035
	2.82571e+09	1754.05	1.75405
	2.42446e+09	1666.76	1.66676
	2.74398e+09	1736.98	1.73698
	3.44122e+09	1873.15	1.87315
	2.75216e+09	1738.7	1.7387
	2.67849e+09	1723.05	1.72305
	2.26715e+09	1629.9	1.6299
	2.81039e+09	1750.88	1.75088
	1.03341e+08	582.227	0.582227
	2.76541e+09	1741.49	1.74149
	2.34445e+08	765.035	0.765035
	2.95815e+09	1781.04	1.78104
	3.40332e+09	1866.24	1.86624
	2.79746e+09	1748.19	1.74819
	3.28446e+09	1844.26	1.84426
	4.16718e+08	926.718	0.926718
	3.32171e+09	1851.2	1.8512
	2.94779e+09	1778.96	1.77896
	2.98233e+09	1785.88	1.78588
	1.26211e+09	1340.81	1.34081
	2.65382e+09	1717.74	1.71774
	3.08492e+09	1806.13	1.80613
	2.91994e+09	1773.34	1.77334
	2.37107e+09	1654.43	1.65443
	3.56915e+09	1896.07	1.89607
	3.62194e+09	1905.38	1.90538
	2.64555e+09	1715.95	1.71595
	3.1208e+09	1813.1	1.8131
	1.44333e+08	650.812	0.650812
	2.86686e+08	818.093	0.818093
	4.08834e+09	1983.88	1.98388
	2.36867e+09	1653.87	1.65387
	2.0216e+08	728.169	0.728169
	2.16587e+09	1605.26	1.60526
	2.56014e+08	787.811	0.787811
	2.4803e+09	1679.46	1.67946
	2.96973e+09	1783.36	1.78336
	5.01794e+08	985.921	0.985921
	3.02964e+08	833.292	0.833292
	2.47297e+09	1677.8	1.6778
	2.89811e+09	1768.91	1.76891
	3.45823e+09	1876.23	1.87623
	3.36826e+09	1859.81	1.85981
	3.42089e+09	1869.45	1.86945
	3.59956e+09	1901.44	1.90144
	2.7504e+09	1738.33	1.73833
	3.1273e+09	1814.36	1.81436
	1.15277e+09	1300.91	1.30091
	3.25043e+09	1837.87	1.83787
	2.68198e+08	800.115	0.800115
	2.74573e+09	1737.35	1.73735
	8.12815e+08	1157.88	1.15788
	3.57127e+09	1896.45	1.89645
	2.91188e+08	822.353	0.822353
	2.84459e+09	1757.95	1.75795
	2.82217e+09	1753.32	1.75332
	3.16007e+09	1820.68	1.82068
	3.13258e+09	1815.38	1.81538
	2.83632e+09	1756.25	1.75625
	5.2121e+09	2151.15	2.15115
	2.55118e+09	1695.3	1.6953
	3.22843e+09	1833.71	1.83371
	2.42987e+09	1668	1.668
	2.93126e+09	1775.63	1.77563
	2.85444e+09	1759.98	1.75998
	2.31717e+09	1641.8	1.6418
	7.86374e+08	1145.19	1.14519
	1.61798e+08	676.07	0.67607
	1.70151e+09	1481.19	1.48119
	2.89079e+09	1767.42	1.76742
	2.51001e+08	782.634	0.782634
	2.82826e+09	1754.58	1.75458
	2.67058e+09	1721.35	1.72135
	7.40948e+09	2418.78	2.41878
	3.20627e+09	1829.51	1.82951
	2.97195e+08	827.97	0.82797
	3.82809e+09	1940.86	1.94086
	3.44038e+09	1872.99	1.87299
	2.17829e+09	1608.32	1.60832
	3.93115e+09	1958.13	1.95813
	3.02964e+08	833.292	0.833292
	3.8782e+09	1949.29	1.94929
	3.49423e+09	1882.71	1.88271
	4.86031e+09	2101.62	2.10162
