# Supplementary material for: Analysis of imaging data on seasonal changes in the population structure and vertical distribution of two dominant planktonic copepod species in the western subarctic Pacific
Source: PeerJ. 2025 Sep 9;13:e19956. doi: 10.7717/peerj.19956 (PMC12428526; doi:10.7717/peerj.19956)
Supplement: Supplemental Information 1 [file peerj-13-19956-s001.zip › Raw data/Metridia SUM m2/Figure_Metridia -K2-SUM-m2-D4.xlsx]

## Sheet: Histogram
	Split factor	Filtered (m3)	Distance towed (m)
	190	627.8	100		Abundance					Biovolume
					X		Y				Y
	Volume	ESD	ESD*0.001		size class	count	ind.m-3	ind.m-2		Ebv sum	mm3.m-3	mm3.m-2
	1.68507e+08	685.288	0.685288		0	0	0	0		0	0	0
	3.58296e+09	1898.52	1.89852		0.1	0	0	0		0	0	0
	2.09297e+08	736.639	0.736639		0.2	0	0	0		0	0	0
	2.30174e+09	1638.15	1.63815		0.3	0	0	0		0	0	0
	2.85897e+09	1760.91	1.76091		0.4	0	0	0		0	0	0
	3.76695e+09	1930.47	1.93047		0.5	1	0.302644	30.2644		1.03341e+08	0.0312757	3.12757
	3.01006e+08	831.493	0.831493		0.6	5	1.51322	151.322		7.60332e+08	0.23011	23.011
	3.48664e+09	1881.35	1.88135		0.7	7	2.11851	211.851		1.65461e+09	0.500757	50.0757
	2.8375e+09	1756.49	1.75649		0.8	8	2.42115	242.115		2.32668e+09	0.704158	70.4158
	2.57647e+09	1700.89	1.70089		0.9	3	0.907932	90.7932		1.31679e+09	0.398518	39.8518
	3.20955e+09	1830.13	1.83013		1	0	0	0		0	0	0
	2.63173e+09	1712.96	1.71296		1.1	2	0.605288	60.5288		1.59919e+09	0.483985	48.3985
	3.74211e+09	1926.22	1.92622		1.2	0	0	0		0	0	0
	3.05705e+09	1800.67	1.80067		1.3	2	0.605288	60.5288		2.41488e+09	0.730849	73.0849
	3.49655e+09	1883.13	1.88313		1.4	1	0.302644	30.2644		1.70151e+09	0.514952	51.4952
	3.06451e+09	1802.14	1.80214		1.5	1	0.302644	30.2644		1.98771e+09	0.601568	60.1568
	3.68015e+09	1915.53	1.91553		1.6	18	5.44759	544.759		4.30972e+10	13.0431	1304.31
	2.76485e+08	808.272	0.808272		1.7	33	9.98726	998.726		9.30619e+10	28.1646	2816.46
	2.69104e+09	1725.73	1.72573		1.8	29	8.77668	877.668		9.63709e+10	29.1661	2916.61
	2.85799e+09	1760.71	1.76071		1.9	9	2.7238	272.38		3.41365e+10	10.3312	1033.12
	3.1208e+09	1813.1	1.8131		2	2	0.605288	60.5288		8.93579e+09	2.70436	270.436
	1.55778e+08	667.579	0.667579		2.1	2	0.605288	60.5288		1.00724e+10	3.04835	304.835
	1.98771e+09	1559.98	1.55998		2.2	0	0	0		0	0	0
	3.33353e+09	1853.4	1.8534		2.3	0	0	0		0	0	0
	2.60528e+08	792.413	0.792413		2.4	1	0.302644	30.2644		8.0062e+09	2.42303	242.303
	2.4916e+09	1682	1.682		2.5	0	0	0		0	0	0
	3.98276e+08	912.841	0.912841		2.6	0	0	0		0	0	0
	2.4788e+09	1679.12	1.67912		2.7	0	0	0		0	0	0
	8.0062e+09	2482.04	2.48204		2.8	0	0	0		0	0	0
	2.96354e+09	1782.12	1.78212		2.9	0	0	0		0	0	0
	4.53312e+09	2053.37	2.05337		3	0	0	0		0	0	0
	2.54871e+09	1694.76	1.69476		3.1	0	0	0		0	0	0
	2.41587e+09	1664.79	1.66479		3.2	0	0	0		0	0	0
	2.52994e+09	1690.59	1.69059		3.3	0	0	0		0	0	0
	1.47332e+08	655.289	0.655289		3.4	0	0	0		0	0	0
	2.30358e+09	1638.58	1.63858		3.5	0	0	0		0	0	0
	3.38494e+09	1862.88	1.86288		3.6	0	0	0		0	0	0
	2.78689e+09	1745.99	1.74599		3.7	0	0	0		0	0	0
	3.55047e+09	1892.76	1.89276		3.8	0	0	0		0	0	0
	3.00476e+09	1790.35	1.79035		3.9	0	0	0		0	0	0
	2.82571e+09	1754.05	1.75405		4	0	0	0		0	0	0
	2.42446e+09	1666.76	1.66676		4.1	0	0	0		0	0	0
	2.74398e+09	1736.98	1.73698		4.2	0	0	0		0	0	0
	3.44122e+09	1873.15	1.87315		4.3	0	0	0		0	0	0
	2.75216e+09	1738.7	1.7387		4.4	0	0	0		0	0	0
	2.67849e+09	1723.05	1.72305		4.5	0	0	0		0	0	0
	2.26715e+09	1629.9	1.6299		4.6	0	0	0		0	0	0
	2.81039e+09	1750.88	1.75088		4.7	0	0	0		0	0	0
	1.03341e+08	582.227	0.582227		4.8	0	0	0		0	0	0
	2.76541e+09	1741.49	1.74149		4.9	0	0	0		0	0	0
	2.34445e+08	765.035	0.765035		5	0	0	0		0	0	0
	2.95815e+09	1781.04	1.78104
	3.40332e+09	1866.24	1.86624		Sum	124	37.5279	3752.79			93.077	9307.7
	2.79746e+09	1748.19	1.74819
	3.28446e+09	1844.26	1.84426
	4.16718e+08	926.718	0.926718
	1.26917e+08	623.506	0.623506
	3.32171e+09	1851.2	1.8512
	2.94779e+09	1778.96	1.77896
	2.98233e+09	1785.88	1.78588
	1.26211e+09	1340.81	1.34081
	2.65382e+09	1717.74	1.71774
	3.08492e+09	1806.13	1.80613
	2.91994e+09	1773.34	1.77334
	2.37107e+09	1654.43	1.65443
	3.56915e+09	1896.07	1.89607
	3.62194e+09	1905.38	1.90538
	2.64555e+09	1715.95	1.71595
	3.1208e+09	1813.1	1.8131
	2.86686e+08	818.093	0.818093
	4.08834e+09	1983.88	1.98388
	2.36867e+09	1653.87	1.65387
	2.0216e+08	728.169	0.728169
	2.16587e+09	1605.26	1.60526
	2.56014e+08	787.811	0.787811
	2.4803e+09	1679.46	1.67946
	2.96973e+09	1783.36	1.78336
	5.01794e+08	985.921	0.985921
	3.02964e+08	833.292	0.833292
	2.47297e+09	1677.8	1.6778
	2.89811e+09	1768.91	1.76891
	3.45823e+09	1876.23	1.87623
	4.40266e+09	2033.48	2.03348
	3.36826e+09	1859.81	1.85981
	3.42089e+09	1869.45	1.86945
	3.59956e+09	1901.44	1.90144
	2.7504e+09	1738.33	1.73833
	3.1273e+09	1814.36	1.81436
	1.15277e+09	1300.91	1.30091
	3.25043e+09	1837.87	1.83787
	2.68198e+08	800.115	0.800115
	2.74573e+09	1737.35	1.73735
	8.12815e+08	1157.88	1.15788
	3.57127e+09	1896.45	1.89645
	2.91188e+08	822.353	0.822353
	2.84459e+09	1757.95	1.75795
	2.82217e+09	1753.32	1.75332
	3.16007e+09	1820.68	1.82068
	3.13258e+09	1815.38	1.81538
	2.83632e+09	1756.25	1.75625
	5.2121e+09	2151.15	2.15115
	2.55118e+09	1695.3	1.6953
	3.22843e+09	1833.71	1.83371
	2.42987e+09	1668	1.668
	2.93126e+09	1775.63	1.77563
	2.85444e+09	1759.98	1.75998
	2.31717e+09	1641.8	1.6418
	7.86374e+08	1145.19	1.14519
	1.61798e+08	676.07	0.67607
	1.70151e+09	1481.19	1.48119
	2.89079e+09	1767.42	1.76742
	2.51001e+08	782.634	0.782634
	2.82826e+09	1754.58	1.75458
	3.20627e+09	1829.51	1.82951
	2.97195e+08	827.97	0.82797
	3.82809e+09	1940.86	1.94086
	3.44038e+09	1872.99	1.87299
	2.17829e+09	1608.32	1.60832
	2.41161e+08	772.27	0.77227
	3.93115e+09	1958.13	1.95813
	3.02964e+08	833.292	0.833292
	3.8782e+09	1949.29	1.94929
	3.49423e+09	1882.71	1.88271
	4.86031e+09	2101.62	2.10162
			0
			0
			0
			0
			0
			0
			0
			0
			0
			0
			0
			0
			0
			0
			0
			0
			0
