# Supplementary material for: Analysis of imaging data on seasonal changes in the population structure and vertical distribution of two dominant planktonic copepod species in the western subarctic Pacific
Source: PeerJ. 2025 Sep 9;13:e19956. doi: 10.7717/peerj.19956 (PMC12428526; doi:10.7717/peerj.19956)
Supplement: Supplemental Information 1 [file peerj-13-19956-s001.zip › Raw data/Metridia SUM m2/Figure_Metridia -K2-SUM-m2-D5.xlsx]

## Sheet: Histogram
	Split factor	Filtered (m3)	Distance towed (m)
	336.667	545.9	50		Abundance					Biovolume
					X		Y				Y
	Volume	ESD	ESD*0.001		size class	count	ind.m-3	ind.m-2		Ebv sum	mm3.m-3	mm3.m-2
	7.62256e+08	1133.36	1.13336		0	0	0	0		0	0	0
	1.74763e+08	693.665	0.693665		0.1	0	0	0		0	0	0
	6.99427e+08	1101.32	1.10132		0.2	0	0	0		0	0	0
	1.38541e+08	641.987	0.641987		0.3	0	0	0		0	0	0
	7.23743e+08	1113.94	1.11394		0.4	0	0	0		0	0	0
	1.27476e+08	624.42	0.62442		0.5	2	1.23344	61.6719		1.9934e+08	0.122937	6.14684
	1.77099e+08	696.742	0.696742		0.6	12	7.40062	370.031		1.8498e+09	1.14081	57.0404
	1.45647e+08	652.781	0.652781		0.7	10	6.16719	308.359		2.25061e+09	1.38799	69.3996
	6.41419e+08	1069.99	1.06999		0.8	4	2.46687	123.344		1.33317e+09	0.822191	41.1095
	1.12028e+09	1288.58	1.28858		0.9	6	3.70031	185.016		2.74902e+09	1.69537	84.7687
	2.29748e+08	759.891	0.759891		1	4	2.46687	123.344		2.29747e+09	1.41689	70.8446
	9.39049e+07	563.936	0.563936		1.1	7	4.31703	215.851		5.23725e+09	3.22991	161.496
	1.05435e+08	586.132	0.586132		1.2	3	1.85016	92.5078		3.17661e+09	1.95907	97.9537
	2.82299e+08	813.899	0.813899		1.3	4	2.46687	123.344		5.11078e+09	3.15191	157.596
	2.03303e+08	729.538	0.729538		1.4	0	0	0		0	0	0
	5.44564e+08	1013.17	1.01317		1.5	0	0	0		0	0	0
	1.82353e+08	703.566	0.703566		1.6	0	0	0		0	0	0
	1.6476e+08	680.171	0.680171		1.7	0	0	0		0	0	0
	4.20252e+08	929.331	0.929331		1.8	0	0	0		0	0	0
	1.76553e+08	696.026	0.696026		1.9	0	0	0		0	0	0
	1.22951e+09	1329.16	1.32916		2	0	0	0		0	0	0
	5.20572e+08	998.069	0.998069		2.1	0	0	0		0	0	0
	3.19443e+08	848.135	0.848135		2.2	0	0	0		0	0	0
	1.01715e+09	1247.75	1.24775		2.3	0	0	0		0	0	0
	7.3839e+08	1121.4	1.1214		2.4	0	0	0		0	0	0
	4.36489e+08	941.149	0.941149		2.5	0	0	0		0	0	0
	2.60261e+08	792.143	0.792143		2.6	0	0	0		0	0	0
	2.5302e+08	784.727	0.784727		2.7	0	0	0		0	0	0
	1.8981e+08	713.029	0.713029		2.8	0	0	0		0	0	0
	3.80619e+08	899.147	0.899147		2.9	0	0	0		0	0	0
	1.4895e+08	657.678	0.657678		3	0	0	0		0	0	0
	5.71794e+08	1029.79	1.02979		3.1	0	0	0		0	0	0
	1.29544e+09	1352.51	1.35251		3.2	0	0	0		0	0	0
	1.27429e+09	1345.11	1.34511		3.3	0	0	0		0	0	0
	2.32905e+08	763.355	0.763355		3.4	0	0	0		0	0	0
	5.39691e+08	1010.14	1.01014		3.5	0	0	0		0	0	0
	4.27141e+08	934.381	0.934381		3.6	0	0	0		0	0	0
	2.57781e+08	789.619	0.789619		3.7	0	0	0		0	0	0
	1.31153e+09	1358.09	1.35809		3.8	0	0	0		0	0	0
	1.13343e+08	600.435	0.600435		3.9	0	0	0		0	0	0
	1.73521e+08	692.019	0.692019		4	0	0	0		0	0	0
	8.57175e+08	1178.57	1.17857		4.1	0	0	0		0	0	0
	7.36381e+08	1120.39	1.12039		4.2	0	0	0		0	0	0
	1.59833e+08	673.322	0.673322		4.3	0	0	0		0	0	0
	4.50158e+08	950.872	0.950872		4.4	0	0	0		0	0	0
	3.50809e+08	875.032	0.875032		4.5	0	0	0		0	0	0
	1.88933e+08	711.928	0.711928		4.6	0	0	0		0	0	0
	4.94413e+08	981.063	0.981063		4.7	0	0	0		0	0	0
	2.52493e+08	784.182	0.784182		4.8	0	0	0		0	0	0
	7.19879e+08	1111.95	1.11195		4.9	0	0	0		0	0	0
	1.49318e+08	658.22	0.65822		5	0	0	0		0	0	0
	1.03917e+09	1256.69	1.25669
			0		Sum	52	32.0694	1603.47			14.9271	746.354
			0
			0
			0
			0
			0
			0
			0
			0
			0
			0
			0
			0
			0
			0
			0
			0
			0
			0
			0
			0
			0
			0
			0
			0
			0
			0
			0
			0
			0
			0
			0
			0
			0
			0
			0
			0
			0
			0
			0
			0
			0
			0
			0
			0
			0
			0
			0
			0
			0
			0
			0
			0
			0
			0
			0
			0
			0
			0
			0
			0
			0
			0
			0
			0
			0
			0
			0
			0
			0
			0
			0
			0
			0
			0
			0
			0
			0
			0
			0
			0
			0
			0
			0
			0
			0
			0
			0
			0
