# Supplementary material for: Analysis of imaging data on seasonal changes in the population structure and vertical distribution of two dominant planktonic copepod species in the western subarctic Pacific
Source: PeerJ. 2025 Sep 9;13:e19956. doi: 10.7717/peerj.19956 (PMC12428526; doi:10.7717/peerj.19956)
Supplement: Supplemental Information 1 [file peerj-13-19956-s001.zip › Raw data/Metridia SUM m2/Figure_Metridia -K2-SUM-m2-D6.xlsx]

## Sheet: Histogram
	Split factor	Filtered (m3)	Distance towed (m)
	205.6	537.3	50		Abundance					Biovolume
					X		Y				Y
	Volume	ESD	ESD*0.001		size class	count	ind.m-3	ind.m-2		Ebv sum	mm3.m-3	mm3.m-2
	7.4657e+08	1125.53	1.12553		0	0	0	0		0	0	0
	7.77157e+08	1140.7	1.1407		0.1	0	0	0		0	0	0
	1.56152e+08	668.112	0.668112		0.2	0	0	0		0	0	0
	1.14956e+09	1299.71	1.29971		0.3	0	0	0		0	0	0
	6.34958e+08	1066.39	1.06639		0.4	0	0	0		0	0	0
	1.16587e+08	606.108	0.606108		0.5	6	2.29592	114.796		6.09324e+08	0.23316	11.658
	3.23823e+08	851.994	0.851994		0.6	25	9.56635	478.318		3.70129e+09	1.41631	70.8156
	2.77481e+08	809.242	0.809242		0.7	17	6.50512	325.256		3.60733e+09	1.38036	69.0179
	2.43674e+08	774.943	0.774943		0.8	10	3.82654	191.327		3.17505e+09	1.21495	60.7473
	1.38613e+08	642.098	0.642098		0.9	10	3.82654	191.327		4.56596e+09	1.74718	87.3591
	7.00414e+08	1101.84	1.10184		1	21	8.03573	401.787		1.27288e+10	4.87073	243.537
	1.6843e+08	685.184	0.685184		1.1	15	5.73981	286.991		1.1482e+10	4.39363	219.682
	5.42749e+08	1012.05	1.01205		1.2	3	1.14796	57.3981		3.10625e+09	1.18862	59.4309
	1.01855e+09	1248.33	1.24833		1.3	6	2.29592	114.796		7.61418e+09	2.9136	145.68
	1.9029e+08	713.629	0.713629		1.4	0	0	0		0	0	0
	1.48067e+08	656.376	0.656376		1.5	0	0	0		0	0	0
	2.27115e+08	756.976	0.756976		1.6	0	0	0		0	0	0
	9.38131e+08	1214.57	1.21457		1.7	0	0	0		0	0	0
	5.39012e+08	1009.72	1.00972		1.8	0	0	0		0	0	0
	1.15977e+09	1303.54	1.30354		1.9	0	0	0		0	0	0
	7.63272e+08	1133.86	1.13386		2	0	0	0		0	0	0
	2.10123e+08	737.606	0.737606		2.1	0	0	0		0	0	0
	1.31201e+08	630.443	0.630443		2.2	0	0	0		0	0	0
	5.74796e+08	1031.59	1.03159		2.3	0	0	0		0	0	0
	1.52499e+08	662.862	0.662862		2.4	0	0	0		0	0	0
	1.32586e+09	1363.01	1.36301		2.5	0	0	0		0	0	0
	9.41576e+07	564.442	0.564442		2.6	0	0	0		0	0	0
	1.28246e+08	625.675	0.625675		2.7	0	0	0		0	0	0
	1.93576e+08	717.714	0.717714		2.8	0	0	0		0	0	0
	1.09199e+08	593.026	0.593026		2.9	0	0	0		0	0	0
	8.01429e+08	1152.45	1.15245		3	0	0	0		0	0	0
	5.72833e+08	1030.41	1.03041		3.1	0	0	0		0	0	0
	6.53562e+08	1076.7	1.0767		3.2	0	0	0		0	0	0
	1.80543e+08	701.231	0.701231		3.3	0	0	0		0	0	0
	2.30941e+08	761.204	0.761204		3.4	0	0	0		0	0	0
	7.07832e+08	1105.72	1.10572		3.5	0	0	0		0	0	0
	6.06038e+08	1049.95	1.04995		3.6	0	0	0		0	0	0
	9.34e+07	562.924	0.562924		3.7	0	0	0		0	0	0
	1.55105e+08	666.617	0.666617		3.8	0	0	0		0	0	0
	4.76719e+08	969.217	0.969217		3.9	0	0	0		0	0	0
	6.20442e+08	1058.2	1.0582		4	0	0	0		0	0	0
	1.34605e+08	635.849	0.635849		4.1	0	0	0		0	0	0
	5.41389e+08	1011.2	1.0112		4.2	0	0	0		0	0	0
	3.57002e+08	880.151	0.880151		4.3	0	0	0		0	0	0
	6.35675e+08	1066.79	1.06679		4.4	0	0	0		0	0	0
	4.49306e+08	950.272	0.950272		4.5	0	0	0		0	0	0
	1.25384e+08	620.984	0.620984		4.6	0	0	0		0	0	0
	4.64074e+08	960.571	0.960571		4.7	0	0	0		0	0	0
	7.63018e+08	1133.74	1.13374		4.8	0	0	0		0	0	0
	2.05431e+08	732.075	0.732075		4.9	0	0	0		0	0	0
	3.11779e+08	841.297	0.841297		5	0	0	0		0	0	0
	7.98849e+08	1151.21	1.15121
	1.56376e+08	668.433	0.668433		Sum	113	43.2399	2162			19.3585	967.927
	1.61041e+08	675.014	0.675014
	4.36805e+08	941.376	0.941376
	1.61268e+08	675.331	0.675331
	6.21391e+08	1058.74	1.05874
	2.07238e+08	734.215	0.734215
	2.48027e+08	779.531	0.779531
	1.32757e+08	632.926	0.632926
	1.31908e+08	631.573	0.631573
	1.33779e+09	1367.09	1.36709
	2.2331e+08	752.726	0.752726
	6.37229e+08	1067.66	1.06766
	3.25733e+08	853.666	0.853666
	1.36675e+08	639.093	0.639093
	1.24503e+09	1334.73	1.33473
	4.55814e+08	954.838	0.954838
	1.13007e+08	599.841	0.599841
	1.49171e+08	658.004	0.658004
	4.72924e+08	966.639	0.966639
	2.87511e+08	818.877	0.818877
	3.15745e+08	844.85	0.84485
	1.30789e+09	1356.82	1.35682
	5.79308e+08	1034.28	1.03428
	1.56152e+08	668.112	0.668112
	1.78349e+08	698.378	0.698378
	6.63718e+08	1082.25	1.08225
	7.20253e+08	1112.15	1.11215
	3.00168e+08	830.721	0.830721
	5.05332e+08	988.233	0.988233
	7.91639e+08	1147.74	1.14774
	7.6048e+08	1132.48	1.13248
	1.07543e+08	590.013	0.590013
	6.57062e+08	1078.62	1.07862
	5.50931e+08	1017.11	1.01711
	6.68573e+08	1084.88	1.08488
	6.86392e+08	1094.44	1.09444
	3.91954e+08	907.985	0.907985
	1.95751e+08	720.391	0.720391
	9.20163e+07	560.13	0.56013
	5.81395e+08	1035.52	1.03552
	1.23786e+09	1332.16	1.33216
	5.46721e+08	1014.51	1.01451
	1.29861e+08	628.29	0.62829
	4.59884e+08	957.672	0.957672
	2.22215e+08	751.493	0.751493
	1.71664e+08	689.541	0.689541
	2.00206e+08	725.815	0.725815
	1.94945e+08	719.401	0.719401
	6.14643e+08	1054.89	1.05489
	1.81802e+08	702.856	0.702856
	4.53143e+08	952.969	0.952969
	7.93697e+08	1148.73	1.14873
	1.59531e+08	672.898	0.672898
	8.02204e+08	1152.82	1.15282
	3.28031e+08	855.668	0.855668
	2.52142e+08	783.818	0.783818
	1.63619e+08	678.596	0.678596
	7.23494e+08	1113.81	1.11381
	8.31693e+08	1166.78	1.16678
	3.47775e+08	872.503	0.872503
	1.58026e+08	670.775	0.670775
			0
			0
			0
			0
			0
			0
			0
			0
			0
			0
			0
			0
			0
			0
			0
			0
			0
			0
			0
			0
			0
			0
			0
			0
			0
			0
			0
			0
