# Supplementary material for: Analysis of imaging data on seasonal changes in the population structure and vertical distribution of two dominant planktonic copepod species in the western subarctic Pacific
Source: PeerJ. 2025 Sep 9;13:e19956. doi: 10.7717/peerj.19956 (PMC12428526; doi:10.7717/peerj.19956)
Supplement: Supplemental Information 1 [file peerj-13-19956-s001.zip › Raw data/Metridia SUM m2/Figure_Metridia -K2-SUM-m2-D7.xlsx]

## Sheet: Histogram
	Split factor	Filtered (m3)	Distance towed (m)
	173.6	423.6	50		Abundance					Biovolume
					X		Y				Y
	Volume	ESD	ESD*0.001		size class	count	ind.m-3	ind.m-2		Ebv sum	mm3.m-3	mm3.m-2
	1.74141e+08	692.842	0.692842		0	0	0	0		0	0	0
	2.45499e+08	776.873	0.776873		0.1	0	0	0		0	0	0
	3.57199e+08	880.313	0.880313		0.2	0	0	0		0	0	0
	4.35856e+08	940.694	0.940694		0.3	0	0	0		0	0	0
	3.90227e+08	906.649	0.906649		0.4	2	0.819641	40.9821		1.23929e+08	0.0507887	2.53943
	9.6953e+07	569.973	0.569973		0.5	90	36.8839	1844.19		8.6059e+09	3.52687	176.344
	2.75761e+08	807.566	0.807566		0.6	117	47.949	2397.45		1.59778e+10	6.54805	327.402
	1.78975e+08	699.194	0.699194		0.7	38	15.5732	778.659		8.6714e+09	3.55372	177.686
	1.41137e+08	645.973	0.645973		0.8	35	14.3437	717.186		1.1718e+10	4.80226	240.113
	9.51076e+07	566.333	0.566333		0.9	36	14.7535	737.677		1.5877e+10	6.50671	325.335
	1.10064e+08	594.587	0.594587		1	22	9.01605	450.803		1.30925e+10	5.36556	268.278
	5.9875e+07	485.381	0.485381		1.1	2	0.819641	40.9821		1.53617e+09	0.629554	31.4777
	1.01456e+08	578.664	0.578664		1.2	0	0	0		0	0	0
	8.15596e+07	538.053	0.538053		1.3	1	0.409821	20.491		1.34714e+09	0.552084	27.6042
	6.80761e+08	1091.44	1.09144		1.4	0	0	0		0	0	0
	1.16044e+08	605.167	0.605167		1.5	0	0	0		0	0	0
	9.9196e+07	574.335	0.574335		1.6	0	0	0		0	0	0
	1.12269e+08	598.532	0.598532		1.7	0	0	0		0	0	0
	1.51906e+08	662.001	0.662001		1.8	0	0	0		0	0	0
	1.17675e+08	607.988	0.607988		1.9	0	0	0		0	0	0
	2.43153e+08	774.391	0.774391		2	0	0	0		0	0	0
	1.40487e+08	644.979	0.644979		2.1	0	0	0		0	0	0
	2.50563e+08	782.179	0.782179		2.2	0	0	0		0	0	0
	1.42732e+08	648.397	0.648397		2.3	0	0	0		0	0	0
	8.25862e+07	540.302	0.540302		2.4	0	0	0		0	0	0
	1.44406e+08	650.922	0.650922		2.5	0	0	0		0	0	0
	1.09133e+08	592.906	0.592906		2.6	0	0	0		0	0	0
	9.86176e+07	573.216	0.573216		2.7	0	0	0		0	0	0
	1.09731e+08	593.987	0.593987		2.8	0	0	0		0	0	0
	1.26638e+08	623.048	0.623048		2.9	0	0	0		0	0	0
	2.99145e+08	829.776	0.829776		3	0	0	0		0	0	0
	5.6328e+08	1024.65	1.02465		3.1	0	0	0		0	0	0
	2.1802e+08	746.734	0.746734		3.2	0	0	0		0	0	0
	4.6472e+08	961.016	0.961016		3.3	0	0	0		0	0	0
	3.90227e+08	906.649	0.906649		3.4	0	0	0		0	0	0
	1.47846e+08	656.05	0.65605		3.5	0	0	0		0	0	0
	9.81044e+07	572.22	0.57222		3.6	0	0	0		0	0	0
	1.29229e+08	627.268	0.627268		3.7	0	0	0		0	0	0
	1.19518e+08	611.146	0.611146		3.8	0	0	0		0	0	0
	3.57889e+08	880.88	0.88088		3.9	0	0	0		0	0	0
	6.64597e+07	502.559	0.502559		4	0	0	0		0	0	0
	1.08801e+08	592.304	0.592304		4.1	0	0	0		0	0	0
	1.0847e+08	591.702	0.591702		4.2	0	0	0		0	0	0
	8.10779e+07	536.992	0.536992		4.3	0	0	0		0	0	0
	1.15909e+08	604.931	0.604931		4.4	0	0	0		0	0	0
	9.49173e+07	565.955	0.565955		4.5	0	0	0		0	0	0
	1.42224e+08	647.627	0.647627		4.6	0	0	0		0	0	0
	1.1713e+08	607.049	0.607049		4.7	0	0	0		0	0	0
	2.68108e+08	800.025	0.800025		4.8	0	0	0		0	0	0
	1.30918e+08	629.991	0.629991		4.9	0	0	0		0	0	0
	4.26617e+08	933.999	0.933999		5	0	0	0		0	0	0
	1.38325e+08	641.654	0.641654
	1.29088e+08	627.041	0.627041		Sum	343	140.568	7028.42			31.5356	1576.78
	1.36962e+08	639.539	0.639539
	1.32545e+08	632.588	0.632588
	1.27756e+08	624.876	0.624876
	5.18896e+08	996.997	0.996997
	7.69043e+07	527.615	0.527615
	9.31479e+07	562.417	0.562417
	3.63032e+08	885.079	0.885079
	7.04961e+07	512.533	0.512533
	1.15435e+08	604.105	0.604105
	1.31554e+08	631.008	0.631008
	1.00033e+08	575.947	0.575947
	4.34067e+08	939.404	0.939404
	1.74374e+08	693.151	0.693151
	3.78707e+08	897.639	0.897639
	1.18493e+08	609.394	0.609394
	1.67893e+08	684.455	0.684455
	2.37107e+08	767.919	0.767919
	1.20409e+08	612.661	0.612661
	9.86176e+07	573.216	0.573216
	1.59531e+08	672.898	0.672898
	1.19518e+08	611.146	0.611146
	4.25467e+08	933.159	0.933159
	3.5454e+08	878.123	0.878123
	1.08271e+08	591.341	0.591341
	9.24558e+07	561.02	0.56102
	2.50738e+08	782.361	0.782361
	8.59369e+07	547.512	0.547512
	1.17743e+08	608.105	0.608105
	5.34382e+08	1006.82	1.00682
	1.60437e+08	674.168	0.674168
	1.56376e+08	668.433	0.668433
	1.5354e+08	664.366	0.664366
	1.16859e+08	606.579	0.606579
	9.5997e+07	568.093	0.568093
	1.20478e+08	612.778	0.612778
	1.11666e+08	597.459	0.597459
	3.54737e+08	878.286	0.878286
	4.89367e+08	977.714	0.977714
	3.34377e+08	861.151	0.861151
	3.48655e+08	873.238	0.873238
	1.19176e+08	610.563	0.610563
	1.18561e+08	609.511	0.609511
	3.37468e+08	863.796	0.863796
	1.22681e+08	616.49	0.61649
	1.15435e+08	604.105	0.604105
	4.68924e+08	963.906	0.963906
	4.24945e+08	932.777	0.932777
	5.59955e+08	1022.63	1.02263
	1.27127e+08	623.849	0.623849
	8.31315e+07	541.488	0.541488
	4.94303e+08	980.991	0.980991
	1.33822e+08	634.614	0.634614
	1.14961e+08	603.278	0.603278
	9.44739e+07	565.073	0.565073
	1.9173e+08	715.425	0.715425
	1.62935e+08	677.65	0.67765
	5.69719e+08	1028.54	1.02854
	3.4553e+08	870.621	0.870621
	1.26219e+08	622.361	0.622361
	1.01845e+08	579.403	0.579403
	4.33751e+08	939.177	0.939177
	1.0419e+08	583.816	0.583816
	1.12537e+08	599.008	0.599008
	1.92452e+08	716.321	0.716321
	8.41647e+07	543.722	0.543722
	8.33135e+07	541.883	0.541883
	1.82905e+08	704.275	0.704275
	9.01406e+07	556.298	0.556298
	3.83846e+08	901.681	0.901681
	1.55105e+08	666.617	0.666617
	1.07543e+08	590.013	0.590013
	1.34961e+08	636.409	0.636409
	7.00291e+08	1101.78	1.10178
	1.11532e+08	597.22	0.59722
	1.11198e+08	596.623	0.596623
	3.87387e+08	904.445	0.904445
	2.28388e+08	758.388	0.758388
	5.25386e+08	1001.14	1.00114
	1.05107e+08	585.524	0.585524
	1.36103e+08	638.2	0.6382
	8.30708e+07	541.356	0.541356
	2.49162e+08	780.719	0.780719
	6.60206e+08	1080.34	1.08034
	2.91464e+08	822.613	0.822613
	1.38757e+08	642.32	0.64232
	1.01715e+08	579.157	0.579157
	6.4054e+07	496.42	0.49642
	9.79763e+07	571.971	0.571971
	1.60059e+08	673.639	0.673639
	1.39765e+08	643.873	0.643873
	1.06751e+08	588.561	0.588561
	9.70807e+07	570.223	0.570223
	1.17879e+08	608.34	0.60834
	7.80892e+07	530.311	0.530311
	1.86307e+08	708.615	0.708615
	7.40852e+07	521.088	0.521088
	4.24318e+08	932.318	0.932318
	9.96467e+07	575.203	0.575203
	1.32828e+08	633.039	0.633039
	1.34714e+09	1370.26	1.37026
	1.88614e+08	711.527	0.711527
	6.34242e+08	1065.99	1.06599
	9.54249e+07	566.963	0.566963
	1.61344e+08	675.436	0.675436
	1.43386e+08	649.386	0.649386
	7.02093e+07	511.837	0.511837
	1.2358e+08	617.992	0.617992
	6.284e+08	1062.7	1.0627
	9.95178e+07	574.955	0.574955
	1.52277e+08	662.539	0.662539
	1.43532e+08	649.606	0.649606
	1.43605e+08	649.716	0.649716
	1.4814e+08	656.485	0.656485
	3.243e+08	852.412	0.852412
	1.14219e+08	601.977	0.601977
	1.03602e+08	582.716	0.582716
	1.14017e+08	601.621	0.601621
	6.19376e+08	1057.59	1.05759
	3.37178e+08	863.548	0.863548
	1.15976e+08	605.049	0.605049
	1.10664e+08	595.666	0.595666
	1.73754e+08	692.328	0.692328
	1.15909e+08	604.931	0.604931
	8.82778e+07	552.439	0.552439
	1.02885e+08	581.369	0.581369
	4.49625e+08	950.497	0.950497
	1.44844e+08	651.579	0.651579
	5.83716e+08	1036.89	1.03689
	1.18834e+08	609.978	0.609978
	2.06662e+08	733.535	0.733535
	1.8496e+08	706.902	0.706902
	4.39444e+08	943.268	0.943268
	1.23026e+08	617.068	0.617068
	8.63666e+07	548.423	0.548423
	1.09665e+08	593.867	0.593867
	1.23995e+08	618.684	0.618684
	8.75363e+07	550.888	0.550888
	3.55032e+08	878.529	0.878529
	2.54075e+08	785.817	0.785817
	1.29018e+08	626.927	0.626927
	1.30848e+08	629.877	0.629877
	1.35175e+08	636.745	0.636745
	4.22127e+08	930.711	0.930711
	2.18773e+08	747.593	0.747593
	2.56986e+08	788.806	0.788806
	1.53391e+08	664.152	0.664152
	4.48136e+08	949.446	0.949446
	3.11591e+08	841.128	0.841128
	4.30284e+08	936.668	0.936668
	2.22805e+08	752.157	0.752157
	4.99587e+08	984.474	0.984474
	4.04324e+08	917.439	0.917439
	2.34617e+08	765.221	0.765221
	1.16994e+08	606.814	0.606814
	1.72979e+08	691.297	0.691297
	3.34859e+08	861.564	0.861564
	1.28877e+08	626.7	0.6267
	2.91096e+08	822.266	0.822266
	1.03668e+08	582.839	0.582839
	1.24619e+08	619.72	0.61972
	9.50441e+07	566.207	0.566207
	1.01003e+08	577.801	0.577801
	2.13685e+08	741.752	0.741752
	1.35389e+08	637.081	0.637081
	3.49536e+08	873.972	0.873972
	9.47906e+07	565.703	0.565703
	9.03276e+07	556.682	0.556682
	9.17028e+07	559.493	0.559493
	1.07213e+08	589.408	0.589408
	4.05764e+08	918.526	0.918526
	1.49466e+08	658.437	0.658437
	5.77687e+08	1033.31	1.03331
	2.18354e+08	747.116	0.747116
	1.67434e+08	683.83	0.68383
	1.3432e+08	635.4	0.6354
	3.21916e+08	850.318	0.850318
	4.85539e+08	975.158	0.975158
	4.51436e+08	951.771	0.951771
	6.06744e+08	1050.35	1.05035
	1.07081e+08	589.166	0.589166
	1.24411e+08	619.375	0.619375
	6.10866e+08	1052.73	1.05273
	1.21991e+08	615.332	0.615332
	1.2351e+08	617.876	0.617876
	2.496e+08	781.175	0.781175
	2.40383e+08	771.439	0.771439
	9.05771e+07	557.194	0.557194
	1.0269e+08	581.001	0.581001
	1.15367e+08	603.987	0.603987
	9.16401e+07	559.366	0.559366
	1.50056e+08	659.303	0.659303
	8.20422e+07	539.113	0.539113
	2.83668e+08	815.212	0.815212
	7.89819e+07	532.324	0.532324
	1.39188e+08	642.986	0.642986
	4.21814e+08	930.481	0.930481
	1.37464e+08	640.319	0.640319
	1.07477e+08	589.892	0.589892
	8.9767e+07	555.528	0.555528
	1.22405e+08	616.027	0.616027
	1.2206e+08	615.448	0.615448
	3.72991e+08	893.099	0.893099
	2.67392e+08	799.312	0.799312
	1.88853e+08	711.828	0.711828
	1.63923e+08	679.016	0.679016
	1.44625e+08	651.25	0.65125
	9.88746e+07	573.714	0.573714
	7.44356e+07	521.908	0.521908
	3.94092e+08	909.633	0.909633
	1.39765e+08	643.873	0.643873
	3.45043e+08	870.211	0.870211
	9.00783e+07	556.17	0.55617
	1.12806e+08	599.484	0.599484
	2.51352e+08	782.999	0.782999
	1.24897e+08	620.18	0.62018
	1.23787e+08	618.338	0.618338
	4.90134e+08	978.225	0.978225
	2.50388e+08	781.996	0.781996
	2.51001e+08	782.634	0.782634
	1.32616e+08	632.701	0.632701
	9.05771e+07	557.194	0.557194
	1.83299e+08	704.781	0.704781
	1.7827e+08	698.276	0.698276
	7.91608e+07	532.726	0.532726
	1.69891e+08	687.159	0.687159
	4.87835e+08	976.693	0.976693
	9.22046e+07	560.512	0.560512
	5.4071e+08	1010.78	1.01078
	1.27756e+08	624.876	0.624876
	5.78034e+08	1033.52	1.03352
	6.567e+08	1078.42	1.07842
	2.53635e+08	785.363	0.785363
	5.29428e+08	1003.7	1.0037
	8.14993e+07	537.921	0.537921
	9.26444e+07	561.401	0.561401
	2.6106e+08	792.953	0.792953
	1.02495e+08	580.632	0.580632
	1.02495e+08	580.632	0.580632
	2.05349e+08	731.978	0.731978
	1.76241e+08	695.616	0.695616
	3.48264e+08	872.911	0.872911
	5.37091e+08	1008.52	1.00852
	9.97111e+07	575.327	0.575327
	3.44166e+08	869.473	0.869473
	1.26638e+08	623.048	0.623048
	3.34087e+08	860.902	0.860902
	2.58135e+08	789.98	0.78998
	4.09886e+08	921.626	0.921626
	1.14084e+08	601.74	0.60174
	9.81044e+07	572.22	0.57222
	1.12403e+08	598.77	0.59877
	2.42633e+08	773.839	0.773839
	2.27454e+08	757.353	0.757353
	1.74763e+08	693.665	0.693665
	2.99331e+08	829.948	0.829948
	1.40487e+08	644.979	0.644979
	1.22198e+08	615.68	0.61568
	1.3546e+08	637.193	0.637193
	1.18561e+08	609.511	0.609511
	1.05764e+08	586.74	0.58674
	5.54923e+08	1019.56	1.01956
	6.58633e+08	1079.48	1.07948
	3.28894e+08	856.418	0.856418
	1.4426e+08	650.703	0.650703
	8.40429e+07	543.46	0.54346
	1.2601e+08	622.017	0.622017
	4.24527e+08	932.471	0.932471
	8.56305e+07	546.861	0.546861
	1.2206e+08	615.448	0.615448
	1.65904e+08	681.741	0.681741
	2.29834e+08	759.985	0.759985
	1.61117e+08	675.12	0.67512
	4.53784e+08	953.418	0.953418
	3.6601e+08	887.493	0.887493
	1.49023e+08	657.787	0.657787
	6.82228e+08	1092.22	1.09222
	1.25384e+08	620.984	0.620984
	1.18356e+08	609.16	0.60916
	4.41241e+08	944.552	0.944552
	1.19381e+08	610.913	0.610913
	3.52771e+08	876.661	0.876661
	8.35878e+08	1168.73	1.16873
	3.33509e+08	860.405	0.860405
	2.35474e+08	766.152	0.766152
	5.1221e+08	992.696	0.992696
	3.46213e+08	871.194	0.871194
	1.46379e+08	653.873	0.653873
	3.70892e+08	891.421	0.891421
	4.12262e+08	923.404	0.923404
	9.9196e+07	574.335	0.574335
			0
