# Supplementary material for: Analysis of imaging data on seasonal changes in the population structure and vertical distribution of two dominant planktonic copepod species in the western subarctic Pacific
Source: PeerJ. 2025 Sep 9;13:e19956. doi: 10.7717/peerj.19956 (PMC12428526; doi:10.7717/peerj.19956)
Supplement: Supplemental Information 1 [file peerj-13-19956-s001.zip › Raw data/Metridia SUM m2/Figure_Metridia -K2-SUM-m2-N1.xlsx]

## Sheet: Histogram
	Split factor	Filtered (m3)	Distance towed (m)
	187.2	3525.5	250		Abundance					Biovolume
					X		Y				Y
	Volume	ESD	ESD*0.001		size class	count	ind.m-3	ind.m-2		Ebv sum	mm3.m-3	mm3.m-2
	7.17557e+09	2393.05	2.39305		0	0	0	0		0	0	0
	7.87866e+09	2468.79	2.46879		0.1	0	0	0		0	0	0
	1.14704e+10	2798.08	2.79808		0.2	0	0	0		0	0	0
	4.75733e+09	2086.68	2.08668		0.3	0	0	0		0	0	0
	5.50782e+09	2191.09	2.19109		0.4	0	0	0		0	0	0
	2.19108e+08	747.974	0.747974		0.5	0	0	0		0	0	0
	3.43179e+09	1871.43	1.87143		0.6	0	0	0		0	0	0
	7.12444e+09	2387.36	2.38736		0.7	1	0.0530989	13.2747		2.19108e+08	0.0116344	2.9086
	3.0186e+09	1793.09	1.79309		0.8	0	0	0		0	0	0
	6.82351e+08	1092.29	1.09229		0.9	0	0	0		0	0	0
	2.9118e+09	1771.69	1.77169		1	1	0.0530989	13.2747		6.82351e+08	0.036232	9.05801
	3.19808e+09	1827.95	1.82795		1.1	0	0	0		0	0	0
	1.03278e+10	2701.9	2.7019		1.2	0	0	0		0	0	0
	4.38946e+09	2031.44	2.03144		1.3	0	0	0		0	0	0
	5.70556e+09	2217	2.217		1.4	0	0	0		0	0	0
	3.57084e+09	1896.37	1.89637		1.5	0	0	0		0	0	0
	3.61192e+09	1903.62	1.90362		1.6	0	0	0		0	0	0
	3.35286e+09	1856.97	1.85697		1.7	2	0.106198	26.5494		5.9304e+09	0.314897	78.7244
			0		1.8	4	0.212395	53.0989		1.35536e+10	0.719679	179.92
			0		1.9	1	0.0530989	13.2747		3.61192e+09	0.191789	47.9472
			0		2	2	0.106198	26.5494		9.14679e+09	0.485684	121.421
			0		2.1	1	0.0530989	13.2747		5.50782e+09	0.292459	73.1147
			0		2.2	1	0.0530989	13.2747		5.70556e+09	0.302959	75.7397
			0		2.3	2	0.106198	26.5494		1.43e+10	0.759314	189.829
			0		2.4	1	0.0530989	13.2747		7.87866e+09	0.418348	104.587
			0		2.5	0	0	0		0	0	0
			0		2.6	0	0	0		0	0	0
			0		2.7	2	0.106198	26.5494		2.17982e+10	1.15746	289.365
			0		2.8	0	0	0		0	0	0
			0		2.9	0	0	0		0	0	0
			0		3	0	0	0		0	0	0
			0		3.1	0	0	0		0	0	0
			0		3.2	0	0	0		0	0	0
			0		3.3	0	0	0		0	0	0
			0		3.4	0	0	0		0	0	0
			0		3.5	0	0	0		0	0	0
			0		3.6	0	0	0		0	0	0
			0		3.7	0	0	0		0	0	0
			0		3.8	0	0	0		0	0	0
			0		3.9	0	0	0		0	0	0
			0		4	0	0	0		0	0	0
			0		4.1	0	0	0		0	0	0
			0		4.2	0	0	0		0	0	0
			0		4.3	0	0	0		0	0	0
			0		4.4	0	0	0		0	0	0
			0		4.5	0	0	0		0	0	0
			0		4.6	0	0	0		0	0	0
			0		4.7	0	0	0		0	0	0
			0		4.8	0	0	0		0	0	0
			0		4.9	0	0	0		0	0	0
			0		5	0	0	0		0	0	0
			0
			0		Sum	18	0.955779	238.945			4.69045	1172.61
			0
			0
			0
			0
			0
			0
			0
			0
			0
			0
			0
			0
			0
			0
			0
			0
			0
			0
			0
			0
			0
			0
			0
			0
			0
			0
			0
			0
			0
			0
			0
			0
			0
			0
			0
			0
			0
			0
			0
			0
			0
			0
			0
			0
			0
			0
			0
			0
			0
			0
			0
			0
			0
			0
			0
			0
			0
			0
			0
			0
			0
			0
			0
			0
			0
			0
			0
			0
			0
			0
			0
			0
			0
			0
			0
			0
			0
			0
			0
			0
			0
			0
			0
			0
			0
			0
			0
			0
