# Supplementary material for: Analysis of imaging data on seasonal changes in the population structure and vertical distribution of two dominant planktonic copepod species in the western subarctic Pacific
Source: PeerJ. 2025 Sep 9;13:e19956. doi: 10.7717/peerj.19956 (PMC12428526; doi:10.7717/peerj.19956)
Supplement: Supplemental Information 1 [file peerj-13-19956-s001.zip › Raw data/Metridia SUM m2/Figure_Metridia -K2-SUM-m2-N2.xlsx]

## Sheet: Histogram
	Split factor	Filtered (m3)	Distance towed (m)
	327.333	3089.1	250		Abundance					Biovolume
					X		Y				Y
	Volume	ESD	ESD*0.001		size class	count	ind.m-3	ind.m-2		Ebv sum	mm3.m-3	mm3.m-2
	8.347e+08	1168.18	1.16818		0	0	0	0		0	0	0
	8.72805e+09	2554.5	2.5545		0.1	0	0	0		0	0	0
	4.50119e+09	2048.53	2.04853		0.2	0	0	0		0	0	0
	6.75049e+09	2344.83	2.34483		0.3	0	0	0		0	0	0
	5.39092e+09	2175.48	2.17548		0.4	0	0	0		0	0	0
	9.06613e+08	1200.81	1.20081		0.5	0	0	0		0	0	0
	7.52901e+09	2431.72	2.43172		0.6	0	0	0		0	0	0
	3.84484e+09	1943.69	1.94369		0.7	0	0	0		0	0	0
	8.05693e+08	1154.49	1.15449		0.8	2	0.211928	52.982		6.45197e+08	0.0683676	17.0919
	8.62989e+08	1181.23	1.18123		0.9	0	0	0		0	0	0
	3.28031e+08	855.668	0.855668		1	0	0	0		0	0	0
	8.73177e+09	2554.86	2.55486		1.1	11	1.1656	291.401		9.04403e+09	0.958341	239.585
	8.60741e+08	1180.21	1.18021		1.2	6	0.635784	158.946		5.94823e+09	0.630298	157.575
	1.01324e+09	1246.15	1.24615		1.3	1	0.105964	26.491		1.18806e+09	0.125892	31.473
	5.26858e+09	2158.9	2.1589		1.4	0	0	0		0	0	0
	3.17166e+08	846.115	0.846115		1.5	0	0	0		0	0	0
	7.41407e+08	1122.93	1.12293		1.6	0	0	0		0	0	0
	8.54668e+08	1177.42	1.17742		1.7	0	0	0		0	0	0
	7.63767e+09	2443.36	2.44336		1.8	0	0	0		0	0	0
	1.18806e+09	1314.06	1.31406		1.9	1	0.105964	26.491		3.84484e+09	0.407415	101.854
	7.50102e+08	1127.3	1.1273		2	1	0.105964	26.491		4.50119e+09	0.476964	119.241
	8.71205e+08	1184.97	1.18497		2.1	2	0.211928	52.982		1.06595e+10	1.12952	282.381
	8.41154e+09	2523.24	2.52324		2.2	0	0	0		0	0	0
	9.85592e+08	1234.71	1.23471		2.3	1	0.105964	26.491		6.75049e+09	0.715308	178.827
	9.98899e+08	1240.25	1.24025		2.4	2	0.211928	52.982		1.51667e+10	1.60712	401.78
	8.92126e+08	1194.38	1.19438		2.5	3	0.317892	79.473		2.58714e+10	2.74143	685.358
	8.39153e+08	1170.26	1.17026		2.6	0	0	0		0	0	0
	9.54777e+08	1221.71	1.22171		2.7	0	0	0		0	0	0
	7.31242e+08	1117.77	1.11777		2.8	0	0	0		0	0	0
	1.08911e+09	1276.51	1.27651		2.9	0	0	0		0	0	0
			0		3	0	0	0		0	0	0
			0		3.1	0	0	0		0	0	0
			0		3.2	0	0	0		0	0	0
			0		3.3	0	0	0		0	0	0
			0		3.4	0	0	0		0	0	0
			0		3.5	0	0	0		0	0	0
			0		3.6	0	0	0		0	0	0
			0		3.7	0	0	0		0	0	0
			0		3.8	0	0	0		0	0	0
			0		3.9	0	0	0		0	0	0
			0		4	0	0	0		0	0	0
			0		4.1	0	0	0		0	0	0
			0		4.2	0	0	0		0	0	0
			0		4.3	0	0	0		0	0	0
			0		4.4	0	0	0		0	0	0
			0		4.5	0	0	0		0	0	0
			0		4.6	0	0	0		0	0	0
			0		4.7	0	0	0		0	0	0
			0		4.8	0	0	0		0	0	0
			0		4.9	0	0	0		0	0	0
			0		5	0	0	0		0	0	0
			0
			0		Sum	30	3.17892	794.73			8.86066	2215.17
			0
			0
			0
			0
			0
			0
			0
			0
			0
			0
			0
			0
			0
			0
			0
			0
			0
			0
			0
			0
			0
			0
			0
			0
			0
			0
			0
			0
			0
			0
			0
			0
			0
			0
			0
			0
			0
			0
			0
			0
			0
			0
			0
			0
			0
			0
			0
			0
			0
			0
			0
			0
			0
			0
			0
			0
			0
			0
			0
			0
			0
			0
			0
			0
			0
			0
			0
			0
			0
			0
			0
			0
			0
			0
			0
			0
			0
			0
			0
			0
			0
			0
			0
			0
			0
			0
			0
			0
