# Supplementary material for: Analysis of imaging data on seasonal changes in the population structure and vertical distribution of two dominant planktonic copepod species in the western subarctic Pacific
Source: PeerJ. 2025 Sep 9;13:e19956. doi: 10.7717/peerj.19956 (PMC12428526; doi:10.7717/peerj.19956)
Supplement: Supplemental Information 1 [file peerj-13-19956-s001.zip › Raw data/Metridia SUM m2/Figure_Metridia -K2-SUM-m2-N3.xlsx]

## Sheet: Histogram
	Split factor	Filtered (m3)	Distance towed (m)
	178.8	1856.5	200		Abundance					Biovolume
					X		Y				Y
	Volume	ESD	ESD*0.001		size class	count	ind.m-3	ind.m-2		Ebv sum	mm3.m-3	mm3.m-2
	8.31873e+09	2513.93	2.51393		0	0	0	0		0	0	0
	4.14229e+08	924.87	0.92487		0.1	0	0	0		0	0	0
	8.00526e+08	1152.02	1.15202		0.2	0	0	0		0	0	0
	5.91748e+08	1041.63	1.04163		0.3	0	0	0		0	0	0
	1.01645e+09	1247.47	1.24747		0.4	0	0	0		0	0	0
	2.44542e+08	775.863	0.775863		0.5	0	0	0		0	0	0
	5.81442e+09	2231.02	2.23102		0.6	0	0	0		0	0	0
	4.89586e+08	977.86	0.97786		0.7	1	0.0963103	19.2621		2.44542e+08	0.0235519	4.71038
	1.04534e+10	2712.81	2.71281		0.8	1	0.0963103	19.2621		2.91004e+08	0.0280266	5.60533
	7.4233e+09	2420.28	2.42028		0.9	7	0.674172	134.834		3.23504e+09	0.311567	62.3135
	1.12592e+09	1290.73	1.29073		1	1	0.0963103	19.2621		5.91748e+08	0.0569914	11.3983
	6.76336e+09	2346.32	2.34632		1.1	3	0.288931	57.7862		2.51721e+09	0.242433	48.4866
	2.91004e+08	822.179	0.822179		1.2	3	0.288931	57.7862		3.15505e+09	0.303864	60.7728
	8.93717e+09	2574.74	2.57474		1.3	1	0.0963103	19.2621		1.32784e+09	0.127885	25.577
	5.15883e+08	995.064	0.995064		1.4	1	0.0963103	19.2621		1.64017e+09	0.157965	31.593
	8.34439e+08	1168.06	1.16806		1.5	1	0.0963103	19.2621		2.04265e+09	0.196728	39.3455
	2.04265e+09	1574.22	1.57422		1.6	0	0	0		0	0	0
	4.77153e+08	969.512	0.969512		1.7	1	0.0963103	19.2621		2.85089e+09	0.27457	54.914
	3.84553e+08	902.234	0.902234		1.8	1	0.0963103	19.2621		3.18887e+09	0.307121	61.4242
	1.32784e+09	1363.69	1.36369		1.9	1	0.0963103	19.2621		3.60105e+09	0.346818	69.3636
	8.82245e+08	1189.95	1.18995		2	0	0	0		0	0	0
	1.02103e+10	2691.62	2.69162		2.1	0	0	0		0	0	0
	4.3786e+08	942.133	0.942133		2.2	1	0.0963103	19.2621		5.81442e+09	0.559988	111.998
	5.15772e+08	994.992	0.994992		2.3	1	0.0963103	19.2621		6.76336e+09	0.651381	130.276
	7.75235e+09	2455.53	2.45553		2.4	2	0.192621	38.5241		1.51757e+10	1.46157	292.314
	1.01268e+09	1245.92	1.24592		2.5	2	0.192621	38.5241		1.72559e+10	1.66192	332.384
	3.60105e+09	1901.71	1.90171		2.6	1	0.0963103	19.2621		1.02103e+10	0.983358	196.672
	2.85089e+09	1759.25	1.75925		2.7	1	0.0963103	19.2621		1.04534e+10	1.00677	201.353
	3.18887e+09	1826.19	1.82619		2.8	0	0	0		0	0	0
	1.64017e+09	1463.18	1.46318		2.9	0	0	0		0	0	0
			0		3	0	0	0		0	0	0
			0		3.1	0	0	0		0	0	0
			0		3.2	0	0	0		0	0	0
			0		3.3	0	0	0		0	0	0
			0		3.4	0	0	0		0	0	0
			0		3.5	0	0	0		0	0	0
			0		3.6	0	0	0		0	0	0
			0		3.7	0	0	0		0	0	0
			0		3.8	0	0	0		0	0	0
			0		3.9	0	0	0		0	0	0
			0		4	0	0	0		0	0	0
			0		4.1	0	0	0		0	0	0
			0		4.2	0	0	0		0	0	0
			0		4.3	0	0	0		0	0	0
			0		4.4	0	0	0		0	0	0
			0		4.5	0	0	0		0	0	0
			0		4.6	0	0	0		0	0	0
			0		4.7	0	0	0		0	0	0
			0		4.8	0	0	0		0	0	0
			0		4.9	0	0	0		0	0	0
			0		5	0	0	0		0	0	0
			0
			0		Sum	30	2.88931	577.862			8.70251	1740.5
			0
			0
			0
			0
			0
			0
			0
			0
			0
			0
			0
			0
			0
			0
			0
			0
			0
			0
			0
			0
			0
			0
			0
			0
			0
			0
			0
			0
			0
			0
			0
			0
			0
			0
			0
			0
			0
			0
			0
			0
			0
			0
			0
			0
			0
			0
			0
			0
			0
			0
			0
			0
			0
			0
			0
			0
			0
			0
			0
			0
			0
			0
			0
			0
			0
			0
			0
			0
			0
			0
			0
			0
			0
			0
			0
			0
			0
			0
			0
			0
			0
			0
			0
			0
			0
			0
			0
			0
