# Supplementary material for: Analysis of imaging data on seasonal changes in the population structure and vertical distribution of two dominant planktonic copepod species in the western subarctic Pacific
Source: PeerJ. 2025 Sep 9;13:e19956. doi: 10.7717/peerj.19956 (PMC12428526; doi:10.7717/peerj.19956)
Supplement: Supplemental Information 1 [file peerj-13-19956-s001.zip › Raw data/Metridia SUM m2/Figure_Metridia -K2-SUM-m2-N4.xlsx]

## Sheet: Histogram
	Split factor	Filtered (m3)	Distance towed (m)
	297.6	936.3	100		Abundance					Biovolume
					X		Y				Y
	Volume	ESD	ESD*0.001		size class	count	ind.m-3	ind.m-2		Ebv sum	mm3.m-3	mm3.m-2
	2.53811e+08	785.545	0.785545		0	0	0	0		0	0	0
	3.17355e+08	846.283	0.846283		0.1	0	0	0		0	0	0
	1.55255e+08	666.83	0.66683		0.2	0	0	0		0	0	0
	3.29661e+08	857.084	0.857084		0.3	0	0	0		0	0	0
	1.59456e+08	672.792	0.672792		0.4	0	0	0		0	0	0
	2.87511e+08	818.877	0.818877		0.5	0	0	0		0	0	0
	2.96824e+08	827.625	0.827625		0.6	7	2.22493	222.493		1.1152e+09	0.354461	35.4461
	1.71973e+08	689.955	0.689955		0.7	5	1.58923	158.923		1.04644e+09	0.332609	33.2609
	3.28894e+08	856.418	0.856418		0.8	8	2.54277	254.277		2.54873e+09	0.810106	81.0106
	1.09641e+09	1279.36	1.27936		0.9	0	0	0		0	0	0
	1.48876e+08	657.57	0.65757		1	1	0.317847	31.7847		6.03335e+08	0.191768	19.1768
	1.95106e+08	719.599	0.719599		1.1	0	0	0		0	0	0
	9.21313e+08	1207.27	1.20727		1.2	3	0.953541	95.3541		3.1574e+09	1.00357	100.357
	6.03335e+08	1048.38	1.04838		1.3	0	0	0		0	0	0
	3.64309e+09	1909.08	1.90908		1.4	0	0	0		0	0	0
	2.09297e+08	736.639	0.736639		1.5	0	0	0		0	0	0
	1.13968e+09	1295.97	1.29597		1.6	0	0	0		0	0	0
	1.98339e+08	723.552	0.723552		1.7	1	0.317847	31.7847		2.60032e+09	0.826504	82.6504
	2.60032e+09	1706.12	1.70612		1.8	0	0	0		0	0	0
	3.02777e+08	833.121	0.833121		1.9	1	0.317847	31.7847		3.64309e+09	1.15795	115.795
	1.55628e+08	667.365	0.667365		2	0	0	0		0	0	0
	3.62933e+08	884.999	0.884999		2.1	0	0	0		0	0	0
	1.8989e+08	713.129	0.713129		2.2	0	0	0		0	0	0
	1.69275e+08	686.328	0.686328		2.3	1	0.317847	31.7847		6.43029e+09	2.04385	204.385
	3.22774e+08	851.072	0.851072		2.4	0	0	0		0	0	0
	9.77512e+09	2652.82	2.65282		2.5	0	0	0		0	0	0
	6.43029e+09	2307.16	2.30716		2.6	1	0.317847	31.7847		9.77512e+09	3.10699	310.699
	1.54732e+08	666.082	0.666082		2.7	0	0	0		0	0	0
			0		2.8	0	0	0		0	0	0
			0		2.9	0	0	0		0	0	0
			0		3	0	0	0		0	0	0
			0		3.1	0	0	0		0	0	0
			0		3.2	0	0	0		0	0	0
			0		3.3	0	0	0		0	0	0
			0		3.4	0	0	0		0	0	0
			0		3.5	0	0	0		0	0	0
			0		3.6	0	0	0		0	0	0
			0		3.7	0	0	0		0	0	0
			0		3.8	0	0	0		0	0	0
			0		3.9	0	0	0		0	0	0
			0		4	0	0	0		0	0	0
			0		4.1	0	0	0		0	0	0
			0		4.2	0	0	0		0	0	0
			0		4.3	0	0	0		0	0	0
			0		4.4	0	0	0		0	0	0
			0		4.5	0	0	0		0	0	0
			0		4.6	0	0	0		0	0	0
			0		4.7	0	0	0		0	0	0
			0		4.8	0	0	0		0	0	0
			0		4.9	0	0	0		0	0	0
			0		5	0	0	0		0	0	0
			0
			0		Sum	28	8.89971	889.971			9.8278	982.78
			0
			0
			0
			0
			0
			0
			0
			0
			0
			0
			0
			0
			0
			0
			0
			0
			0
			0
			0
			0
			0
			0
			0
			0
			0
			0
			0
			0
			0
			0
			0
			0
			0
			0
			0
			0
			0
			0
			0
			0
			0
			0
			0
			0
			0
			0
			0
			0
			0
			0
			0
			0
			0
			0
			0
			0
			0
			0
			0
			0
			0
			0
			0
			0
			0
			0
			0
			0
			0
			0
			0
			0
			0
			0
			0
			0
			0
			0
			0
			0
			0
			0
			0
			0
			0
			0
			0
			0
