# Supplementary material for: Analysis of imaging data on seasonal changes in the population structure and vertical distribution of two dominant planktonic copepod species in the western subarctic Pacific
Source: PeerJ. 2025 Sep 9;13:e19956. doi: 10.7717/peerj.19956 (PMC12428526; doi:10.7717/peerj.19956)
Supplement: Supplemental Information 1 [file peerj-13-19956-s001.zip › Raw data/Metridia SUM m2/Figure_Metridia -K2-SUM-m2-N5.xlsx]

## Sheet: Histogram
	Split factor	Filtered (m3)	Distance towed (m)
	121.667	518.7	50		Abundance					Biovolume
					X		Y				Y
	Volume	ESD	ESD*0.001		size class	count	ind.m-3	ind.m-2		Ebv sum	mm3.m-3	mm3.m-2
	4.91668e+08	979.245	0.979245		0	0	0	0		0	0	0
	1.69122e+08	686.12	0.68612		0.1	0	0	0		0	0	0
	5.70987e+08	1029.3	1.0293		0.2	0	0	0		0	0	0
	2.33504e+08	764.009	0.764009		0.3	0	0	0		0	0	0
	2.1128e+08	738.959	0.738959		0.4	0	0	0		0	0	0
	1.51758e+08	661.786	0.661786		0.5	0	0	0		0	0	0
	1.48214e+08	656.593	0.656593		0.6	27	6.33314	316.657		4.04912e+09	0.949764	47.4882
	1.14961e+08	603.278	0.603278		0.7	17	3.98753	199.377		3.66689e+09	0.860107	43.0054
	1.4594e+08	653.218	0.653218		0.8	1	0.234561	11.728		2.7975e+08	0.0656185	3.28092
	1.31766e+08	631.347	0.631347		0.9	1	0.234561	11.728		4.91668e+08	0.115326	5.76631
	1.97934e+08	723.059	0.723059		1	1	0.234561	11.728		5.70987e+08	0.133931	6.69656
	5.16134e+09	2144.15	2.14415		1.1	1	0.234561	11.728		7.91896e+08	0.185748	9.28739
	1.51832e+08	661.893	0.661893		1.2	2	0.469122	23.4561		1.94388e+09	0.455958	22.7979
	1.85752e+08	707.91	0.70791		1.3	0	0	0		0	0	0
	1.73056e+08	691.4	0.6914		1.4	0	0	0		0	0	0
	1.47405e+08	655.398	0.655398		1.5	0	0	0		0	0	0
	2.58046e+08	789.89	0.78989		1.6	0	0	0		0	0	0
	2.1128e+08	738.959	0.738959		1.7	0	0	0		0	0	0
	1.24134e+08	618.914	0.618914		1.8	0	0	0		0	0	0
	7.91896e+08	1147.86	1.14786		1.9	0	0	0		0	0	0
	2.28388e+08	758.388	0.758388		2	0	0	0		0	0	0
	1.75151e+08	694.179	0.694179		2.1	1	0.234561	11.728		5.16134e+09	1.21065	60.5324
	1.94703e+08	719.103	0.719103		2.2	0	0	0		0	0	0
	2.65157e+08	797.079	0.797079		2.3	0	0	0		0	0	0
	1.85752e+08	707.91	0.70791		2.4	0	0	0		0	0	0
	1.60512e+08	674.274	0.674274		2.5	0	0	0		0	0	0
	9.6547e+08	1226.25	1.22625		2.6	0	0	0		0	0	0
	1.17539e+08	607.753	0.607753		2.7	0	0	0		0	0	0
	1.71046e+08	688.713	0.688713		2.8	0	0	0		0	0	0
	1.80465e+08	701.129	0.701129		2.9	0	0	0		0	0	0
	1.99556e+08	725.028	0.725028		3	0	0	0		0	0	0
	1.27896e+08	625.105	0.625105		3.1	0	0	0		0	0	0
	1.54285e+08	665.439	0.665439		3.2	0	0	0		0	0	0
	1.40198e+08	644.537	0.644537		3.3	0	0	0		0	0	0
	1.38397e+08	641.765	0.641765		3.4	0	0	0		0	0	0
	1.63543e+08	678.491	0.678491		3.5	0	0	0		0	0	0
	2.56367e+08	788.173	0.788173		3.6	0	0	0		0	0	0
	1.48287e+08	656.702	0.656702		3.7	0	0	0		0	0	0
	2.0839e+08	735.573	0.735573		3.8	0	0	0		0	0	0
	2.503e+08	781.905	0.781905		3.9	0	0	0		0	0	0
	1.38469e+08	641.876	0.641876		4	0	0	0		0	0	0
	1.77567e+08	697.356	0.697356		4.1	0	0	0		0	0	0
	1.69737e+08	686.951	0.686951		4.2	0	0	0		0	0	0
	9.7841e+08	1231.71	1.23171		4.3	0	0	0		0	0	0
	1.72746e+08	690.987	0.690987		4.4	0	0	0		0	0	0
	1.29158e+08	627.154	0.627154		4.5	0	0	0		0	0	0
	1.97853e+08	722.96	0.72296		4.6	0	0	0		0	0	0
	2.7975e+08	811.442	0.811442		4.7	0	0	0		0	0	0
	1.64684e+08	680.066	0.680066		4.8	0	0	0		0	0	0
	1.41717e+08	646.856	0.646856		4.9	0	0	0		0	0	0
	2.0216e+08	728.169	0.728169		5	0	0	0		0	0	0
			0
			0		Sum	51	11.9626	598.13			3.9771	198.855
			0
			0
			0
			0
			0
			0
			0
			0
			0
			0
			0
			0
			0
			0
			0
			0
			0
			0
			0
			0
			0
			0
			0
			0
			0
			0
			0
			0
			0
			0
			0
			0
			0
			0
			0
			0
			0
			0
			0
			0
			0
			0
			0
			0
			0
			0
			0
			0
			0
			0
			0
			0
			0
			0
			0
			0
			0
			0
			0
			0
			0
			0
			0
			0
			0
			0
			0
			0
			0
			0
			0
			0
			0
			0
			0
			0
			0
			0
			0
			0
			0
			0
			0
			0
			0
			0
			0
			0
