# Supplementary material for: Analysis of imaging data on seasonal changes in the population structure and vertical distribution of two dominant planktonic copepod species in the western subarctic Pacific
Source: PeerJ. 2025 Sep 9;13:e19956. doi: 10.7717/peerj.19956 (PMC12428526; doi:10.7717/peerj.19956)
Supplement: Supplemental Information 1 [file peerj-13-19956-s001.zip › Raw data/Metridia SUM m2/Figure_Metridia -K2-SUM-m2-N6.xlsx]

## Sheet: Histogram
	Split factor	Filtered (m3)	Distance towed (m)
	292	816.6	50		Abundance					Biovolume
					X		Y				Y
	Volume	ESD	ESD*0.001		size class	count	ind.m-3	ind.m-2		Ebv sum	mm3.m-3	mm3.m-2
	2.92017e+08	823.133	0.823133		0	0	0	0		0	0	0
	1.55778e+08	667.579	0.667579		0.1	0	0	0		0	0	0
	1.69275e+08	686.328	0.686328		0.2	0	0	0		0	0	0
	2.16433e+08	744.917	0.744917		0.3	0	0	0		0	0	0
	1.95267e+08	719.797	0.719797		0.4	0	0	0		0	0	0
	1.82826e+08	704.174	0.704174		0.5	5	1.7879	89.3951		4.61441e+08	0.165002	8.25011
	1.4792e+08	656.159	0.656159		0.6	26	9.29709	464.854		3.8641e+09	1.38173	69.0863
	1.36175e+08	638.311	0.638311		0.7	13	4.64854	232.427		2.80666e+09	1.0036	50.1802
	1.60286e+08	673.957	0.673957		0.8	6	2.14548	107.274		1.8829e+09	0.673287	33.6644
	2.46021e+08	777.424	0.777424		0.9	1	0.35758	17.879		4.75634e+08	0.170077	8.50386
	1.68507e+08	685.288	0.685288		1	1	0.35758	17.879		5.41502e+08	0.193631	9.68153
	8.47744e+07	545.032	0.545032		1.1	0	0	0		0	0	0
	1.25036e+08	620.41	0.62041		1.2	0	0	0		0	0	0
	1.31766e+08	631.347	0.631347		1.3	1	0.35758	17.879		1.16898e+09	0.418004	20.9002
	1.93657e+08	717.813	0.717813		1.4	0	0	0		0	0	0
	1.42007e+08	647.297	0.647297		1.5	0	0	0		0	0	0
	1.42877e+08	648.617	0.648617		1.6	0	0	0		0	0	0
	1.1945e+08	611.03	0.61103		1.7	0	0	0		0	0	0
	1.36819e+08	639.316	0.639316		1.8	0	0	0		0	0	0
	9.88103e+07	573.59	0.57359		1.9	0	0	0		0	0	0
	1.30918e+08	629.991	0.629991		2	0	0	0		0	0	0
	9.24558e+07	561.02	0.56102		2.1	0	0	0		0	0	0
	1.41862e+08	647.076	0.647076		2.2	0	0	0		0	0	0
	2.90175e+08	821.398	0.821398		2.3	0	0	0		0	0	0
	1.48655e+08	657.245	0.657245		2.4	0	0	0		0	0	0
	2.65603e+08	797.526	0.797526		2.5	0	0	0		0	0	0
	2.98588e+08	829.261	0.829261		2.6	0	0	0		0	0	0
	1.4426e+08	650.703	0.650703		2.7	0	0	0		0	0	0
	1.6248e+08	677.018	0.677018		2.8	0	0	0		0	0	0
	1.63315e+08	678.176	0.678176		2.9	0	0	0		0	0	0
	1.8997e+08	713.229	0.713229		3	0	0	0		0	0	0
	1.74996e+08	693.974	0.693974		3.1	0	0	0		0	0	0
	1.69275e+08	686.328	0.686328		3.2	0	0	0		0	0	0
	1.16898e+09	1306.98	1.30698		3.3	0	0	0		0	0	0
	2.00287e+08	725.913	0.725913		3.4	0	0	0		0	0	0
	1.69198e+08	686.224	0.686224		3.5	0	0	0		0	0	0
	1.67281e+08	683.621	0.683621		3.6	0	0	0		0	0	0
	2.22636e+08	751.967	0.751967		3.7	0	0	0		0	0	0
	3.49438e+08	873.891	0.873891		3.8	0	0	0		0	0	0
	1.10731e+08	595.785	0.595785		3.9	0	0	0		0	0	0
	1.9101e+08	714.527	0.714527		4	0	0	0		0	0	0
	2.14766e+08	743	0.743		4.1	0	0	0		0	0	0
	1.55628e+08	667.365	0.667365		4.2	0	0	0		0	0	0
	1.35246e+08	636.857	0.636857		4.3	0	0	0		0	0	0
	7.46696e+07	522.454	0.522454		4.4	0	0	0		0	0	0
	1.33538e+08	634.165	0.634165		4.5	0	0	0		0	0	0
	3.6462e+08	886.367	0.886367		4.6	0	0	0		0	0	0
	5.41502e+08	1011.27	1.01127		4.7	0	0	0		0	0	0
	2.34017e+08	764.568	0.764568		4.8	0	0	0		0	0	0
	4.75634e+08	968.481	0.968481		4.9	0	0	0		0	0	0
	1.31554e+08	631.008	0.631008		5	0	0	0		0	0	0
	2.88062e+08	819.399	0.819399
	2.54163e+08	785.908	0.785908		Sum	53	18.9518	947.588			4.00533	200.267
			0
			0
			0
			0
			0
			0
			0
			0
			0
			0
			0
			0
			0
			0
			0
			0
			0
			0
			0
			0
			0
			0
			0
			0
			0
			0
			0
			0
			0
			0
			0
			0
			0
			0
			0
			0
			0
			0
			0
			0
			0
			0
			0
			0
			0
			0
			0
			0
			0
			0
			0
			0
			0
			0
			0
			0
			0
			0
			0
			0
			0
			0
			0
			0
			0
			0
			0
			0
			0
			0
			0
			0
			0
			0
			0
			0
			0
			0
			0
			0
			0
			0
			0
			0
			0
			0
			0
			0
