# Supplementary material for: Analysis of imaging data on seasonal changes in the population structure and vertical distribution of two dominant planktonic copepod species in the western subarctic Pacific
Source: PeerJ. 2025 Sep 9;13:e19956. doi: 10.7717/peerj.19956 (PMC12428526; doi:10.7717/peerj.19956)
Supplement: Supplemental Information 1 [file peerj-13-19956-s001.zip › Raw data/Metridia SUM m2/Figure_Metridia -K2-SUM-m2-N7.xlsx]

## Sheet: Histogram
	Split factor	Filtered (m3)	Distance towed (m)
	300.667	682.2	50		Abundance					Biovolume
					X		Y				Y
	Volume	ESD	ESD*0.001		size class	count	ind.m-3	ind.m-2		Ebv sum	mm3.m-3	mm3.m-2
	1.61419e+08	675.542	0.675542		0	0	0	0		0	0	0
	1.88933e+08	711.928	0.711928		0.1	0	0	0		0	0	0
	1.48729e+08	657.353	0.657353		0.2	0	0	0		0	0	0
	3.79009e+08	897.877	0.897877		0.3	0	0	0		0	0	0
	3.44653e+08	869.883	0.869883		0.4	0	0	0		0	0	0
	2.0045e+08	726.11	0.72611		0.5	1	0.440731	22.0365		7.91012e+07	0.0348623	1.74312
	1.29791e+08	628.177	0.628177		0.6	22	9.69608	484.804		3.2023e+09	1.41135	70.5676
	1.39621e+08	643.651	0.643651		0.7	10	4.40731	220.365		2.06386e+09	0.909607	45.4804
	3.84149e+08	901.918	0.901918		0.8	5	2.20365	110.183		1.78902e+09	0.788478	39.4239
	1.7827e+08	698.276	0.698276		0.9	2	0.881462	44.0731		7.87344e+08	0.347007	17.3503
	1.23234e+08	617.415	0.617415		1	3	1.32219	66.1096		1.86484e+09	0.821894	41.0947
	2.05431e+08	732.075	0.732075		1.1	0	0	0		0	0	0
	1.49687e+08	658.762	0.658762		1.2	0	0	0		0	0	0
	3.30334e+08	857.666	0.857666		1.3	0	0	0		0	0	0
	2.28388e+08	758.388	0.758388		1.4	0	0	0		0	0	0
	1.19861e+08	611.729	0.611729		1.5	0	0	0		0	0	0
	1.29018e+08	626.927	0.626927		1.6	0	0	0		0	0	0
	1.79053e+08	699.296	0.699296		1.7	0	0	0		0	0	0
	1.98663e+08	723.946	0.723946		1.8	0	0	0		0	0	0
	3.72491e+08	892.7	0.8927		1.9	0	0	0		0	0	0
	1.99799e+08	725.323	0.725323		2	0	0	0		0	0	0
	1.17402e+08	607.519	0.607519		2.1	0	0	0		0	0	0
	1.35674e+08	637.529	0.637529		2.2	0	0	0		0	0	0
	1.6248e+08	677.018	0.677018		2.3	0	0	0		0	0	0
	1.31554e+08	631.008	0.631008		2.4	0	0	0		0	0	0
	6.52356e+08	1076.04	1.07604		2.5	0	0	0		0	0	0
	1.66286e+08	682.264	0.682264		2.6	0	0	0		0	0	0
	5.75258e+08	1031.86	1.03186		2.7	0	0	0		0	0	0
	1.77099e+08	696.742	0.696742		2.8	0	0	0		0	0	0
	3.62537e+08	884.676	0.884676		2.9	0	0	0		0	0	0
	2.41507e+08	772.64	0.77264		3	0	0	0		0	0	0
	6.37229e+08	1067.66	1.06766		3.1	0	0	0		0	0	0
	1.55404e+08	667.044	0.667044		3.2	0	0	0		0	0	0
	1.3732e+08	640.096	0.640096		3.3	0	0	0		0	0	0
	7.91012e+07	532.592	0.532592		3.4	0	0	0		0	0	0
	1.96558e+08	721.38	0.72138		3.5	0	0	0		0	0	0
	1.43314e+08	649.276	0.649276		3.6	0	0	0		0	0	0
	4.03194e+08	916.583	0.916583		3.7	0	0	0		0	0	0
	1.82589e+08	703.87	0.70387		3.8	0	0	0		0	0	0
	1.30777e+08	629.764	0.629764		3.9	0	0	0		0	0	0
	1.32616e+08	632.701	0.632701		4	0	0	0		0	0	0
	2.21542e+08	750.734	0.750734		4.1	0	0	0		0	0	0
	1.53689e+08	664.581	0.664581		4.2	0	0	0		0	0	0
			0		4.3	0	0	0		0	0	0
			0		4.4	0	0	0		0	0	0
			0		4.5	0	0	0		0	0	0
			0		4.6	0	0	0		0	0	0
			0		4.7	0	0	0		0	0	0
			0		4.8	0	0	0		0	0	0
			0		4.9	0	0	0		0	0	0
			0		5	0	0	0		0	0	0
			0
			0		Sum	43	18.9514	947.572			4.3132	215.66
			0
			0
			0
			0
			0
			0
			0
			0
			0
			0
			0
			0
			0
			0
			0
			0
			0
			0
			0
			0
			0
			0
			0
			0
			0
			0
			0
			0
			0
			0
			0
			0
			0
			0
			0
			0
			0
			0
			0
			0
			0
			0
			0
			0
			0
			0
			0
			0
			0
			0
			0
			0
			0
			0
			0
			0
			0
			0
			0
			0
			0
			0
			0
			0
			0
			0
			0
			0
			0
			0
			0
			0
			0
			0
			0
			0
			0
			0
			0
			0
			0
			0
			0
			0
			0
			0
			0
			0
