# Supplementary material for: Analysis of imaging data on seasonal changes in the population structure and vertical distribution of two dominant planktonic copepod species in the western subarctic Pacific
Source: PeerJ. 2025 Sep 9;13:e19956. doi: 10.7717/peerj.19956 (PMC12428526; doi:10.7717/peerj.19956)
Supplement: Supplemental Information 1 [file peerj-13-19956-s001.zip › Raw data/Metridia SUM m2/Figure_Metridia -K2-SUM-m2-N8.xlsx]

## Sheet: Histogram
	Split factor	Filtered (m3)	Distance towed (m)
	368.8	661.3	50		Abundance					Biovolume
					X		Y				Y
	Volume	ESD	ESD*0.001		size class	count	ind.m-3	ind.m-2		Ebv sum	mm3.m-3	mm3.m-2
	1.92693e+08	716.62	0.71662		0	0	0	0		0	0	0
	8.18918e+08	1160.77	1.16077		0.1	0	0	0		0	0	0
	1.16519e+08	605.991	0.605991		0.2	0	0	0		0	0	0
	6.08156e+08	1051.17	1.05117		0.3	0	0	0		0	0	0
	4835140853	2097.99	2.09799		0.4	2	1.11538	55.7689		1.0014e+08	0.0558471	2.79236
	1492363612	1417.83	1.41783		0.5	6	3.34614	167.307		5.3333e+08	0.297432	14.8716
	2743203153	1736.81	1.73681		0.6	28	15.6153	780.765		4.1866e+09	2.33482	116.741
	5.56065e+08	1020.26	1.02026		0.7	8	4.46152	223.076		1.74952e+09	0.97569	48.7845
	2661327624	1719.36	1.71936		0.8	0	0	0		0	0	0
	2574186319	1700.38	1.70038		0.9	3	1.67307	83.6534		1.32636e+09	0.739697	36.9849
	1.13747e+08	601.147	0.601147		1	2	1.11538	55.7689		1.16422e+09	0.649274	32.4637
	1.70661e+08	688.196	0.688196		1.1	2	1.11538	55.7689		1.54366e+09	0.860883	43.0441
	1.25801e+08	621.673	0.621673		1.2	0	0	0		0	0	0
	1.6476e+08	680.171	0.680171		1.3	0	0	0		0	0	0
	1.74297e+08	693.048	0.693048		1.4	1	0.557689	27.8845		1492363612	0.832275	41.6138
	1.7484e+08	693.768	0.693768		1.5	2	1.11538	55.7689		4110611308	2.29244	114.622
	2947189427	1778.84	1.77884		1.6	1	0.557689	27.8845		2328949573	1.29883	64.9415
	2591346255	1704.15	1.70415		1.7	8	4.46152	223.076		22287789942	12.4297	621.483
	1.35032e+08	636.521	0.636521		1.8	9	5.0192	250.96		30225202040	16.8563	842.814
	3182327220	1824.94	1.82494		1.9	4	2.23076	111.538		15033624954	8.38409	419.205
	2.62127e+08	794.031	0.794031		2	1	0.557689	27.8845		4835140853	2.69651	134.825
	3749880464	1927.55	1.92755		2.1	0	0	0		0	0	0
	1.32545e+08	632.588	0.632588		2.2	0	0	0		0	0	0
	1.71587e+08	689.438	0.689438		2.3	0	0	0		0	0	0
	2.5346e+08	785.181	0.785181		2.4	0	0	0		0	0	0
	6.79854e+07	506.375	0.506375		2.5	0	0	0		0	0	0
	3471479877	1878.62	1.87862		2.6	0	0	0		0	0	0
	5.23234e+07	464.051	0.464051		2.7	0	0	0		0	0	0
	7.24742e+08	1114.45	1.11445		2.8	0	0	0		0	0	0
	2.25929e+08	755.657	0.755657		2.9	0	0	0		0	0	0
	1.31766e+08	631.347	0.631347		3	0	0	0		0	0	0
	1.4121e+08	646.084	0.646084		3.1	0	0	0		0	0	0
	2.10536e+08	738.09	0.73809		3.2	0	0	0		0	0	0
	3375555609	1861.15	1.86115		3.3	0	0	0		0	0	0
	3513014654	1886.08	1.88608		3.4	0	0	0		0	0	0
	4.42935e+08	945.759	0.945759		3.5	0	0	0		0	0	0
	2860748023	1761.27	1.76127		3.6	0	0	0		0	0	0
	3412311303	1867.88	1.86788		3.7	0	0	0		0	0	0
	1.40776e+08	645.421	0.645421		3.8	0	0	0		0	0	0
	3452559465	1875.2	1.8752		3.9	0	0	0		0	0	0
	1.57351e+08	669.818	0.669818		4	0	0	0		0	0	0
	1.12604e+08	599.127	0.599127		4.1	0	0	0		0	0	0
	1.13882e+08	601.384	0.601384		4.2	0	0	0		0	0	0
	1.39188e+08	642.986	0.642986		4.3	0	0	0		0	0	0
	3729173250	1924	1.924		4.4	0	0	0		0	0	0
	3421939757	1869.64	1.86964		4.5	0	0	0		0	0	0
	1.41572e+08	646.635	0.646635		4.6	0	0	0		0	0	0
	4.77045e+08	969.438	0.969438		4.7	0	0	0		0	0	0
	3814402041	1938.55	1.93855		4.8	0	0	0		0	0	0
	1.74452e+08	693.254	0.693254		4.9	0	0	0		0	0	0
	1.43314e+08	649.276	0.649276		5	0	0	0		0	0	0
	406381023	918.992	0.918992
	1.5518e+08	666.724	0.666724		Sum	77	42.9421	2147.1			50.7037	2535.19
	1.64989e+08	680.485	0.680485
	2.01834e+08	727.777	0.727777
	9.65065e+07	569.097	0.569097
	2890984085	1767.46	1.76746
	3096053709	1808.3	1.8083
	3740169199	1925.89	1.92589
	2328949573	1644.58	1.64458
	3299960446	1847.16	1.84716
	7.5843e+07	525.177	0.525177
	1971478135	1555.72	1.55572
	7.07259e+07	513.09	0.51309
	4.78168e+07	450.326	0.450326
	1.71201e+08	688.92	0.68892
	2139133173	1598.62	1.59862
	1.09665e+08	593.867	0.593867
	3018805056	1793.13	1.79313
	162935089	677.65	0.67765
	1.81487e+08	702.45	0.70245
	1.61041e+08	675.014	0.675014
	1.49171e+08	658.004	0.658004
	148287142	656.702	0.656702
	1.49687e+08	658.762	0.658762
	2.21458e+08	750.639	0.750639
	1.60814e+08	674.697	0.674697
			0
			0
			0
			0
			0
			0
			0
			0
			0
			0
			0
			0
			0
			0
			0
			0
			0
			0
			0
			0
			0
			0
			0
			0
			0
			0
			0
			0
			0
			0
			0
			0
			0
			0
			0
			0
			0
			0
			0
			0
			0
			0
			0
			0
			0
			0
			0
			0
			0
			0
			0
			0
			0
			0
			0
			0
			0
			0
			0
			0
			0
			0
			0
			0
