# Supplementary material for: Analysis of imaging data on seasonal changes in the population structure and vertical distribution of two dominant planktonic copepod species in the western subarctic Pacific
Source: PeerJ. 2025 Sep 9;13:e19956. doi: 10.7717/peerj.19956 (PMC12428526; doi:10.7717/peerj.19956)
Supplement: Supplemental Information 1 [file peerj-13-19956-s001.zip › Raw data/Metridia WIN m2/Figure_Metridia -K2-WIN-m2-D1.xlsx]

## Sheet: Histogram
	Split factor	Filtered (m3)	Distance towed (m)
	97.75	3560.9	250		Abundance					Biovolume
					X		Y				Y
	Volume	ESD	ESD*0.001		size class	count	ind.m-3	ind.m-2		Ebv sum	mm3.m-3	mm3.m-2
	5.39092e+09	2175.48	2.17548		0	0	0	0		0	0	0
	7.81321e+09	2461.94	2.46194		0.1	0	0	0		0	0	0
	4.76435e+09	2087.7	2.0877		0.2	0	0	0		0	0	0
	3.73154e+09	1924.41	1.92441		0.3	0	0	0		0	0	0
	8.23082e+08	1162.74	1.16274		0.4	0	0	0		0	0	0
	5.86321e+09	2237.24	2.23724		0.5	0	0	0		0	0	0
	6.1181e+08	1053.27	1.05327		0.6	0	0	0		0	0	0
	6.11928e+08	1053.34	1.05334		0.7	1	0.0274509	6.86273		2.09875e+08	0.00576126	1.44031
	4.41029e+08	944.401	0.944401		0.8	1	0.0274509	6.86273		3.03337e+08	0.00832688	2.08172
	6.85657e+08	1094.05	1.09405		0.9	7	0.192156	48.0391		3.32454e+09	0.0912616	22.8154
	6.95729e+08	1099.38	1.09938		1	41	1.12549	281.372		2.59315e+10	0.711843	177.961
	5.63969e+08	1025.07	1.02507		1.1	16	0.439215	109.804		1.26402e+10	0.346985	86.7462
	6.63238e+09	2331.08	2.33108		1.2	9	0.247058	61.7646		9.1477e+09	0.251113	62.7782
	4.68708e+08	963.758	0.963758		1.3	17	0.466666	116.666		2.16236e+10	0.593589	148.397
	6.619e+08	1081.26	1.08126		1.4	5	0.137255	34.3137		7.52123e+09	0.206465	51.6162
	6.14053e+08	1054.55	1.05455		1.5	0	0	0		0	0	0
	1.68048e+09	1475.07	1.47507		1.6	0	0	0		0	0	0
	1.32159e+09	1361.55	1.36155		1.7	1	0.0274509	6.86273		3.01218e+09	0.0826871	20.6718
	5.15772e+08	994.992	0.994992		1.8	3	0.0823528	20.5882		1.04426e+10	0.286659	71.6647
	1.47019e+09	1410.78	1.41078		1.9	3	0.0823528	20.5882		1.15617e+10	0.317379	79.3447
	6.72343e+08	1086.92	1.08692		2	2	0.0549019	13.7255		9.26325e+09	0.254285	63.5712
	6.07568e+08	1050.83	1.05083		2.1	2	0.0549019	13.7255		1.02658e+10	0.281807	70.4516
	6.80761e+08	1091.44	1.09144		2.2	1	0.0274509	6.86273		5.86321e+09	0.160951	40.2377
	1.44545e+09	1402.82	1.40282		2.3	2	0.0549019	13.7255		1.30046e+10	0.356989	89.2472
	7.36758e+08	1120.58	1.12058		2.4	4	0.109804	27.4509		3.10364e+10	0.851978	212.994
	8.18788e+08	1160.71	1.16071		2.5	1	0.0274509	6.86273		8.50412e+09	0.233446	58.3615
	5.836e+08	1036.83	1.03683		2.6	0	0	0		0	0	0
	8.12945e+08	1157.94	1.15794		2.7	0	0	0		0	0	0
	1.17206e+09	1308.13	1.30813		2.8	0	0	0		0	0	0
	4.41982e+08	945.08	0.94508		2.9	0	0	0		0	0	0
	6.88968e+08	1095.81	1.09581		3	0	0	0		0	0	0
	1.14986e+09	1299.82	1.29982		3.1	0	0	0		0	0	0
	1.44765e+09	1403.53	1.40353		3.2	0	0	0		0	0	0
	5.30103e+08	1004.12	1.00412		3.3	0	0	0		0	0	0
	5.90115e+08	1040.67	1.04067		3.4	0	0	0		0	0	0
	6.79539e+08	1090.78	1.09078		3.5	0	0	0		0	0	0
	5.16998e+08	995.78	0.99578		3.6	0	0	0		0	0	0
	5.57666e+08	1021.23	1.02123		3.7	0	0	0		0	0	0
	7.27115e+08	1115.67	1.11567		3.8	0	0	0		0	0	0
	1.26872e+09	1343.14	1.34314		3.9	0	0	0		0	0	0
	1.30166e+09	1354.67	1.35467		4	0	0	0		0	0	0
	8.6008e+08	1179.9	1.1799		4.1	0	0	0		0	0	0
	7.17514e+08	1110.74	1.11074		4.2	0	0	0		0	0	0
	9.1456e+08	1204.31	1.20431		4.3	0	0	0		0	0	0
	4.87491e+09	2103.73	2.10373		4.4	0	0	0		0	0	0
	6.36034e+08	1066.99	1.06699		4.5	0	0	0		0	0	0
	2.09875e+08	737.316	0.737316		4.6	0	0	0		0	0	0
	6.73074e+08	1087.31	1.08731		4.7	0	0	0		0	0	0
	5.3134e+08	1004.9	1.0049		4.8	0	0	0		0	0	0
	6.71856e+08	1086.66	1.08666		4.9	0	0	0		0	0	0
	5.71564e+08	1029.65	1.02965		5	0	0	0		0	0	0
	7.2649e+08	1115.35	1.11535
	1.18703e+09	1313.68	1.31368		Sum	116	3.18431	796.077			5.04152	1260.38
	1.07527e+09	1271.08	1.27108
	6.73317e+08	1087.44	1.08744
	4.77479e+08	969.732	0.969732
	6.08156e+08	1051.17	1.05117
	4.01943e+09	1972.67	1.97267
	6.74658e+08	1088.17	1.08817
	5.96889e+08	1044.64	1.04464
	5.25498e+08	1001.21	1.00121
	3.81071e+09	1937.92	1.93792
	3.56108e+09	1894.64	1.89464
	9.57789e+08	1222.99	1.22299
	7.87914e+08	1145.94	1.14594
	5.99816e+08	1046.34	1.04634
	1.32723e+09	1363.48	1.36348
	8.50412e+09	2532.47	2.53247
	6.18428e+08	1057.05	1.05705
	8.67359e+08	1183.22	1.18322
	1.21347e+09	1323.36	1.32336
	9.56967e+08	1222.64	1.22264
	6.76731e+08	1089.28	1.08928
	1.28803e+09	1349.92	1.34992
	7.46948e+08	1125.72	1.12572
	3.03337e+08	833.634	0.833634
	6.81372e+08	1091.76	1.09176
	7.58928e+09	2438.19	2.43819
	6.74658e+08	1088.17	1.08817
	5.49678e+08	1016.33	1.01633
	6.87863e+08	1095.22	1.09522
	1.35436e+09	1372.71	1.37271
	6.87618e+08	1095.09	1.09509
	4.62569e+08	959.531	0.959531
	1.19204e+09	1315.52	1.31552
	1.47746e+09	1413.1	1.4131
	6.30663e+08	1063.98	1.06398
	6.62143e+08	1081.39	1.08139
	6.92284e+08	1097.56	1.09756
	1.38941e+09	1384.45	1.38445
	3.40729e+09	1866.97	1.86697
	6.85289e+08	1093.85	1.09385
	4.4989e+09	2048.19	2.04819
	1.04904e+09	1260.66	1.26066
	5.91164e+08	1041.29	1.04129
	8.11778e+08	1157.39	1.15739
	1.08083e+09	1273.27	1.27327
	3.01218e+09	1791.82	1.79182
	1.17294e+09	1308.45	1.30845
	1.19558e+09	1316.82	1.31682
	6.45378e+08	1072.19	1.07219
	7.08947e+08	1106.3	1.1063
	1.38321e+09	1382.39	1.38239
	7.50355e+08	1127.43	1.12743
	7.90273e+09	2471.3	2.4713
	6.50308e+08	1074.91	1.07491
	1.23443e+09	1330.93	1.33093
	7.73118e+09	2453.29	2.45329
	1.23234e+09	1330.18	1.33018
	8.96946e+08	1196.53	1.19653
	6.37223e+09	2300.19	2.30019
	8.47161e+08	1173.97	1.17397
	9.1942e+08	1206.44	1.20644
	1.38956e+09	1384.5	1.3845
	3.47422e+09	1879.11	1.87911
	1.04396e+09	1258.62	1.25862
			0
			0
			0
			0
			0
			0
			0
			0
			0
			0
			0
			0
			0
			0
			0
			0
			0
			0
			0
			0
			0
			0
			0
			0
			0
