# Supplementary material for: Analysis of imaging data on seasonal changes in the population structure and vertical distribution of two dominant planktonic copepod species in the western subarctic Pacific
Source: PeerJ. 2025 Sep 9;13:e19956. doi: 10.7717/peerj.19956 (PMC12428526; doi:10.7717/peerj.19956)
Supplement: Supplemental Information 1 [file peerj-13-19956-s001.zip › Raw data/Metridia WIN m2/Figure_Metridia -K2-WIN-m2-D2.xlsx]

## Sheet: Histogram
	Split factor	Filtered (m3)	Distance towed (m)
	158.667	3061	250		Abundance					Biovolume
					X		Y				Y
	Volume	ESD	ESD*0.001		size class	count	ind.m-3	ind.m-2		Ebv sum	mm3.m-3	mm3.m-2
	3.34018e+09	1854.63	1.85463		0	0	0	0		0	0	0
	1.4023e+09	1388.72	1.38872		0.1	0	0	0		0	0	0
	7.84323e+08	1144.19	1.14419		0.2	0	0	0		0	0	0
	7.53767e+08	1129.14	1.12914		0.3	0	0	0		0	0	0
	5.60986e+08	1023.26	1.02326		0.4	0	0	0		0	0	0
	7.50102e+08	1127.3	1.1273		0.5	0	0	0		0	0	0
	6.77887e+09	2348.12	2.34812		0.6	0	0	0		0	0	0
	1.04848e+09	1260.43	1.26043		0.7	0	0	0		0	0	0
	1.28697e+09	1349.55	1.34955		0.8	0	0	0		0	0	0
	6.04628e+08	1049.13	1.04913		0.9	4	0.20734	51.8349		1.78274e+09	0.0924081	23.102
	3.91056e+09	1954.7	1.9547		1	20	1.0367	259.175		1.27834e+10	0.662625	165.656
	7.84964e+08	1144.5	1.1445		1.1	21	1.08853	272.133		1.6247e+10	0.84216	210.54
	6.44778e+08	1071.86	1.07186		1.2	9	0.466514	116.629		9.33826e+09	0.484048	121.012
	7.08079e+08	1105.85	1.10585		1.3	3	0.155505	38.8762		3.94328e+09	0.204399	51.0998
	8.03496e+08	1153.44	1.15344		1.4	1	0.0518349	12.9587		1.59239e+09	0.0825412	20.6353
	5.72602e+08	1030.27	1.03027		1.5	1	0.0518349	12.9587		2.04353e+09	0.105926	26.4815
	2.04353e+09	1574.44	1.57444		1.6	1	0.0518349	12.9587		2.46377e+09	0.127709	31.9273
	6.98933e+08	1101.06	1.10106		1.7	0	0	0		0	0	0
	7.90225e+08	1147.05	1.14705		1.8	2	0.10367	25.9175		6.87201e+09	0.35621	89.0525
	8.17619e+08	1160.16	1.16016		1.9	2	0.10367	25.9175		7.97115e+09	0.413184	103.296
	4.0606e+09	1979.39	1.97939		2	2	0.10367	25.9175		8.9866e+09	0.465819	116.455
	7.38265e+08	1121.34	1.12134		2.1	0	0	0		0	0	0
	7.17389e+08	1110.67	1.11067		2.2	0	0	0		0	0	0
	6.27567e+08	1062.23	1.06223		2.3	2	0.10367	25.9175		1.36936e+10	0.709808	177.452
	6.93268e+08	1098.08	1.09808		2.4	0	0	0		0	0	0
	6.10159e+08	1052.32	1.05232		2.5	0	0	0		0	0	0
	6.89582e+08	1096.13	1.09613		2.6	0	0	0		0	0	0
	1.01338e+09	1246.21	1.24621		2.7	0	0	0		0	0	0
	4.14954e+08	925.409	0.925409		2.8	0	0	0		0	0	0
	1.0372e+09	1255.9	1.2559		2.9	0	0	0		0	0	0
	9.29303e+08	1210.75	1.21075		3	0	0	0		0	0	0
	6.14171e+08	1054.62	1.05462		3.1	0	0	0		0	0	0
	7.72434e+08	1138.38	1.13838		3.2	0	0	0		0	0	0
	6.46579e+08	1072.86	1.07286		3.3	0	0	0		0	0	0
	2.46377e+09	1675.72	1.67572		3.4	0	0	0		0	0	0
	7.63018e+08	1133.74	1.13374		3.5	0	0	0		0	0	0
	4.24318e+08	932.318	0.932318		3.6	0	0	0		0	0	0
	6.92161e+08	1097.5	1.0975		3.7	0	0	0		0	0	0
	6.05333e+08	1049.54	1.04954		3.8	0	0	0		0	0	0
	6.00871e+08	1046.95	1.04695		3.9	0	0	0		0	0	0
	6.62748e+08	1081.72	1.08172		4	0	0	0		0	0	0
	4.33451e+09	2022.93	2.02293		4.1	0	0	0		0	0	0
	6.91477e+09	2363.7	2.3637		4.2	0	0	0		0	0	0
	3.53183e+09	1889.44	1.88944		4.3	0	0	0		0	0	0
	1.25401e+09	1337.93	1.33793		4.4	0	0	0		0	0	0
	7.2949e+08	1116.88	1.11688		4.5	0	0	0		0	0	0
	6.77219e+08	1089.54	1.08954		4.6	0	0	0		0	0	0
	1.03537e+09	1255.16	1.25516		4.7	0	0	0		0	0	0
	4.44101e+08	946.588	0.946588		4.8	0	0	0		0	0	0
	6.65052e+08	1082.98	1.08298		4.9	0	0	0		0	0	0
	9.55872e+08	1222.18	1.22218		5	0	0	0		0	0	0
	6.8676e+08	1094.63	1.09463
	1.08268e+09	1273.99	1.27399		Sum	68	3.52477	881.194			4.54684	1136.71
	8.33785e+08	1167.76	1.16776
	7.24742e+08	1114.45	1.11445
	4.65208e+09	2071.17	2.07117
	1.59239e+09	1448.83	1.44883
	4.99366e+08	984.329	0.984329
	1.12606e+09	1290.79	1.29079
	7.49976e+08	1127.24	1.12724
	9.03118e+08	1199.27	1.19927
	6.71248e+08	1086.33	1.08633
	1.10991e+09	1284.58	1.28458
	7.92282e+08	1148.05	1.14805
	8.55723e+08	1177.91	1.17791
	6.51272e+08	1075.44	1.07544
	6.06391e+08	1050.15	1.05015
	7.75241e+08	1139.76	1.13976
			0
			0
			0
			0
			0
			0
			0
			0
			0
			0
			0
			0
			0
			0
			0
			0
			0
			0
			0
			0
			0
			0
			0
			0
			0
			0
			0
			0
			0
			0
			0
			0
			0
			0
			0
			0
			0
			0
			0
			0
			0
			0
			0
			0
			0
			0
			0
			0
			0
			0
			0
			0
			0
			0
			0
			0
			0
			0
			0
			0
			0
			0
			0
			0
			0
			0
			0
			0
			0
			0
			0
			0
			0
