# Supplementary material for: Analysis of imaging data on seasonal changes in the population structure and vertical distribution of two dominant planktonic copepod species in the western subarctic Pacific
Source: PeerJ. 2025 Sep 9;13:e19956. doi: 10.7717/peerj.19956 (PMC12428526; doi:10.7717/peerj.19956)
Supplement: Supplemental Information 1 [file peerj-13-19956-s001.zip › Raw data/Metridia WIN m2/Figure_Metridia -K2-WIN-m2-D3.xlsx]

## Sheet: Histogram
	Split factor	Filtered (m3)	Distance towed (m)
	256	2538.9	200		Abundance					Biovolume
					X		Y				Y
	Volume	ESD	ESD*0.001		size class	count	ind.m-3	ind.m-2		Ebv sum	mm3.m-3	mm3.m-2
	5.20348e+08	997.926	0.997926		0	0	0	0		0	0	0
	2.55061e+09	1695.18	1.69518		0.1	0	0	0		0	0	0
	5.34608e+08	1006.96	1.00696		0.2	0	0	0		0	0	0
	6.37229e+08	1067.66	1.06766		0.3	0	0	0		0	0	0
	7.02546e+09	2376.25	2.37625		0.4	0	0	0		0	0	0
	7.05583e+09	2379.67	2.37967		0.5	0	0	0		0	0	0
	2.84715e+09	1758.48	1.75848		0.6	0	0	0		0	0	0
	6.721e+08	1086.79	1.08679		0.7	0	0	0		0	0	0
	1.33059e+09	1364.63	1.36463		0.8	0	0	0		0	0	0
	6.95823e+09	2368.65	2.36865		0.9	4	0.403324	80.6649		1.84734e+09	0.18627	37.2539
	1.13142e+09	1292.83	1.29283		1	6	0.604986	120.997		3.60563e+09	0.36356	72.7119
	4.57098e+08	955.734	0.955734		1.1	4	0.403324	80.6649		3.12927e+09	0.315528	63.1055
	4.37672e+09	2029.47	2.02947		1.2	2	0.201662	40.3324		2.09003e+09	0.21074	42.1479
	7.46822e+08	1125.66	1.12566		1.3	1	0.100831	20.1662		1.33059e+09	0.134165	26.8331
	5.38786e+08	1009.58	1.00958		1.4	1	0.100831	20.1662		1.51513e+09	0.152772	30.5544
	7.154e+08	1109.64	1.10964		1.5	1	0.100831	20.1662		2.11804e+09	0.213564	42.7128
	4.4895e+09	2046.76	2.04676		1.6	4	0.403324	80.6649		1.00795e+10	1.01633	203.265
	8.38781e+09	2520.87	2.52087		1.7	3	0.302493	60.4986		8.44947e+09	0.851969	170.394
	4.71518e+08	965.68	0.96568		1.8	1	0.100831	20.1662		3.50288e+09	0.353199	70.6398
	3.50288e+09	1884.27	1.88427		1.9	2	0.201662	40.3324		7.72985e+09	0.779409	155.882
	2.11804e+09	1593.35	1.59335		2	2	0.201662	40.3324		8.86622e+09	0.89399	178.798
	6.70153e+08	1085.74	1.08574		2.1	2	0.201662	40.3324		9.9826e+09	1.00656	201.311
	4.10257e+09	1986.18	1.98618		2.2	0	0	0		0	0	0
	4.98679e+09	2119.7	2.1197		2.3	6	0.604986	120.997		4.12923e+10	4.16355	832.71
	9.91689e+09	2665.58	2.66558		2.4	1	0.100831	20.1662		7.5075e+09	0.756989	151.398
	6.9654e+09	2369.46	2.36946		2.5	2	0.201662	40.3324		1.67263e+10	1.68653	337.305
	7.5075e+09	2429.4	2.4294		2.6	1	0.100831	20.1662		9.91689e+09	0.999931	199.986
	2.47222e+09	1677.63	1.67763		2.7	0	0	0		0	0	0
	4.99581e+09	2120.98	2.12098		2.8	0	0	0		0	0	0
	2.63019e+09	1712.63	1.71263		2.9	0	0	0		0	0	0
	5.52755e+08	1018.23	1.01823		3	0	0	0		0	0	0
	8.33845e+09	2515.91	2.51591		3.1	0	0	0		0	0	0
	1.51513e+09	1425.01	1.42501		3.2	0	0	0		0	0	0
	2.53752e+09	1692.27	1.69227		3.3	0	0	0		0	0	0
	2.51915e+09	1688.18	1.68818		3.4	0	0	0		0	0	0
	8.31954e+08	1166.9	1.1669		3.5	0	0	0		0	0	0
	6.38589e+09	2301.84	2.30184		3.6	0	0	0		0	0	0
	6.90153e+09	2362.19	2.36219		3.7	0	0	0		0	0	0
	3.62728e+09	1906.31	1.90631		3.8	0	0	0		0	0	0
	9.58611e+08	1223.34	1.22334		3.9	0	0	0		0	0	0
	8.35093e+08	1168.37	1.16837		4	0	0	0		0	0	0
	2.97213e+09	1783.84	1.78384		4.1	0	0	0		0	0	0
	3.98379e+08	912.92	0.91292		4.2	0	0	0		0	0	0
			0		4.3	0	0	0		0	0	0
			0		4.4	0	0	0		0	0	0
			0		4.5	0	0	0		0	0	0
			0		4.6	0	0	0		0	0	0
			0		4.7	0	0	0		0	0	0
			0		4.8	0	0	0		0	0	0
			0		4.9	0	0	0		0	0	0
			0		5	0	0	0		0	0	0
			0
			0		Sum	43	4.33574	867.147			14.085	2817.01
			0
			0
			0
			0
			0
			0
			0
			0
			0
			0
			0
			0
			0
			0
			0
			0
			0
			0
			0
			0
			0
			0
			0
			0
			0
			0
			0
			0
			0
			0
			0
			0
			0
			0
			0
			0
			0
			0
			0
			0
			0
			0
			0
			0
			0
			0
			0
			0
			0
			0
			0
			0
			0
			0
			0
			0
			0
			0
			0
			0
			0
			0
			0
			0
			0
			0
			0
			0
			0
			0
			0
			0
			0
			0
			0
			0
			0
			0
			0
			0
			0
			0
			0
			0
			0
			0
			0
			0
