# Supplementary material for: Analysis of imaging data on seasonal changes in the population structure and vertical distribution of two dominant planktonic copepod species in the western subarctic Pacific
Source: PeerJ. 2025 Sep 9;13:e19956. doi: 10.7717/peerj.19956 (PMC12428526; doi:10.7717/peerj.19956)
Supplement: Supplemental Information 1 [file peerj-13-19956-s001.zip › Raw data/Metridia WIN m2/Figure_Metridia -K2-WIN-m2-D4.xlsx]

## Sheet: Histogram
	Split factor	Filtered (m3)	Distance towed (m)
	356.014	1158.7	100		Abundance					Biovolume
					X		Y				Y
	Volume	ESD	ESD*0.001		size class	count	ind.m-3	ind.m-2		Ebv sum	mm3.m-3	mm3.m-2
	2.80843e+09	1750.47	1.75047		0	0	0	0		0	0	0
	2.34924e+09	1649.34	1.64934		0.1	0	0	0		0	0	0
	2.37385e+09	1655.08	1.65508		0.2	0	0	0		0	0	0
	2.78435e+09	1745.45	1.74545		0.3	0	0	0		0	0	0
	2.95616e+09	1780.64	1.78064		0.4	0	0	0		0	0	0
	1.30819e+09	1356.93	1.35693		0.5	0	0	0		0	0	0
	5.60299e+08	1022.84	1.02284		0.6	1	0.307253	30.7253		1.14691e+08	0.0352392	3.52392
	3.02684e+09	1794.72	1.79472		0.7	0	0	0		0	0	0
	2.28378e+09	1633.87	1.63387		0.8	0	0	0		0	0	0
	2.75391e+09	1739.07	1.73907		0.9	4	1.22901	122.901		1.9048e+09	0.585255	58.5255
	2.56049e+09	1697.36	1.69736		1	2	0.614505	61.4505		1.12795e+09	0.346564	34.6564
	2.6754e+09	1722.38	1.72238		1.1	1	0.307253	30.7253		7.91639e+08	0.243233	24.3233
	2.39781e+09	1660.63	1.66063		1.2	4	1.22901	122.901		4.2989e+09	1.32085	132.085
	4.90462e+08	978.443	0.978443		1.3	5	1.53626	153.626		6.20599e+09	1.90681	190.681
	3.35452e+09	1857.28	1.85728		1.4	2	0.614505	61.4505		3.18385e+09	0.978247	97.8247
	2.39223e+09	1659.34	1.65934		1.5	5	1.53626	153.626		9.63938e+09	2.96172	296.172
	9.76341e+08	1230.84	1.23084		1.6	12	3.68703	368.703		2.83894e+10	8.72273	872.273
	2.80197e+09	1749.13	1.74913		1.7	16	4.91604	491.604		4.53484e+10	13.9334	1393.34
	2.70303e+09	1728.29	1.72829		1.8	2	0.614505	61.4505		6.49036e+09	1.99418	199.418
	2.97853e+09	1785.12	1.78512		1.9	0	0	0		0	0	0
	7.91639e+08	1147.74	1.14774		2	0	0	0		0	0	0
	2.50347e+09	1684.67	1.68467		2.1	0	0	0		0	0	0
	1.88019e+09	1531.33	1.53133		2.2	0	0	0		0	0	0
	2.65709e+09	1718.45	1.71845		2.3	0	0	0		0	0	0
	4.20772e+08	929.714	0.929714		2.4	0	0	0		0	0	0
	2.03912e+09	1573.31	1.57331		2.5	0	0	0		0	0	0
	2.80549e+09	1749.86	1.74986		2.6	0	0	0		0	0	0
	1.42022e+09	1394.61	1.39461		2.7	0	0	0		0	0	0
	1.7373e+09	1491.51	1.49151		2.8	0	0	0		0	0	0
	1.93742e+09	1546.71	1.54671		2.9	0	0	0		0	0	0
	1.12635e+09	1290.9	1.2909		3	0	0	0		0	0	0
	1.15773e+09	1302.77	1.30277		3.1	0	0	0		0	0	0
	2.45382e+09	1673.46	1.67346		3.2	0	0	0		0	0	0
	1.44655e+09	1403.17	1.40317		3.3	0	0	0		0	0	0
	1.14691e+08	602.805	0.602805		3.4	0	0	0		0	0	0
	2.93823e+09	1777.03	1.77703		3.5	0	0	0		0	0	0
	2.79257e+09	1747.17	1.74717		3.6	0	0	0		0	0	0
	4.83356e+08	973.695	0.973695		3.7	0	0	0		0	0	0
	2.32895e+09	1644.58	1.64458		3.8	0	0	0		0	0	0
	1.84054e+09	1520.49	1.52049		3.9	0	0	0		0	0	0
	2.80647e+09	1750.06	1.75006		4	0	0	0		0	0	0
	2.25311e+09	1626.53	1.62653		4.1	0	0	0		0	0	0
	5.67647e+08	1027.29	1.02729		4.2	0	0	0		0	0	0
	5.1021e+08	991.403	0.991403		4.3	0	0	0		0	0	0
	2.91577e+09	1772.49	1.77249		4.4	0	0	0		0	0	0
	2.29202e+09	1635.84	1.63584		4.5	0	0	0		0	0	0
	1.9421e+09	1547.95	1.54795		4.6	0	0	0		0	0	0
	2.9442e+09	1778.24	1.77824		4.7	0	0	0		0	0	0
	1.15189e+09	1300.58	1.30058		4.8	0	0	0		0	0	0
	2.20066e+09	1613.81	1.61381		4.9	0	0	0		0	0	0
	3.13584e+09	1816.01	1.81601		5	0	0	0		0	0	0
	1.14491e+09	1297.95	1.29795
	1.0513e+09	1261.56	1.26156		Sum	54	16.5916	1659.16			33.0283	3302.83
	1.16796e+09	1306.6	1.3066
			0
			0
			0
			0
			0
			0
			0
			0
			0
			0
			0
			0
			0
			0
			0
			0
			0
			0
			0
			0
			0
			0
			0
			0
			0
			0
			0
			0
			0
			0
			0
			0
			0
			0
			0
			0
			0
			0
			0
			0
			0
			0
			0
			0
			0
			0
			0
			0
			0
			0
			0
			0
			0
			0
			0
			0
			0
			0
			0
			0
			0
			0
			0
			0
			0
			0
			0
			0
			0
			0
			0
			0
			0
			0
			0
			0
			0
			0
			0
			0
			0
			0
			0
			0
			0
			0
			0
