# Supplementary material for: Analysis of imaging data on seasonal changes in the population structure and vertical distribution of two dominant planktonic copepod species in the western subarctic Pacific
Source: PeerJ. 2025 Sep 9;13:e19956. doi: 10.7717/peerj.19956 (PMC12428526; doi:10.7717/peerj.19956)
Supplement: Supplemental Information 1 [file peerj-13-19956-s001.zip › Raw data/Metridia WIN m2/Figure_Metridia -K2-WIN-m2-D5.xlsx]

## Sheet: Histogram
	Split factor	Filtered (m3)	Distance towed (m)
	127.6	694.7	50		Abundance					Biovolume
					X		Y				Y
	Volume	ESD	ESD*0.001		size class	count	ind.m-3	ind.m-2		Ebv sum	mm3.m-3	mm3.m-2
	3.34184e+08	860.985	0.860985		0	0	0	0		0	0	0
	7.59085e+08	1131.78	1.13178		0.1	0	0	0		0	0	0
	1.05583e+09	1263.37	1.26337		0.2	0	0	0		0	0	0
	1.02891e+09	1252.55	1.25255		0.3	0	0	0		0	0	0
	1.28002e+09	1347.12	1.34712		0.4	0	0	0		0	0	0
	5.14435e+08	994.132	0.994132		0.5	0	0	0		0	0	0
	3.37468e+08	863.796	0.863796		0.6	0	0	0		0	0	0
	1.10631e+09	1283.2	1.2832		0.7	2	0.367353	18.3676		4.86877e+08	0.0894279	4.47139
	1.12231e+09	1289.35	1.28935		0.8	4	0.734706	36.7353		1.24887e+09	0.229388	11.4694
	9.43442e+08	1216.85	1.21685		0.9	9	1.65309	82.6544		4.13336e+09	0.7592	37.96
	5.42636e+08	1011.98	1.01198		1	6	1.10206	55.1029		3.71876e+09	0.683049	34.1524
	4.95073e+08	981.499	0.981499		1.1	4	0.734706	36.7353		3.05407e+09	0.56096	28.048
	2.73412e+08	805.267	0.805267		1.2	12	2.20412	110.206		1.27098e+10	2.33448	116.724
	7.20626e+08	1112.34	1.11234		1.3	7	1.28573	64.2867		8.82982e+09	1.62183	81.0914
	5.05774e+08	988.521	0.988521		1.4	0	0	0		0	0	0
	1.22074e+09	1325.99	1.32599		1.5	0	0	0		0	0	0
	1.07428e+09	1270.69	1.27069		1.6	0	0	0		0	0	0
	8.53481e+08	1176.88	1.17688		1.7	0	0	0		0	0	0
	2.65335e+08	797.258	0.797258		1.8	0	0	0		0	0	0
	5.02125e+08	986.138	0.986138		1.9	0	0	0		0	0	0
	1.11711e+09	1287.36	1.28736		2	0	0	0		0	0	0
	1.04213e+09	1257.89	1.25789		2.1	0	0	0		0	0	0
	1.19941e+09	1318.23	1.31823		2.2	0	0	0		0	0	0
	3.97765e+08	912.451	0.912451		2.3	0	0	0		0	0	0
	6.76243e+08	1089.02	1.08902		2.4	0	0	0		0	0	0
	6.24239e+08	1060.35	1.06035		2.5	0	0	0		0	0	0
	2.21542e+08	750.734	0.750734		2.6	0	0	0		0	0	0
	1.15729e+09	1302.61	1.30261		2.7	0	0	0		0	0	0
	3.94194e+08	909.711	0.909711		2.8	0	0	0		0	0	0
	9.83933e+08	1234.02	1.23402		2.9	0	0	0		0	0	0
	3.03804e+08	834.062	0.834062		3	0	0	0		0	0	0
	4.57848e+08	956.256	0.956256		3.1	0	0	0		0	0	0
	1.12679e+09	1291.06	1.29106		3.2	0	0	0		0	0	0
	1.24279e+09	1333.93	1.33393		3.3	0	0	0		0	0	0
	4.45267e+08	947.416	0.947416		3.4	0	0	0		0	0	0
	1.02205e+09	1249.75	1.24975		3.5	0	0	0		0	0	0
	5.7191e+08	1029.86	1.02986		3.6	0	0	0		0	0	0
	7.20876e+08	1112.47	1.11247		3.7	0	0	0		0	0	0
	1.2962e+09	1352.77	1.35277		3.8	0	0	0		0	0	0
	6.25783e+08	1061.23	1.06123		3.9	0	0	0		0	0	0
	6.77951e+08	1089.93	1.08993		4	0	0	0		0	0	0
	4.20877e+08	929.791	0.929791		4.1	0	0	0		0	0	0
	1.43337e+09	1398.9	1.3989		4.2	0	0	0		0	0	0
	1.08668e+09	1275.56	1.27556		4.3	0	0	0		0	0	0
			0		4.4	0	0	0		0	0	0
			0		4.5	0	0	0		0	0	0
			0		4.6	0	0	0		0	0	0
			0		4.7	0	0	0		0	0	0
			0		4.8	0	0	0		0	0	0
			0		4.9	0	0	0		0	0	0
			0		5	0	0	0		0	0	0
			0
			0		Sum	44	8.08176	404.088			6.27834	313.917
			0
			0
			0
			0
			0
			0
			0
			0
			0
			0
			0
			0
			0
			0
			0
			0
			0
			0
			0
			0
			0
			0
			0
			0
			0
			0
			0
			0
			0
			0
			0
			0
			0
			0
			0
			0
			0
			0
			0
			0
			0
			0
			0
			0
			0
			0
			0
			0
			0
			0
			0
			0
			0
			0
			0
			0
			0
			0
			0
			0
			0
			0
			0
			0
			0
			0
			0
			0
			0
			0
			0
			0
			0
			0
			0
			0
			0
			0
			0
			0
			0
			0
			0
			0
			0
			0
			0
			0
