# Supplementary material for: Analysis of imaging data on seasonal changes in the population structure and vertical distribution of two dominant planktonic copepod species in the western subarctic Pacific
Source: PeerJ. 2025 Sep 9;13:e19956. doi: 10.7717/peerj.19956 (PMC12428526; doi:10.7717/peerj.19956)
Supplement: Supplemental Information 1 [file peerj-13-19956-s001.zip › Raw data/Metridia WIN m2/Figure_Metridia -K2-WIN-m2-N1.xlsx]

## Sheet: Histogram
	Split factor	Filtered (m3)	Distance towed (m)
	54.6	2807.1	250		Abundance					Biovolume
					X		Y				Y
	Volume	ESD	ESD*0.001		size class	count	ind.m-3	ind.m-2		Ebv sum	mm3.m-3	mm3.m-2
	1051301070	1261.56	1.26156		0	0	0	0		0	0	0
	6.77951e+08	1089.93	1.08993		0.1	0	0	0		0	0	0
	1409615239	1391.13	1.39113		0.2	0	0	0		0	0	0
	1441206910	1401.44	1.40144		0.3	0	0	0		0	0	0
	8.63916e+08	1181.66	1.18166		0.4	0	0	0		0	0	0
	759084967	1131.78	1.13178		0.5	0	0	0		0	0	0
	5.98527e+08	1045.59	1.04559		0.6	0	0	0		0	0	0
	7.56171e+08	1130.33	1.13033		0.7	0	0	0		0	0	0
	8335346981	2515.6	2.5156		0.8	0	0	0		0	0	0
	8.49266e+08	1174.94	1.17494		0.9	3	0.058352	14.588		1442173898	0.0280513	7.01282
	1347289943	1370.32	1.37032		1	18	0.350112	87.5281		1.13887e+10	0.221519	55.3796
	1292566194	1351.51	1.35151		1.1	20	0.389014	97.2534		1.5916e+10	0.309577	77.3942
	1669592020	1471.87	1.47187		1.2	12	0.233408	58.352		1.21701e+10	0.236717	59.1792
	8.41514e+08	1171.35	1.17135		1.3	11	0.213957	53.4894		14324139849	0.278614	69.6536
	8.30256e+08	1166.11	1.16611		1.4	5	0.0972534	24.3133		7693783579	0.149649	37.4123
	4123946967	1989.63	1.98963		1.5	0	0	0		0	0	0
	4.8685e+08	976.036	0.976036		1.6	0	0	0		0	0	0
	4.48774e+08	949.897	0.949897		1.7	1	0.0194507	4.86267		3037502708	0.0590815	14.7704
	1308949432	1357.19	1.35719		1.8	4	0.0778027	19.4507		13512608715	0.262829	65.7074
	6.23526e+08	1059.95	1.05995		1.9	3	0.058352	14.588		11629250032	0.226197	56.5492
	9.05e+08	1200.1	1.2001		2	0	0	0		0	0	0
	7.16146e+08	1110.03	1.11003		2.1	1	0.0194507	4.86267		5284307653	0.102783	25.6958
	5284307653	2161.04	2.16104		2.2	0	0	0		0	0	0
	1123027446	1289.63	1.28963		2.3	0	0	0		0	0	0
	8.58627e+08	1179.24	1.17924		2.4	1	0.0194507	4.86267		7969528329	0.155013	38.7532
	633644819	1065.65	1.06565		2.5	2	0.0389014	9.72534		17280305610	0.336114	84.0284
	7.18509e+08	1111.25	1.11125		2.6	1	0.0194507	4.86267		9387879515	0.182601	45.6502
	6.43817e+08	1071.33	1.07133		2.7	0	0	0		0	0	0
	8.95473e+08	1195.87	1.19587		2.8	2	0.0389014	9.72534		24351750941	0.473658	118.415
	710434165	1107.07	1.10707		2.9	0	0	0		0	0	0
	1429606643	1397.67	1.39767		3	0	0	0		0	0	0
	1173814757	1308.78	1.30878		3.1	0	0	0		0	0	0
	1108182302	1283.92	1.28392		3.2	0	0	0		0	0	0
	1370841211	1378.25	1.37825		3.3	0	0	0		0	0	0
	3553653391	1893.33	1.89333		3.4	0	0	0		0	0	0
	1158748149	1303.16	1.30316		3.5	0	0	0		0	0	0
	7.70523e+08	1137.44	1.13744		3.6	0	0	0		0	0	0
	3625358492	1905.98	1.90598		3.7	0	0	0		0	0	0
	5.86273e+08	1038.41	1.03841		3.8	0	0	0		0	0	0
	6.33406e+08	1065.52	1.06552		3.9	0	0	0		0	0	0
	578381527	1033.73	1.03373		4	0	0	0		0	0	0
	1066030861	1267.43	1.26743		4.1	0	0	0		0	0	0
	6.38904e+08	1068.59	1.06859		4.2	0	0	0		0	0	0
	7969528329	2478.25	2.47825		4.3	0	0	0		0	0	0
	7.03749e+08	1103.59	1.10359		4.4	0	0	0		0	0	0
	6.03101e+08	1048.25	1.04825		4.5	0	0	0		0	0	0
	6.81005e+08	1091.57	1.09157		4.6	0	0	0		0	0	0
	1025268485	1251.06	1.25106		4.7	0	0	0		0	0	0
	1474138091	1412.04	1.41204		4.8	0	0	0		0	0	0
	7.64288e+08	1134.37	1.13437		4.9	0	0	0		0	0	0
	9.50538e+08	1219.9	1.2199		5	0	0	0		0	0	0
	12119448177	2849.89	2.84989
	707460257	1105.52	1.10552		Sum	84	1.63386	408.464			3.0224	755.601
	3382645797	1862.46	1.86246
	915639426	1204.78	1.20478
	3247549076	1837.32	1.83732
	3879944573	1949.59	1.94959
	9.26592e+08	1209.57	1.20957
	1235918731	1331.47	1.33147
	5.37656e+08	1008.87	1.00887
	8.61667e+08	1180.63	1.18063
	5.0655e+08	989.026	0.989026
	12232302764	2858.71	2.85871
	1610921247	1454.43	1.45443
	9.05672e+08	1200.39	1.20039
	9387879515	2617.32	2.61732
	8944958629	2575.49	2.57549
	842957202	1172.02	1.17202
	6.64082e+08	1082.45	1.08245
	1207691922	1321.25	1.32125
	7.87144e+08	1145.56	1.14556
	7.95885e+08	1149.79	1.14979
	8.82911e+08	1190.25	1.19025
	1145781784	1298.28	1.29828
	6.73805e+08	1087.71	1.08771
	6.93268e+08	1098.08	1.09808
	6.1299e+08	1053.95	1.05395
	6.25308e+08	1060.96	1.06096
	1047064803	1259.87	1.25987
	1497925311	1419.59	1.41959
	3328760451	1852.51	1.85251
	6.83085e+08	1092.68	1.09268
	1389097628	1384.35	1.38435
	3037502708	1796.83	1.79683
			0
			0
			0
			0
			0
			0
			0
			0
			0
			0
			0
			0
			0
			0
			0
			0
			0
			0
			0
			0
			0
			0
			0
			0
			0
			0
			0
			0
			0
			0
			0
			0
			0
			0
			0
			0
			0
			0
			0
			0
			0
			0
			0
			0
			0
			0
			0
			0
			0
			0
			0
			0
			0
			0
			0
			0
			0
