# Supplementary material for: Analysis of imaging data on seasonal changes in the population structure and vertical distribution of two dominant planktonic copepod species in the western subarctic Pacific
Source: PeerJ. 2025 Sep 9;13:e19956. doi: 10.7717/peerj.19956 (PMC12428526; doi:10.7717/peerj.19956)
Supplement: Supplemental Information 1 [file peerj-13-19956-s001.zip › Raw data/Metridia WIN m2/Figure_Metridia -K2-WIN-m2-N2.xlsx]

## Sheet: Histogram
	Split factor	Filtered (m3)	Distance towed (m)
	97.3333	2843.7	250		Abundance					Biovolume
					X		Y				Y
	Volume	ESD	ESD*0.001		size class	count	ind.m-3	ind.m-2		Ebv sum	mm3.m-3	mm3.m-2
	4.36805e+08	941.376	0.941376		0	0	0	0		0	0	0
	6.78439e+08	1090.19	1.09019		0.1	0	0	0		0	0	0
	7.62637e+08	1133.55	1.13355		0.2	0	0	0		0	0	0
	1.60815e+09	1453.59	1.45359		0.3	0	0	0		0	0	0
	6.37947e+08	1068.06	1.06806		0.4	0	0	0		0	0	0
	1.26181e+09	1340.7	1.3407		0.5	0	0	0		0	0	0
	5.97825e+08	1045.18	1.04518		0.6	1	0.0342277	8.55693		1.71896e+08	0.0058836	1.4709
	8.18528e+08	1160.59	1.16059		0.7	1	0.0342277	8.55693		1.89571e+08	0.00648858	1.62214
	1.65938e+09	1468.87	1.46887		0.8	1	0.0342277	8.55693		3.24109e+08	0.0110935	2.77338
	6.6996e+09	2338.93	2.33893		0.9	6	0.205366	51.3416		2.98232e+09	0.102078	25.5195
	1.18409e+09	1312.59	1.31259		1	25	0.855693	213.923		1.55477e+10	0.532161	133.04
	7.1627e+08	1110.09	1.11009		1.1	26	0.88992	222.48		2.02e+10	0.691399	172.85
	7.87657e+08	1145.81	1.14581		1.2	11	0.376505	94.1262		1.1423e+10	0.390984	97.7461
	9.0285e+08	1199.15	1.19915		1.3	14	0.479188	119.797		1.74074e+10	0.595817	148.954
	2.34426e+09	1648.17	1.64817		1.4	10	0.342277	85.5693		1.58126e+10	0.541228	135.307
	1.00417e+10	2676.72	2.67672		1.5	1	0.0342277	8.55693		1.94054e+09	0.0664203	16.6051
	1.44608e+09	1403.02	1.40302		1.6	2	0.0684554	17.1139		4.66308e+09	0.159607	39.9016
	1.18203e+09	1311.83	1.31183		1.7	3	0.102683	25.6708		8.39444e+09	0.287323	71.8306
	1.34944e+09	1371.04	1.37104		1.8	2	0.0684554	17.1139		6.84284e+09	0.234215	58.5537
	5.52869e+08	1018.3	1.0183		1.9	0	0	0		0	0	0
	5.07436e+08	989.603	0.989603		2	1	0.0342277	8.55693		4.63423e+09	0.158619	39.6548
	6.86637e+08	1094.57	1.09457		2.1	1	0.0342277	8.55693		5.55796e+09	0.190236	47.559
	4.63423e+09	2068.52	2.06852		2.2	0	0	0		0	0	0
	7.9537e+08	1149.54	1.14954		2.3	2	0.0684554	17.1139		1.32551e+10	0.453692	113.423
	5.81163e+08	1035.38	1.03538		2.4	2	0.0684554	17.1139		1.46678e+10	0.502046	125.511
	1.0757e+09	1271.25	1.27125		2.5	2	0.0684554	17.1139		1.7342e+10	0.593575	148.394
	6.68937e+08	1085.08	1.08508		2.6	1	0.0342277	8.55693		1.00417e+10	0.343703	85.9257
	1.01506e+09	1246.9	1.2469		2.7	0	0	0		0	0	0
	2.86213e+09	1761.56	1.76156		2.8	0	0	0		0	0	0
	7.34124e+08	1119.24	1.11924		2.9	1	0.0342277	8.55693		1.35193e+10	0.462734	115.684
	5.09766e+08	991.115	0.991115		3	0	0	0		0	0	0
	6.55551e+09	2322.04	2.32204		3.1	0	0	0		0	0	0
	7.71287e+08	1137.82	1.13782		3.2	0	0	0		0	0	0
	1.30804e+09	1356.88	1.35688		3.3	0	0	0		0	0	0
	5.33931e+08	1006.53	1.00653		3.4	0	0	0		0	0	0
	7.31117e+08	1117.71	1.11771		3.5	0	0	0		0	0	0
	2.60701e+09	1707.58	1.70758		3.6	0	0	0		0	0	0
	7.45183e+08	1124.83	1.12483		3.7	0	0	0		0	0	0
	7.52123e+08	1128.31	1.12831		3.8	0	0	0		0	0	0
	6.66751e+08	1083.9	1.0839		3.9	0	0	0		0	0	0
	7.15151e+08	1109.51	1.10951		4	0	0	0		0	0	0
	7.46948e+08	1125.72	1.12572		4.1	0	0	0		0	0	0
	6.27091e+08	1061.97	1.06197		4.2	0	0	0		0	0	0
	2.31883e+09	1642.19	1.64219		4.3	0	0	0		0	0	0
	3.35515e+09	1857.4	1.8574		4.4	0	0	0		0	0	0
	1.35193e+10	2955.64	2.95564		4.5	0	0	0		0	0	0
	6.76243e+08	1089.02	1.08902		4.6	0	0	0		0	0	0
	6.86392e+08	1094.44	1.09444		4.7	0	0	0		0	0	0
	1.07969e+09	1272.82	1.27282		4.8	0	0	0		0	0	0
	1.1304e+09	1292.44	1.29244		4.9	0	0	0		0	0	0
	1.65609e+09	1467.9	1.4679		5	0	0	0		0	0	0
	1.18218e+09	1311.88	1.31188
	7.2824e+08	1116.24	1.11624		Sum	113	3.86773	966.933			6.3293	1582.33
	2.9253e+09	1774.42	1.77442
	7.70013e+08	1137.19	1.13719
	5.15215e+08	994.634	0.994634
	6.22339e+08	1059.28	1.05928
	1.00906e+09	1244.44	1.24444
	1.20473e+09	1320.17	1.32017
	3.48769e+09	1881.54	1.88154
	1.01659e+09	1247.53	1.24753
	1.66037e+09	1469.16	1.46916
	5.07104e+08	989.387	0.989387
	8.06598e+08	1154.92	1.15492
	1.00015e+09	1240.76	1.24076
	6.47781e+08	1073.52	1.07352
	1.89571e+08	712.729	0.712729
	1.52168e+09	1427.06	1.42706
	5.05996e+08	988.666	0.988666
	1.20592e+09	1320.6	1.3206
	7.46065e+08	1125.28	1.12528
	1.3006e+09	1354.3	1.3543
	9.17529e+08	1205.61	1.20561
	3.24109e+08	852.245	0.852245
	1.13779e+09	1295.25	1.29525
	8.3117e+08	1166.53	1.16653
	6.27448e+08	1062.17	1.06217
	5.51273e+08	1017.32	1.01732
	5.38899e+08	1009.65	1.00965
	8.50639e+09	2532.69	2.53269
	6.21509e+08	1058.81	1.05881
	8.83556e+09	2564.95	2.56495
	7.38265e+08	1121.34	1.12134
	6.34481e+08	1066.12	1.06612
	1.32403e+09	1362.38	1.36238
	6.08274e+08	1051.24	1.05124
	1.35774e+09	1373.85	1.37385
	1.13446e+09	1293.99	1.29399
	6.05333e+08	1049.54	1.04954
	5.68568e+08	1027.85	1.02785
	7.01278e+08	1102.29	1.10229
	6.39622e+08	1068.99	1.06899
	6.9536e+08	1099.18	1.09918
	1.20814e+09	1321.41	1.32141
	8.46899e+08	1173.85	1.17385
	1.74399e+09	1493.42	1.49342
	8.82245e+08	1189.95	1.18995
	5.55796e+09	2197.72	2.19772
	5.92565e+08	1042.11	1.04211
	1.56423e+09	1440.24	1.44024
	1.94054e+09	1547.54	1.54754
	1.45961e+09	1407.38	1.40738
	1.16957e+09	1307.2	1.3072
	8.49661e+08	1175.12	1.17512
	7.4168e+09	2419.58	2.41958
	8.30648e+08	1166.29	1.16629
	7.83554e+08	1143.82	1.14382
	7.25102e+09	2401.41	2.40141
	1.16913e+09	1307.04	1.30704
	7.06099e+08	1104.81	1.10481
	1.493e+09	1418.04	1.41804
	9.06613e+08	1200.81	1.20081
	1.71896e+08	689.851	0.689851
			0
			0
			0
			0
			0
			0
			0
			0
			0
			0
			0
			0
			0
			0
			0
			0
			0
			0
			0
			0
			0
			0
			0
			0
			0
			0
			0
			0
