# Supplementary material for: Analysis of imaging data on seasonal changes in the population structure and vertical distribution of two dominant planktonic copepod species in the western subarctic Pacific
Source: PeerJ. 2025 Sep 9;13:e19956. doi: 10.7717/peerj.19956 (PMC12428526; doi:10.7717/peerj.19956)
Supplement: Supplemental Information 1 [file peerj-13-19956-s001.zip › Raw data/Metridia WIN m2/Figure_Metridia -K2-WIN-m2-N3.xlsx]

## Sheet: Histogram
	Split factor	Filtered (m3)	Distance towed (m)
	188	1653.2	200		Abundance					Biovolume
					X		Y				Y
	Volume	ESD	ESD*0.001		size class	count	ind.m-3	ind.m-2		Ebv sum	mm3.m-3	mm3.m-2
	9.61038e+09	2637.83	2.63783		0	0	0	0		0	0	0
	3.86053e+09	1946.33	1.94633		0.1	0	0	0		0	0	0
	1.1766e+09	1309.82	1.30982		0.2	0	0	0		0	0	0
	2.84281e+09	1757.59	1.75759		0.3	0	0	0		0	0	0
	2.29129e+09	1635.66	1.63566		0.4	0	0	0		0	0	0
	5.99465e+08	1046.14	1.04614		0.5	0	0	0		0	0	0
	2.66345e+09	1719.82	1.71982		0.6	0	0	0		0	0	0
	1.05894e+09	1264.61	1.26461		0.7	0	0	0		0	0	0
	2.05809e+10	3400.08	3.40008		0.8	0	0	0		0	0	0
	2.48802e+09	1681.2	1.6812		0.9	0	0	0		0	0	0
	2.78142e+09	1744.84	1.74484		1	4	0.454875	90.9751		2.45196e+09	0.278834	55.7668
	2.18279e+09	1609.43	1.60943		1.1	2	0.227438	45.4875		1.51564e+09	0.172357	34.4715
	8.73921e+09	2555.59	2.55559		1.2	2	0.227438	45.4875		2.18862e+09	0.248887	49.7775
	2.14612e+09	1600.36	1.60036		1.3	2	0.227438	45.4875		2.41476e+09	0.274603	54.9207
	1.12968e+09	1292.17	1.29217		1.4	3	0.341157	68.2313		4.68896e+09	0.533223	106.645
	6.38306e+09	2301.5	2.3015		1.5	4	0.454875	90.9751		7.8966e+09	0.897992	179.598
	4.76084e+09	2087.19	2.08719		1.6	8	0.909751	181.95		1.85565e+10	2.11023	422.045
	2.69007e+09	1725.53	1.72553		1.7	6	0.682313	136.463		1.66152e+10	1.88947	377.893
	1.98806e+09	1560.07	1.56007		1.8	2	0.227438	45.4875		6.66066e+09	0.757442	151.488
	6.64082e+08	1082.45	1.08245		1.9	2	0.227438	45.4875		7.59444e+09	0.863631	172.726
	2.83376e+09	1755.72	1.75572		2	1	0.113719	22.7438		4.76084e+09	0.541397	108.279
	1.98963e+09	1560.48	1.56048		2.1	0	0	0		0	0	0
	5.89299e+08	1040.19	1.04019		2.2	0	0	0		0	0	0
	1.70931e+09	1483.46	1.48346		2.3	1	0.113719	22.7438		6.38306e+09	0.725874	145.175
	5.99113e+08	1045.93	1.04593		2.4	1	0.113719	22.7438		8.15203e+09	0.92704	185.408
	7.62383e+08	1133.42	1.13342		2.5	3	0.341157	68.2313		2.63894e+10	3.00097	600.194
	8.15203e+09	2497.02	2.49702		2.6	1	0.113719	22.7438		9.61038e+09	1.09288	218.576
	1.23816e+09	1332.27	1.33227		2.7	1	0.113719	22.7438		1.12302e+10	1.27709	255.417
	8.61015e+09	2542.95	2.54295		2.8	0	0	0		0	0	0
	1.49014e+09	1417.13	1.41713		2.9	0	0	0		0	0	0
	7.53261e+08	1128.88	1.12888		3	0	0	0		0	0	0
	1.12302e+10	2778.41	2.77841		3.1	0	0	0		0	0	0
	2.15347e+09	1602.19	1.60219		3.2	0	0	0		0	0	0
	2.51197e+09	1686.57	1.68657		3.3	0	0	0		0	0	0
	2.36867e+09	1653.87	1.65387		3.4	1	0.113719	22.7438		2.05809e+10	2.34044	468.088
	2.80373e+09	1749.49	1.74949		3.5	0	0	0		0	0	0
	1.86974e+09	1528.48	1.52848		3.6	0	0	0		0	0	0
	3.73392e+09	1924.81	1.92481		3.7	0	0	0		0	0	0
	3.08067e+09	1805.3	1.8053		3.8	0	0	0		0	0	0
	2.04917e+09	1575.89	1.57589		3.9	0	0	0		0	0	0
	2.4142e+09	1664.4	1.6644		4	0	0	0		0	0	0
	1.48951e+09	1416.93	1.41693		4.1	0	0	0		0	0	0
	9.04003e+09	2584.58	2.58458		4.2	0	0	0		0	0	0
	3.57998e+09	1897.99	1.89799		4.3	0	0	0		0	0	0
			0		4.4	0	0	0		0	0	0
			0		4.5	0	0	0		0	0	0
			0		4.6	0	0	0		0	0	0
			0		4.7	0	0	0		0	0	0
			0		4.8	0	0	0		0	0	0
			0		4.9	0	0	0		0	0	0
			0		5	0	0	0		0	0	0
			0
			0		Sum	44	5.00363	1000.73			17.9324	3586.47
			0
			0
			0
			0
			0
			0
			0
			0
			0
			0
			0
			0
			0
			0
			0
			0
			0
			0
			0
			0
			0
			0
			0
			0
			0
			0
			0
			0
			0
			0
			0
			0
			0
			0
			0
			0
			0
			0
			0
			0
			0
			0
			0
			0
			0
			0
			0
			0
			0
			0
			0
			0
			0
			0
			0
			0
			0
			0
			0
			0
			0
			0
			0
			0
			0
			0
			0
			0
			0
			0
			0
			0
			0
			0
			0
			0
			0
			0
			0
			0
			0
			0
			0
			0
			0
			0
			0
			0
