# Supplementary material for: Analysis of imaging data on seasonal changes in the population structure and vertical distribution of two dominant planktonic copepod species in the western subarctic Pacific
Source: PeerJ. 2025 Sep 9;13:e19956. doi: 10.7717/peerj.19956 (PMC12428526; doi:10.7717/peerj.19956)
Supplement: Supplemental Information 1 [file peerj-13-19956-s001.zip › Raw data/Metridia WIN m2/Figure_Metridia -K2-WIN-m2-N6.xlsx]

## Sheet: Histogram
	Split factor	Filtered (m3)	Distance towed (m)
	59.8667	762.3	50		Abundance					Biovolume
					X		Y				Y
	Volume	ESD	ESD*0.001		size class	count	ind.m-3	ind.m-2		Ebv sum	mm3.m-3	mm3.m-2
	2.86924e+09	1763.01	1.76301		0	0	0	0		0	0	0
	2.71791e+08	803.671	0.803671		0.1	0	0	0		0	0	0
	2.30266e+09	1638.36	1.63836		0.2	0	0	0		0	0	0
	2.63997e+08	795.915	0.795915		0.3	0	0	0		0	0	0
	2.87556e+09	1764.31	1.76431		0.4	0	0	0		0	0	0
	1.30989e+08	630.104	0.630104		0.5	0	0	0		0	0	0
	1.0313e+09	1253.51	1.25351		0.6	2	0.157069	7.85343		3.03658e+08	0.0238476	1.19238
	2.51615e+08	783.272	0.783272		0.7	3	0.235603	11.7801		6.9899e+08	0.0548947	2.74473
	3.04374e+09	1798.06	1.79806		0.8	2	0.157069	7.85343		6.20641e+08	0.0487416	2.43708
	4.50051e+08	950.797	0.950797		0.9	1	0.0785343	3.92671		4.50051e+08	0.0353444	1.76722
	1.72669e+08	690.884	0.690884		1	1	0.0785343	3.92671		6.65658e+08	0.052277	2.61385
	7.64161e+08	1134.3	1.1343		1.1	1	0.0785343	3.92671		7.64161e+08	0.0600128	3.00064
	4.48904e+09	2046.69	2.04669		1.2	1	0.0785343	3.92671		1.0313e+09	0.0809924	4.04962
	1.83378e+08	704.882	0.704882		1.3	0	0	0		0	0	0
	3.48851e+08	873.401	0.873401		1.4	0	0	0		0	0	0
	6.65658e+08	1083.31	1.08331		1.5	0	0	0		0	0	0
	2.76561e+09	1741.53	1.74153		1.6	1	0.0785343	3.92671		2.30266e+09	0.180838	9.04188
			0		1.7	4	0.314137	15.7069		1.15541e+10	0.907396	45.3698
			0		1.8	0	0	0		0	0	0
			0		1.9	0	0	0		0	0	0
			0		2	1	0.0785343	3.92671		4.48904e+09	0.352543	17.6272
			0		2.1	0	0	0		0	0	0
			0		2.2	0	0	0		0	0	0
			0		2.3	0	0	0		0	0	0
			0		2.4	0	0	0		0	0	0
			0		2.5	0	0	0		0	0	0
			0		2.6	0	0	0		0	0	0
			0		2.7	0	0	0		0	0	0
			0		2.8	0	0	0		0	0	0
			0		2.9	0	0	0		0	0	0
			0		3	0	0	0		0	0	0
			0		3.1	0	0	0		0	0	0
			0		3.2	0	0	0		0	0	0
			0		3.3	0	0	0		0	0	0
			0		3.4	0	0	0		0	0	0
			0		3.5	0	0	0		0	0	0
			0		3.6	0	0	0		0	0	0
			0		3.7	0	0	0		0	0	0
			0		3.8	0	0	0		0	0	0
			0		3.9	0	0	0		0	0	0
			0		4	0	0	0		0	0	0
			0		4.1	0	0	0		0	0	0
			0		4.2	0	0	0		0	0	0
			0		4.3	0	0	0		0	0	0
			0		4.4	0	0	0		0	0	0
			0		4.5	0	0	0		0	0	0
			0		4.6	0	0	0		0	0	0
			0		4.7	0	0	0		0	0	0
			0		4.8	0	0	0		0	0	0
			0		4.9	0	0	0		0	0	0
			0		5	0	0	0		0	0	0
			0
			0		Sum	17	1.33508	66.7541			1.79689	89.8444
			0
			0
			0
			0
			0
			0
			0
			0
			0
			0
			0
			0
			0
			0
			0
			0
			0
			0
			0
			0
			0
			0
			0
			0
			0
			0
			0
			0
			0
			0
			0
			0
			0
			0
			0
			0
			0
			0
			0
			0
			0
			0
			0
			0
			0
			0
			0
			0
			0
			0
			0
			0
			0
			0
			0
			0
			0
			0
			0
			0
			0
			0
			0
			0
			0
			0
			0
			0
			0
			0
			0
			0
			0
			0
			0
			0
			0
			0
			0
			0
			0
			0
			0
			0
			0
			0
			0
			0
