# Supplementary material for: Analysis of imaging data on seasonal changes in the population structure and vertical distribution of two dominant planktonic copepod species in the western subarctic Pacific
Source: PeerJ. 2025 Sep 9;13:e19956. doi: 10.7717/peerj.19956 (PMC12428526; doi:10.7717/peerj.19956)
Supplement: Supplemental Information 1 [file peerj-13-19956-s001.zip › Raw data/Metridia WIN m2/Figure_Metridia -K2-WIN-m2-N7.xlsx]

## Sheet: Histogram
	Split factor	Filtered (m3)	Distance towed (m)
	97	516.8	50		Abundance					Biovolume
					X		Y				Y
	Volume	ESD	ESD*0.001		size class	count	ind.m-3	ind.m-2		Ebv sum	mm3.m-3	mm3.m-2
	2.76346e+09	1741.08	1.74108		0	0	0	0		0	0	0
	7.4985e+08	1127.18	1.12718		0.1	0	0	0		0	0	0
	2.45589e+09	1673.93	1.67393		0.2	0	0	0		0	0	0
	1.06504e+09	1267.04	1.26704		0.3	0	0	0		0	0	0
	1.9146e+09	1540.61	1.54061		0.4	0	0	0		0	0	0
	1.70383e+09	1481.87	1.48187		0.5	0	0	0		0	0	0
	2.0711e+09	1581.49	1.58149		0.6	0	0	0		0	0	0
	2.63173e+09	1712.96	1.71296		0.7	1	0.187693	9.38467		2.43413e+08	0.0456871	2.28436
	3.31901e+09	1850.7	1.8507		0.8	4	0.750774	37.5387		1.36897e+09	0.256947	12.8473
	6.96345e+08	1099.7	1.0997		0.9	1	0.187693	9.38467		4.09267e+08	0.0768167	3.84083
	2.27903e+09	1632.74	1.63274		1	1	0.187693	9.38467		6.96345e+08	0.130699	6.53497
	2.59536e+09	1705.03	1.70503		1.1	5	0.938467	46.9234		4.23299e+09	0.794504	39.7252
	1.31214e+09	1358.3	1.3583		1.2	3	0.56308	28.154		2.91188e+09	0.546541	27.327
	8.83445e+08	1190.49	1.19049		1.3	13	2.44002	122.001		1.70447e+10	3.19918	159.959
	1.98386e+09	1558.97	1.55897		1.4	45	8.44621	422.31		7.32038e+10	13.7399	686.994
	3.18294e+09	1825.06	1.82506		1.5	57	10.6985	534.926		1.12842e+11	21.1796	1058.98
	2.16389e+09	1604.77	1.60477		1.6	79	14.8278	741.389		1.86031e+11	34.9168	1745.84
	2.92629e+09	1774.62	1.77462		1.7	37	6.94466	347.233		1.02043e+11	19.1528	957.638
	1.7128e+09	1484.46	1.48446		1.8	7	1.31385	65.6927		2.31459e+10	4.34434	217.217
	1.93102e+09	1545	1.545		1.9	1	0.187693	9.38467		3.6478e+09	0.684668	34.2334
	1.64246e+09	1463.86	1.46386		2	0	0	0		0	0	0
	1.45268e+09	1405.15	1.40515		2.1	0	0	0		0	0	0
	1.7178e+09	1485.9	1.4859		2.2	0	0	0		0	0	0
	1.7138e+09	1484.75	1.48475		2.3	0	0	0		0	0	0
	1.40432e+09	1389.38	1.38938		2.4	0	0	0		0	0	0
	2.62981e+09	1712.54	1.71254		2.5	0	0	0		0	0	0
	2.13895e+09	1598.58	1.59858		2.6	0	0	0		0	0	0
	1.95373e+09	1551.04	1.55104		2.7	0	0	0		0	0	0
	2.6893e+09	1725.36	1.72536		2.8	0	0	0		0	0	0
	1.39499e+09	1386.3	1.3863		2.9	0	0	0		0	0	0
	2.45176e+09	1672.99	1.67299		3	0	0	0		0	0	0
	3.80418e+08	898.988	0.898988		3.1	0	0	0		0	0	0
	1.91391e+09	1540.43	1.54043		3.2	0	0	0		0	0	0
	1.83373e+09	1518.61	1.51861		3.3	0	0	0		0	0	0
	2.16407e+09	1604.81	1.60481		3.4	0	0	0		0	0	0
	1.42272e+09	1395.43	1.39543		3.5	0	0	0		0	0	0
	1.16328e+09	1304.85	1.30485		3.6	0	0	0		0	0	0
	1.15627e+09	1302.23	1.30223		3.7	0	0	0		0	0	0
	2.35127e+09	1649.81	1.64981		3.8	0	0	0		0	0	0
	1.63853e+09	1462.69	1.46269		3.9	0	0	0		0	0	0
	2.42614e+09	1667.14	1.66714		4	0	0	0		0	0	0
	2.53126e+09	1690.88	1.69088		4.1	0	0	0		0	0	0
	2.05323e+09	1576.93	1.57693		4.2	0	0	0		0	0	0
	2.46771e+09	1676.61	1.67661		4.3	0	0	0		0	0	0
	2.44502e+09	1671.45	1.67145		4.4	0	0	0		0	0	0
	1.90098e+09	1536.95	1.53695		4.5	0	0	0		0	0	0
	2.0356e+09	1572.4	1.5724		4.6	0	0	0		0	0	0
	2.6837e+09	1724.16	1.72416		4.7	0	0	0		0	0	0
	1.29726e+09	1353.14	1.35314		4.8	0	0	0		0	0	0
	2.57285e+09	1700.09	1.70009		4.9	0	0	0		0	0	0
	2.40078e+09	1661.31	1.66131		5	0	0	0		0	0	0
	2.37589e+09	1655.55	1.65555
	1.53689e+09	1431.8	1.4318		Sum	254	47.6741	2383.71			99.0684	4953.42
	2.18171e+09	1609.16	1.60916
	2.4155e+09	1664.7	1.6647
	3.00516e+09	1790.43	1.79043
	2.48971e+09	1681.58	1.68158
	2.04e+09	1573.54	1.57354
	2.68042e+09	1723.46	1.72346
	2.87101e+09	1763.38	1.76338
	2.26405e+09	1629.15	1.62915
	1.48951e+09	1416.93	1.41693
	2.46696e+09	1676.44	1.67644
	2.41065e+09	1663.59	1.66359
	1.65889e+09	1468.72	1.46872
	2.96913e+09	1783.24	1.78324
	1.96643e+09	1554.39	1.55439
	2.39297e+09	1659.51	1.65951
	8.74127e+08	1186.29	1.18629
	2.56867e+09	1699.17	1.69917
	2.23128e+09	1621.26	1.62126
	2.22674e+09	1620.16	1.62016
	2.17937e+09	1608.58	1.60858
	1.91408e+09	1540.47	1.54047
	2.29752e+09	1637.14	1.63714
	2.22058e+09	1618.66	1.61866
	1.34192e+09	1368.49	1.36849
	1.53978e+09	1432.69	1.43269
	1.47082e+09	1410.98	1.41098
	1.84838e+09	1522.64	1.52264
	1.73063e+09	1489.6	1.4896
	2.27811e+09	1632.52	1.63252
	1.76612e+09	1499.71	1.49971
	2.37237e+09	1654.73	1.65473
	2.22892e+09	1620.69	1.62069
	2.31478e+09	1641.23	1.64123
	2.63173e+09	1712.96	1.71296
	1.76393e+09	1499.09	1.49909
	1.54733e+09	1435.03	1.43503
	2.43413e+08	774.667	0.774667
	2.63556e+09	1713.79	1.71379
	1.96051e+09	1552.83	1.55283
	2.16066e+09	1603.97	1.60397
	1.69836e+09	1480.28	1.48028
	1.97706e+09	1557.18	1.55718
	1.5284e+09	1429.15	1.42915
	1.89617e+09	1535.65	1.53565
	2.77283e+09	1743.04	1.74304
	2.40562e+09	1662.43	1.66243
	2.62693e+09	1711.92	1.71192
	1.98631e+09	1559.61	1.55961
	2.03648e+09	1572.63	1.57263
	2.53467e+09	1691.64	1.69164
	1.97653e+09	1557.05	1.55705
	2.23273e+09	1621.61	1.62161
	2.11376e+09	1592.28	1.59228
	2.28086e+09	1633.18	1.63318
	1.89479e+09	1535.28	1.53528
	2.35867e+09	1651.54	1.65154
	2.05482e+09	1577.34	1.57734
	1.89634e+09	1535.7	1.5357
	1.9788e+09	1557.64	1.55764
	2.42427e+09	1666.71	1.66671
	1.78126e+09	1503.98	1.50398
	2.1309e+09	1596.57	1.59657
	1.6533e+09	1467.07	1.46707
	1.25161e+09	1337.08	1.33708
	1.95477e+09	1551.31	1.55131
	3.17558e+09	1823.65	1.82365
	1.5791e+09	1444.79	1.44479
	2.50102e+09	1684.12	1.68412
	2.30578e+09	1639.1	1.6391
	1.83424e+09	1518.75	1.51875
	1.36267e+09	1375.51	1.37551
	2.25584e+09	1627.18	1.62718
	2.85313e+08	816.785	0.816785
	2.75157e+09	1738.58	1.73858
	2.42371e+09	1666.58	1.66658
	2.45664e+09	1674.1	1.6741
	2.25438e+09	1626.83	1.62683
	2.52653e+09	1689.83	1.68983
	1.29832e+09	1353.51	1.35351
	1.57441e+09	1443.35	1.44335
	3.04254e+09	1797.82	1.79782
	2.26022e+09	1628.24	1.62824
	2.00065e+09	1563.35	1.56335
	1.58557e+09	1446.76	1.44676
	2.38443e+09	1657.53	1.65753
	8.21911e+08	1162.19	1.16219
	1.77839e+09	1503.18	1.50318
	2.19271e+09	1611.86	1.61186
	2.39595e+09	1660.2	1.6602
	3.03931e+09	1797.18	1.79718
	2.79413e+09	1747.5	1.7475
	2.42091e+09	1665.94	1.66594
	1.69008e+09	1477.87	1.47787
	1.5244e+09	1427.91	1.42791
	2.19922e+09	1613.45	1.61345
	2.2635e+09	1629.02	1.62902
	2.31386e+09	1641.02	1.64102
	2.38313e+09	1657.23	1.65723
	1.51306e+09	1424.36	1.42436
	2.54852e+09	1694.71	1.69471
	2.22094e+09	1618.75	1.61875
	2.20952e+09	1615.97	1.61597
	2.4694e+09	1676.99	1.67699
	2.57019e+09	1699.5	1.6995
	3.37347e+09	1860.77	1.86077
	1.92375e+09	1543.06	1.54306
	2.85601e+09	1760.3	1.7603
	2.60874e+09	1707.96	1.70796
	1.66136e+09	1469.45	1.46945
	2.68428e+09	1724.29	1.72429
	2.27939e+09	1632.83	1.63283
	2.4439e+09	1671.2	1.6712
	2.39223e+09	1659.34	1.65934
	2.42688e+09	1667.31	1.66731
	2.63211e+09	1713.04	1.71304
	9.31337e+08	1211.63	1.21163
	1.7589e+09	1497.66	1.49766
	9.03656e+08	1199.5	1.1995
	2.71524e+09	1730.89	1.73089
	2.54529e+09	1694	1.694
	2.43492e+09	1669.15	1.66915
	2.27044e+09	1630.69	1.63069
	1.63886e+09	1462.79	1.46279
	2.6727e+09	1721.8	1.7218
	2.98893e+09	1787.2	1.7872
	2.1318e+09	1596.79	1.59679
	1.66415e+09	1470.27	1.47027
	3.6478e+09	1909.9	1.9099
	1.58136e+09	1445.48	1.44548
	2.64267e+09	1715.33	1.71533
	1.9115e+09	1539.78	1.53978
	3.44263e+08	869.555	0.869555
	2.74243e+09	1736.65	1.73665
	1.78025e+09	1503.7	1.5037
	2.79374e+09	1747.41	1.74741
	2.35774e+09	1651.33	1.65133
	2.17937e+09	1608.58	1.60858
	1.84071e+09	1520.53	1.52053
	2.09684e+09	1588.02	1.58802
	1.51019e+09	1423.46	1.42346
	9.15504e+08	1204.72	1.20472
	3.1334e+09	1815.54	1.81554
	2.38647e+09	1658.01	1.65801
	2.29936e+09	1637.58	1.63758
	2.54226e+09	1693.32	1.69332
	2.30853e+09	1639.76	1.63976
	2.77947e+09	1744.43	1.74443
	1.63689e+09	1462.2	1.4622
	2.02539e+09	1569.77	1.56977
	2.13412e+09	1597.37	1.59737
	1.58314e+09	1446.02	1.44602
	2.12572e+09	1595.28	1.59528
	1.46229e+09	1408.25	1.40825
	2.12894e+09	1596.08	1.59608
	1.40479e+09	1389.54	1.38954
	1.60327e+09	1452.12	1.45212
	1.7158e+09	1485.33	1.48533
	2.26259e+09	1628.8	1.6288
	1.99347e+09	1561.48	1.56148
	2.1225e+09	1594.47	1.59447
	2.21767e+09	1617.95	1.61795
	3.52951e+09	1889.03	1.88903
	2.61582e+09	1709.5	1.7095
	2.11322e+09	1592.14	1.59214
	2.81255e+09	1751.33	1.75133
	2.18586e+09	1610.18	1.61018
	2.02715e+09	1570.23	1.57023
	2.37274e+09	1654.82	1.65482
	1.84582e+09	1521.94	1.52194
	2.5679e+09	1699	1.699
	1.71397e+09	1484.8	1.4848
	1.23443e+09	1330.93	1.33093
	2.12e+09	1593.84	1.59384
	1.64968e+09	1466	1.466
	4.09267e+08	921.162	0.921162
	1.51609e+09	1425.31	1.42531
	1.99942e+09	1563.04	1.56304
	2.34813e+09	1649.08	1.64908
	1.88122e+09	1531.61	1.53161
	2.79042e+09	1746.72	1.74672
	2.01222e+09	1566.36	1.56636
	2.95656e+09	1780.72	1.78072
	3.58975e+08	881.77	0.88177
	2.40172e+09	1661.53	1.66153
	1.86512e+09	1527.22	1.52722
	1.62986e+09	1460.1	1.4601
	2.71097e+09	1729.98	1.72998
	3.432e+09	1871.47	1.87147
	2.0356e+09	1572.4	1.5724
	1.71214e+09	1484.27	1.48427
	1.69604e+09	1479.6	1.4796
	1.98351e+09	1558.88	1.55888
	2.10182e+09	1589.27	1.58927
	1.56875e+09	1441.62	1.44162
	1.74098e+09	1492.56	1.49256
	1.72762e+09	1488.73	1.48873
	2.10502e+09	1590.08	1.59008
	2.40395e+09	1662.04	1.66204
	2.72727e+09	1733.44	1.73344
	2.39688e+09	1660.41	1.66041
	1.78513e+09	1505.07	1.50507
