# Supplementary material for: Analysis of imaging data on seasonal changes in the population structure and vertical distribution of two dominant planktonic copepod species in the western subarctic Pacific
Source: PeerJ. 2025 Sep 9;13:e19956. doi: 10.7717/peerj.19956 (PMC12428526; doi:10.7717/peerj.19956)
Supplement: Supplemental Information 1 [file peerj-13-19956-s001.zip › Raw data/Metridia WIN m2/Figure_Metridia -K2-WIN-m2-N8.xlsx]

## Sheet: Histogram
	Split factor	Filtered (m3)	Distance towed (m)
	126.4	461.8	50		Abundance					Biovolume
					X		Y				Y
	Volume	ESD	ESD*0.001		size class	count	ind.m-3	ind.m-2		Ebv sum	mm3.m-3	mm3.m-2
	3.15049e+09	1818.84	1.81884		0	0	0	0		0	0	0
	3.74837e+09	1927.29	1.92729		0.1	0	0	0		0	0	0
	1.44545e+09	1402.82	1.40282		0.2	0	0	0		0	0	0
	4.93644e+08	980.555	0.980555		0.3	0	0	0		0	0	0
	2.51972e+09	1688.31	1.68831		0.4	0	0	0		0	0	0
	2.90902e+09	1771.13	1.77113		0.5	1	0.273712	13.6856		1.01197e+08	0.0276988	1.38494
	2.28781e+09	1634.83	1.63483		0.6	0	0	0		0	0	0
	2.41196e+09	1663.89	1.66389		0.7	1	0.273712	13.6856		2.30771e+08	0.0631646	3.15823
	2.53448e+09	1691.6	1.6916		0.8	0	0	0		0	0	0
	1.81234e+09	1512.68	1.51268		0.9	1	0.273712	13.6856		4.93644e+08	0.135116	6.7558
	2.28598e+09	1634.4	1.6344		1	3	0.821135	41.0567		1.80815e+09	0.494911	24.7455
	3.83222e+09	1941.56	1.94156		1.1	3	0.821135	41.0567		2.48516e+09	0.680216	34.0108
	2.55916e+09	1697.07	1.69707		1.2	5	1.36856	68.4279		5.31288e+09	1.4542	72.7098
	1.7138e+09	1484.75	1.48475		1.3	13	3.55825	177.913		1.67741e+10	4.59126	229.563
	1.73363e+09	1490.46	1.49046		1.4	30	8.21135	410.567		4.87239e+10	13.3363	666.815
	3.06007e+09	1801.27	1.80127		1.5	77	21.0758	1053.79		1.50507e+11	41.1956	2059.78
	2.56771e+09	1698.96	1.69896		1.6	87	23.8129	1190.65		2.07995e+11	56.9306	2846.53
	3.35681e+09	1857.7	1.8577		1.7	53	14.5067	725.336		1.48648e+11	40.6867	2034.34
	2.04353e+09	1574.44	1.57444		1.8	27	7.39021	369.511		8.75211e+10	23.9555	1197.78
	1.65872e+09	1468.67	1.46867		1.9	3	0.821135	41.0567		1.13662e+10	3.11105	155.552
	3.10051e+09	1809.17	1.80917		2	4	1.09485	54.7423		1.82636e+10	4.99897	249.948
	2.64632e+09	1716.12	1.71612		2.1	0	0	0		0	0	0
	2.83691e+09	1756.37	1.75637		2.2	0	0	0		0	0	0
	2.59154e+09	1704.2	1.7042		2.3	0	0	0		0	0	0
	2.06791e+09	1580.68	1.58068		2.4	0	0	0		0	0	0
	2.98513e+09	1786.44	1.78644		2.5	0	0	0		0	0	0
	1.28667e+09	1349.45	1.34945		2.6	0	0	0		0	0	0
	2.51121e+09	1686.4	1.6864		2.7	0	0	0		0	0	0
	1.47351e+09	1411.84	1.41184		2.8	0	0	0		0	0	0
	2.80412e+09	1749.58	1.74958		2.9	0	0	0		0	0	0
	2.43791e+09	1669.83	1.66983		3	0	0	0		0	0	0
	2.46996e+09	1677.12	1.67712		3.1	0	0	0		0	0	0
	2.37367e+09	1655.03	1.65503		3.2	0	0	0		0	0	0
	2.36163e+09	1652.23	1.65223		3.3	0	0	0		0	0	0
	2.73018e+09	1734.06	1.73406		3.4	0	0	0		0	0	0
	2.09559e+09	1587.7	1.5877		3.5	0	0	0		0	0	0
	1.98456e+09	1559.15	1.55915		3.6	0	0	0		0	0	0
	2.16893e+09	1606.01	1.60601		3.7	0	0	0		0	0	0
	2.6621e+09	1719.52	1.71952		3.8	0	0	0		0	0	0
	1.631e+09	1460.44	1.46044		3.9	0	0	0		0	0	0
	1.60669e+09	1453.15	1.45315		4	0	0	0		0	0	0
	1.85094e+09	1523.34	1.52334		4.1	0	0	0		0	0	0
	2.02785e+09	1570.41	1.57041		4.2	0	0	0		0	0	0
	2.25529e+09	1627.05	1.62705		4.3	0	0	0		0	0	0
	2.24091e+09	1623.59	1.62359		4.4	0	0	0		0	0	0
	2.406e+09	1662.51	1.66251		4.5	0	0	0		0	0	0
	1.76209e+09	1498.57	1.49857		4.6	0	0	0		0	0	0
	1.93604e+09	1546.34	1.54634		4.7	0	0	0		0	0	0
	3.57191e+09	1896.56	1.89656		4.8	0	0	0		0	0	0
	1.95269e+09	1550.76	1.55076		4.9	0	0	0		0	0	0
	5.24601e+08	1000.64	1.00064		5	0	0	0		0	0	0
	2.87892e+09	1765	1.765
	2.30082e+09	1637.93	1.63793		Sum	308	84.3032	4215.16			191.661	9583.07
	2.36922e+09	1654	1.654
	2.56296e+09	1697.91	1.69791
	2.11465e+09	1592.5	1.5925
	1.49602e+09	1418.99	1.41899
	1.78648e+09	1505.45	1.50545
	2.32711e+09	1644.14	1.64414
	2.40786e+09	1662.94	1.66294
	2.50215e+09	1684.37	1.68437
	2.98853e+09	1787.12	1.78712
	2.80687e+09	1750.15	1.75015
	2.71892e+09	1731.67	1.73167
	2.3389e+09	1646.92	1.64692
	1.75069e+09	1495.33	1.49533
	1.82167e+09	1515.27	1.51527
	2.50178e+09	1684.29	1.68429
	1.83475e+09	1518.89	1.51889
	1.615e+09	1455.65	1.45565
	2.31221e+09	1640.63	1.64063
	1.44042e+09	1401.19	1.40119
	1.26046e+09	1340.22	1.34022
	2.59727e+09	1705.45	1.70545
	1.51848e+09	1426.06	1.42606
	2.06791e+09	1580.68	1.58068
	2.20319e+09	1614.43	1.61443
	6.20798e+08	1058.4	1.0584
	1.92013e+09	1542.09	1.54209
	3.35473e+09	1857.32	1.85732
	2.37664e+09	1655.72	1.65572
	2.03366e+09	1571.91	1.57191
	1.57134e+09	1442.41	1.44241
	2.45607e+09	1673.97	1.67397
	2.72397e+09	1732.74	1.73274
	2.48576e+09	1680.69	1.68069
	2.92232e+09	1773.82	1.77382
	1.69107e+09	1478.16	1.47816
	3.11674e+09	1812.32	1.81232
	2.26459e+09	1629.29	1.62929
	2.30394e+09	1638.67	1.63867
	2.52388e+09	1689.24	1.68924
	1.91288e+09	1540.15	1.54015
	2.6864e+09	1724.74	1.72474
	2.97613e+09	1784.64	1.78464
	2.54453e+09	1693.83	1.69383
	1.72879e+09	1489.07	1.48907
	3.19808e+09	1827.95	1.82795
	2.63422e+09	1713.5	1.7135
	2.34555e+09	1648.47	1.64847
	2.49631e+09	1683.06	1.68306
	2.00468e+09	1564.4	1.5644
	1.96225e+09	1553.29	1.55329
	2.99614e+09	1788.63	1.78863
	3.78556e+09	1933.65	1.93365
	2.66749e+09	1720.69	1.72069
	2.37348e+09	1654.99	1.65499
	2.03436e+09	1572.09	1.57209
	1.95686e+09	1551.86	1.55186
	3.05785e+09	1800.83	1.80083
	2.77536e+09	1743.57	1.74357
	2.76717e+09	1741.86	1.74186
	2.16425e+09	1604.86	1.60486
	1.81912e+09	1514.57	1.51457
	3.32689e+09	1852.17	1.85217
	2.98313e+09	1786.04	1.78604
	2.01573e+09	1567.27	1.56727
	2.08351e+09	1584.65	1.58465
	1.91391e+09	1540.43	1.54043
	2.38926e+09	1658.65	1.65865
	1.66646e+09	1470.95	1.47095
	1.83867e+09	1519.97	1.51997
	2.91001e+09	1771.33	1.77133
	1.65231e+09	1466.78	1.46678
	1.85077e+09	1523.3	1.5233
	2.39446e+09	1659.85	1.65985
	3.13807e+09	1816.44	1.81644
	1.9165e+09	1541.12	1.54112
	1.93864e+09	1547.03	1.54703
	3.1336e+09	1815.58	1.81558
	1.76981e+09	1500.75	1.50075
	2.76658e+09	1741.73	1.74173
	3.14398e+09	1817.58	1.81758
	1.6686e+09	1471.58	1.47158
	1.60099e+09	1451.43	1.45143
	2.41364e+09	1664.27	1.66427
	2.13341e+09	1597.2	1.5972
	2.34001e+09	1647.17	1.64717
	2.40097e+09	1661.36	1.66136
	1.98491e+09	1559.24	1.55924
	1.31869e+09	1360.55	1.36055
	3.16721e+09	1822.05	1.82205
	1.64427e+09	1464.39	1.46439
	1.12346e+09	1289.79	1.28979
	2.17234e+09	1606.85	1.60685
	1.01197e+08	578.171	0.578171
	2.3809e+09	1656.71	1.65671
	1.37424e+09	1379.39	1.37939
	2.04212e+09	1574.08	1.57408
	2.72086e+09	1732.09	1.73209
	2.86331e+09	1761.8	1.7618
	2.98073e+09	1785.56	1.78556
	3.08411e+09	1805.97	1.80597
	1.9421e+09	1547.95	1.54795
	1.37022e+09	1378.05	1.37805
	2.46527e+09	1676.06	1.67606
	3.05906e+09	1801.07	1.80107
	2.90069e+09	1769.43	1.76943
	2.73601e+09	1735.29	1.73529
	1.92514e+09	1543.43	1.54343
	2.93584e+09	1776.55	1.77655
	1.79441e+09	1507.68	1.50768
	2.39149e+09	1659.17	1.65917
	2.56924e+09	1699.29	1.69929
	2.89534e+09	1768.35	1.76835
	2.33577e+09	1646.18	1.64618
	2.50366e+09	1684.71	1.68471
	2.30771e+08	761.016	0.761016
	2.41625e+09	1664.87	1.66487
	3.13889e+09	1816.6	1.8166
	3.4029e+09	1866.17	1.86617
	2.41587e+09	1664.79	1.66479
	2.91418e+09	1772.17	1.77217
	2.00801e+09	1565.27	1.56527
	2.87892e+09	1765	1.765
	2.65459e+09	1717.91	1.71791
	2.13054e+09	1596.48	1.59648
	2.45101e+09	1672.82	1.67282
	2.45326e+09	1673.33	1.67333
	2.74457e+09	1737.1	1.7371
	3.11024e+09	1811.06	1.81106
	3.51703e+09	1886.8	1.8868
	2.31147e+09	1640.45	1.64045
	2.09577e+09	1587.75	1.58775
	1.9919e+09	1561.07	1.56107
	1.7153e+09	1485.18	1.48518
	6.62748e+08	1081.72	1.08172
	7.70013e+08	1137.19	1.13719
	1.82201e+09	1515.37	1.51537
	1.8886e+09	1533.61	1.53361
	2.32858e+09	1644.49	1.64449
	3.40583e+09	1866.7	1.8667
	2.92987e+09	1775.35	1.77535
	2.30284e+09	1638.41	1.63841
	1.68693e+09	1476.95	1.47695
	2.15294e+09	1602.06	1.60206
	2.42856e+09	1667.7	1.6677
	1.70616e+09	1482.54	1.48254
	2.95815e+09	1781.04	1.78104
	4.62636e+09	2067.35	2.06735
	2.54264e+09	1693.41	1.69341
	1.97514e+09	1556.68	1.55668
	1.90736e+09	1538.67	1.53867
	2.62271e+09	1711	1.711
	1.85213e+09	1523.67	1.52367
	1.76293e+09	1498.81	1.49881
	1.88071e+09	1531.47	1.53147
	2.03824e+09	1573.08	1.57308
	1.42757e+09	1397.01	1.39701
	2.049e+09	1575.85	1.57585
	1.03299e+09	1254.2	1.2542
	8.60477e+08	1180.09	1.18009
	1.89926e+09	1536.49	1.53649
	1.93465e+09	1545.97	1.54597
	2.56467e+09	1698.29	1.69829
	1.04848e+09	1260.43	1.26043
	1.96068e+09	1552.87	1.55287
	1.49125e+09	1417.48	1.41748
	2.4323e+09	1668.55	1.66855
	2.33061e+09	1644.97	1.64497
	1.74884e+09	1494.8	1.4948
	1.83765e+09	1519.69	1.51969
	2.00959e+09	1565.68	1.56568
	1.19086e+09	1315.09	1.31509
	2.25074e+09	1625.96	1.62596
	2.37886e+09	1656.24	1.65624
	2.4114e+09	1663.76	1.66376
	2.49009e+09	1681.66	1.68166
	2.45251e+09	1673.16	1.67316
	3.43095e+09	1871.28	1.87128
	1.55328e+09	1436.87	1.43687
	4.56121e+09	2057.6	2.0576
	1.29969e+09	1353.98	1.35398
	2.11304e+09	1592.1	1.5921
	2.03331e+09	1571.82	1.57182
	1.19897e+09	1318.06	1.31806
	2.1184e+09	1593.44	1.59344
	8.54668e+08	1177.42	1.17742
	2.47541e+09	1678.35	1.67835
	2.49593e+09	1682.98	1.68298
	1.86307e+09	1526.66	1.52666
	2.28726e+09	1634.7	1.6347
	2.49838e+09	1683.53	1.68353
	3.02142e+09	1793.65	1.79365
	1.01226e+09	1245.75	1.24575
	2.10734e+09	1590.66	1.59066
	2.59306e+09	1704.53	1.70453
	2.03912e+09	1573.31	1.57331
	1.09569e+09	1279.08	1.27908
	2.06738e+09	1580.55	1.58055
	2.55251e+09	1695.6	1.6956
	2.51821e+09	1687.97	1.68797
	1.38336e+09	1382.44	1.38244
	2.99914e+09	1789.23	1.78923
	1.81438e+09	1513.25	1.51325
	2.02961e+09	1570.86	1.57086
	2.17234e+09	1606.85	1.60685
	2.2079e+09	1615.57	1.61557
	1.80455e+09	1510.51	1.51051
	2.63787e+09	1714.29	1.71429
	1.89376e+09	1535	1.535
	2.54852e+09	1694.71	1.69471
	1.80811e+09	1511.5	1.5115
	1.51401e+09	1424.66	1.42466
	3.41168e+09	1867.77	1.86777
	1.17763e+09	1310.2	1.3102
	2.73135e+09	1734.31	1.73431
	1.47588e+09	1412.59	1.41259
	4.49339e+09	2047.35	2.04735
	2.35053e+09	1649.64	1.64964
	2.26934e+09	1630.42	1.63042
	2.25785e+09	1627.67	1.62767
	2.62003e+09	1710.42	1.71042
	2.20826e+09	1615.66	1.61566
	2.56011e+09	1697.28	1.69728
	2.14415e+09	1599.87	1.59987
	2.03172e+09	1571.41	1.57141
	2.52672e+09	1689.87	1.68987
	1.79053e+09	1506.59	1.50659
	2.65132e+09	1717.2	1.7172
	3.29541e+09	1846.31	1.84631
	1.87471e+09	1529.84	1.52984
	2.16425e+09	1604.86	1.60486
	1.94349e+09	1548.32	1.54832
	2.35201e+09	1649.99	1.64999
	1.7821e+09	1504.22	1.50422
	4.58266e+09	2060.82	2.06082
	2.42539e+09	1666.97	1.66697
	1.3006e+09	1354.3	1.3543
	3.34621e+09	1855.74	1.85574
	2.67675e+09	1722.67	1.72267
	2.81236e+09	1751.29	1.75129
	2.87536e+09	1764.27	1.76427
	2.86114e+09	1761.36	1.76136
	3.13197e+09	1815.26	1.81526
	1.80709e+09	1511.22	1.51122
	2.31257e+09	1640.71	1.64071
	1.18512e+09	1312.97	1.31297
	1.85572e+09	1524.65	1.52465
	2.62425e+09	1711.34	1.71134
	2.83435e+09	1755.84	1.75584
	2.13716e+09	1598.13	1.59813
	1.79104e+09	1506.73	1.50673
	2.09328e+09	1587.12	1.58712
	2.09257e+09	1586.94	1.58694
	3.00937e+09	1791.26	1.79126
	3.3099e+09	1849.01	1.84901
	2.3861e+09	1657.92	1.65792
