# Supplementary material for: Analysis of imaging data on seasonal changes in the population structure and vertical distribution of two dominant planktonic copepod species in the western subarctic Pacific
Source: PeerJ. 2025 Sep 9;13:e19956. doi: 10.7717/peerj.19956 (PMC12428526; doi:10.7717/peerj.19956)
Supplement: Supplemental Information 1 [file peerj-13-19956-s001.zip › Raw data/Percentage/Eucalanus AUT D.xlsx]

## Sheet: Sheet1
ESD	0-50	50-100	100-150	150-200	200-300	300-500	500-750	750-1000		SUM		%	0-50	50-100	100-150	150-200	200-300	300-500	500-750	750-1000
0		0	0	0	0	0	0	0		0		0	#DIV/0!	#DIV/0!	#DIV/0!	#DIV/0!	#DIV/0!	#DIV/0!	#DIV/0!	#DIV/0!		#DIV/0!
0.1		0	0	0	0	0	0	0		0		0.1	#DIV/0!	#DIV/0!	#DIV/0!	#DIV/0!	#DIV/0!	#DIV/0!	#DIV/0!	#DIV/0!		#DIV/0!
0.2		0	0	0	0	0	0	0		0		0.2	#DIV/0!	#DIV/0!	#DIV/0!	#DIV/0!	#DIV/0!	#DIV/0!	#DIV/0!	#DIV/0!		#DIV/0!
0.3		0	0	0	48.4273	0	0	0		48.4273		0.3	0	0	0	0	100	0	0	0		100
0.4		0	0	0	0	0	0	0		0		0.4	#DIV/0!	#DIV/0!	#DIV/0!	#DIV/0!	#DIV/0!	#DIV/0!	#DIV/0!	#DIV/0!		#DIV/0!
0.5		0	0	0	0	0	0	0		0		0.5	#DIV/0!	#DIV/0!	#DIV/0!	#DIV/0!	#DIV/0!	#DIV/0!	#DIV/0!	#DIV/0!		#DIV/0!
0.6		0	0	0	0	0	0	0		0		0.6	#DIV/0!	#DIV/0!	#DIV/0!	#DIV/0!	#DIV/0!	#DIV/0!	#DIV/0!	#DIV/0!		#DIV/0!
0.7		0	0	0	48.4273	0	0	0		48.4273		0.7	0	0	0	0	100	0	0	0		100
0.8		0	0	0	0	0	0	0		0		0.8	#DIV/0!	#DIV/0!	#DIV/0!	#DIV/0!	#DIV/0!	#DIV/0!	#DIV/0!	#DIV/0!		#DIV/0!
0.9		0	0	0	48.4273	0	10.5815	0		59.0088		0.9	0	0	0	0	82.0679	0	17.9321	0		100
1		0	0	11.193	0	91.1336	0	0		102.327		1	0	0	0	10.9385	0	89.0615	0	0		100
1.1		0	0	16.7895	48.4273	136.7	0	0		201.917		1.1	0	0	0	8.31502	23.9837	67.7012	0	0		100
1.2		0	0	16.7895	96.8545	136.7	10.5815	0		260.926		1.2	0	0	0	6.43457	37.1196	52.3905	4.05537	0		100
1.3		0	0	16.7895	48.4273	136.7	0	0		201.917		1.3	0	0	0	8.31502	23.9837	67.7012	0	0		100
1.4		10.8476	0	11.193	48.4273	91.1336	0	7.33937		168.941		1.4	0	6.42093	0	6.62538	28.6652	53.9441	0	4.34434		100
1.5		0	0	0	96.8545	0	10.5815	0		107.436		1.5	0	0	0	0	90.1509	0	9.84912	0		100
1.6		0	0	5.59649	338.991	45.5668	0	0		390.154		1.6	0	0	0	1.43443	86.8864	11.6792	0	0		100
1.7		0	0	11.193	242.136	91.1336	10.5815	0		355.044		1.7	0	0	0	3.15255	68.1989	25.6682	2.98033	0		100
1.8		0	0	5.59649	96.8545	45.5668	0	0		148.018		1.8	0	0	0	3.78095	65.4344	30.7847	0	0		100
1.9		0	0	0	242.136	0	0	0		242.136		1.9	0	0	0	0	100	0	0	0		100
2		0	0	0	145.282	0	0	0		145.282		2	0	0	0	0	100	0	0	0		100
2.1			0	0	96.8545	0	0	0		96.8545		2.1	0	0	0	0	100	0	0	0		100
2.2			0	5.59649	96.8545	45.5668	0	0		148.018		2.2	0	0	0	3.78095	65.4344	30.7847	0	0		100
2.3			0	11.193	96.8545	91.1336	0	0		199.181		2.3	0	0	0	5.61949	48.6264	45.7541	0	0		100
2.4			5.89035	5.59649	48.4273	45.5668	21.163	0		126.644		2.4	0	0	4.65111	4.41907	38.2389	35.9803	16.7106	0		100
2.5			0	11.193	193.709	91.1336	0	0		296.036		2.5	0	0	0	3.78095	65.4344	30.7847	0	0		100
2.6			0	50.3684	193.709	410.101	52.9075	0		707.086		2.6	0	0	0	7.12337	27.3954	57.9988	7.48247	0		100
2.7			0	22.3859	338.991	182.267	74.0705	0		617.715		2.7	0	0	0	3.62399	54.8782	29.5067	11.9911	0		100
2.8			0	78.3508	145.282	637.935	137.56	0		999.128		2.8	0	0	0	7.84192	14.5409	63.8492	13.768	0		100
2.9			0	44.7719	387.418	364.535	63.489	7.33937		867.553		2.9	0	0	0	5.16071	44.6564	42.0187	7.31817	0.845985		100
3			0	27.9824	193.709	227.834	84.652	0		534.178		3	0	0	0	5.23841	36.263	42.6514	15.8472	0		100
3.1			0	27.9824	96.8545	227.834	31.7445	0		384.416		3.1	0	0	0	7.27921	25.1953	59.2677	8.25786	0		100
3.2			0	16.7895	96.8545	136.7	42.326	7.33937		300.01		3.2	0	0	0	5.5963	32.2838	45.5653	14.1082	2.44638		100
3.3			0	0	145.282	0	10.5815	0		155.863		3.3	0	0	0	0	93.211	0	6.78896	0		100
3.4			0	0	96.8545	0	0	0		96.8545		3.4	0	0	0	0	100	0	0	0		100
3.5			0	0	48.4273	0	0	0		48.4273		3.5	0	0	0	0	100	0	0	0		100
3.6			0	0	290.564	0	0	0		290.564		3.6	0	0	0	0	100	0	0	0		100
3.7			0	5.59649	193.709	45.5668	10.5815	0		255.454		3.7	0	0	0	2.1908	75.8294	17.8376	4.14224	0		100
3.8			0	0	242.136	0	0	0		242.136		3.8	0	0	0	0	100	0	0	0		100
3.9			0	0	242.136	0	0	0		242.136		3.9	0	0	0	0	100	0	0	0		100
4			0	11.193	145.282	91.1336	0	0		247.608		4	0	0	0	4.52043	58.674	36.8055	0	0		100
4.1					96.8545			0		96.8545		4.1	0	0	0	0	100	0	0	0		100
4.2					96.8545					96.8545		4.2	0	0	0	0	100	0	0	0		100
4.3					0					0		4.3	#DIV/0!	#DIV/0!	#DIV/0!	#DIV/0!	#DIV/0!	#DIV/0!	#DIV/0!	#DIV/0!		#DIV/0!
4.4										0		4.4	#DIV/0!	#DIV/0!	#DIV/0!	#DIV/0!	#DIV/0!	#DIV/0!	#DIV/0!	#DIV/0!		#DIV/0!
4.5										0		4.5	#DIV/0!	#DIV/0!	#DIV/0!	#DIV/0!	#DIV/0!	#DIV/0!	#DIV/0!	#DIV/0!		#DIV/0!
4.6										0		4.6	#DIV/0!	#DIV/0!	#DIV/0!	#DIV/0!	#DIV/0!	#DIV/0!	#DIV/0!	#DIV/0!		#DIV/0!
4.7										0		4.7	#DIV/0!	#DIV/0!	#DIV/0!	#DIV/0!	#DIV/0!	#DIV/0!	#DIV/0!	#DIV/0!		#DIV/0!
4.8										0		4.8	#DIV/0!	#DIV/0!	#DIV/0!	#DIV/0!	#DIV/0!	#DIV/0!	#DIV/0!	#DIV/0!		#DIV/0!
4.9										0		4.9	#DIV/0!	#DIV/0!	#DIV/0!	#DIV/0!	#DIV/0!	#DIV/0!	#DIV/0!	#DIV/0!		#DIV/0!
5										0		5	#DIV/0!	#DIV/0!	#DIV/0!	#DIV/0!	#DIV/0!	#DIV/0!	#DIV/0!	#DIV/0!		#DIV/0!
Bio													0-50	50-100	100-150	150-200	200-300	300-500	500-750	750-1000
ESD	0-50	50-100	100-150	150-200	200-300	300-500	500-750	750-1000		SUM		0
0		0	0	0	0	0	0	0		0		0.1
0.1		0	0	0	0	0	0	0		0		0.1
0.2		0	0	0	0	0	0	0		0		0.2
0.3		0	0	0	0.862259	0	0	0		0.862259		0.2
0.4		0	0	0	0	0	0	0		0		0.3
0.5		0	0	0	0	0	0	0		0		0.3	0	0	0	0	100	0	0	0		100
0.6		0	0	0	0	0	0	0		0		0.4	0	0	0	0	100	0	0	0		100
0.7		0	0	0	10.6189	0	0	0		10.6189		0.4										0
0.8		0	0	0	0	0	0	0		0		0.5										0
0.9		0	0	0	19.4114	0	4.26314	0		23.6745		0.5										0
1		0	0	6.69928	0	54.5458	0	0		61.2451		0.6										0
1.1		0	0	12.6343	42.3573	102.869	0	0		157.861		0.6										0
1.2		0	0	17.3084	95.2112	140.925	10.9752	0		264.42		0.7										0
1.3		0	0	22.2687	68.8835	181.313	0	0		272.465		0.7	0	0	0	0	100	0	0	0		100
1.4		16.3905	0	17.7035	72.8178	144.143	0	10.745		261.799		0.8	0	0	0	0	100	0	0	0		100
1.5		0	0	0	195.857	0	21.6889	0		217.546		0.8										0
1.6		0	0	13.3559	783.751	108.744	0	0		905.851		0.9										0
1.7		0	0	32.0605	684.461	261.038	28.2669	0		1005.83		0.9	0	0	0	0	82.0679	0	17.9321	0		100
1.8		0	0	19.4846	320.722	158.645	0	0		498.851		1	0	0	0	0	82.0679	0	17.9321	0		100
1.9		0	0	0	964.239	0	0	0		964.239		1	0	0	0	10.9385	0	89.0615	0	0		100
2		0	0	0	658.006	0	0	0		658.006		1.1	0	0	0	10.9385	0	89.0615	0	0		100
2.1			0	0	485.87	0	0	0		485.87		1.1	0	0	0	8.31502	23.9837	67.7012	0	0		100
2.2			0	34.2016	575.836	278.471	0	0		888.508		1.2	0	0	0	8.31502	23.9837	67.7012	0	0		100
2.3			0	73.1879	670.235	595.899	0	0		1339.32		1.2	0	0	0	6.43457	37.1196	52.3905	4.05537	0		100
2.4			47.0267	42.5559	368.957	346.492	170.723	0		975.754		1.3	0	0	0	6.43457	37.1196	52.3905	4.05537	0		100
2.5			0	97.6964	1721.2	795.448	0	0		2614.34		1.3	0	0	0	8.31502	23.9837	67.7012	0	0		100
2.6			0	487.31	1942.28	3967.7	519.533	0		6916.83		1.4	0	0	0	8.31502	23.9837	67.7012	0	0		100
2.7			0	247.692	3733.26	2016.72	800.655	0		6798.33		1.4	0	6.42093	0	6.62538	28.6652	53.9441	0	4.34434		100
2.8			0	938.281	1779.77	7639.52	1678.94	0		12036.5		1.5	0	6.42093	0	6.62538	28.6652	53.9441	0	4.34434		100
2.9			0	594.604	5106.3	4841.29	865.468	95.6345		11503.3		1.5	0	0	0	0	90.1509	0	9.84912	0		100
3			0	402.846	2829.64	3279.99	1271.56	0		7784.03		1.6	0	0	0	0	90.1509	0	9.84912	0		100
3.1			0	454.589	1556.17	3701.29	516.224	0		6228.27		1.6	0	0	0	1.43443	86.8864	11.6792	0	0		100
3.2			0	303.923	1683.58	2474.55	764.532	132.931		5359.52		1.7	0	0	0	1.43443	86.8864	11.6792	0	0		100
3.3			0	0	2804.83	0	200.36	0		3005.19		1.7	0	0	0	3.15255	68.1989	25.6682	2.98033	0		100
3.4			0	0	2052.76	0	0	0		2052.76		1.8	0	0	0	3.15255	68.1989	25.6682	2.98033	0		100
3.5			0	0	1152.93	0	0	0		1152.93		1.8	0	0	0	3.78095	65.4344	30.7847	0	0		100
3.6			0	0	7532.93	0	0	0		7532.93		1.9	0	0	0	3.78095	65.4344	30.7847	0	0		100
3.7			0	156.5	5317.44	1274.23	281.971	0		7030.14		1.9	0	0	0	0	100	0	0	0		100
3.8			0	0	7200.74	0	0	0		7200.74		2	0	0	0	0	100	0	0	0		100
3.9			0	0	7820.47	0	0	0		7820.47		2	0	0	0	0	100	0	0	0		100
4			0	391.545	4996.17	3187.98	0	0		8575.7		2.1	0	0	0	0	100	0	0	0		100
4.1					3582.29					3582.29		2.1	0	0	0	0	100	0	0	0		100
4.2					3812.34					3812.34		2.2	0	0	0	0	100	0	0	0		100
4.3					0					0		2.2	0	0	0	3.78095	65.4344	30.7847	0	0		100
4.4										0		2.3	0	0	0	3.78095	65.4344	30.7847	0	0		100
4.5										0		2.3	0	0	0	5.61949	48.6264	45.7541	0	0		100
4.6										0		2.4	0	0	0	5.61949	48.6264	45.7541	0	0		100
4.7										0		2.4	0	0	4.65111	4.41907	38.2389	35.9803	16.7106	0		100
4.8										0		2.5	0	0	4.65111	4.41907	38.2389	35.9803	16.7106	0		100
4.9										0		2.5	0	0	0	3.78095	65.4344	30.7847	0	0		100
5										0		2.6	0	0	0	3.78095	65.4344	30.7847	0	0		100
												2.6	0	0	0	7.12337	27.3954	57.9988	7.48247	0		100
												2.7	0	0	0	7.12337	27.3954	57.9988	7.48247	0		100
												2.7	0	0	0	3.62399	54.8782	29.5067	11.9911	0		100
												2.8	0	0	0	3.62399	54.8782	29.5067	11.9911	0		100
												2.8	0	0	0	7.84192	14.5409	63.8492	13.768	0		100
												2.9	0	0	0	7.84192	14.5409	63.8492	13.768	0		100
												2.9	0	0	0	5.16071	44.6564	42.0187	7.31817	0.845985		100
												3	0	0	0	5.16071	44.6564	42.0187	7.31817	0.845985		100
												3	0	0	0	5.23841	36.263	42.6514	15.8472	0		100
												3.1	0	0	0	5.23841	36.263	42.6514	15.8472	0		100
												3.1	0	0	0	7.27921	25.1953	59.2677	8.25786	0		100
												3.2	0	0	0	7.27921	25.1953	59.2677	8.25786	0		100
												3.2	0	0	0	5.5963	32.2838	45.5653	14.1082	2.44638		100
												3.3	0	0	0	5.5963	32.2838	45.5653	14.1082	2.44638		100
												3.3	0	0	0	0	93.211	0	6.78896	0		100
												3.4	0	0	0	0	93.211	0	6.78896	0		100
												3.4	0	0	0	0	100	0	0	0		100
												3.5	0	0	0	0	100	0	0	0		100
												3.5	0	0	0	0	100	0	0	0		100
												3.6	0	0	0	0	100	0	0	0		100
												3.6	0	0	0	0	100	0	0	0		100
												3.7	0	0	0	0	100	0	0	0		100
												3.7	0	0	0	2.1908	75.8294	17.8376	4.14224	0		100
												3.8	0	0	0	2.1908	75.8294	17.8376	4.14224	0		100
												3.8	0	0	0	0	100	0	0	0		100
												3.9	0	0	0	0	100	0	0	0		100
												3.9	0	0	0	0	100	0	0	0		100
												4	0	0	0	0	100	0	0	0		100
												4	0	0	0	4.52043	58.674	36.8055	0	0		100
												4.1	0	0	0	4.52043	58.674	36.8055	0	0		100
												4.1	0	0	0	0	100	0	0	0		100
												4.2	0	0	0	0	100	0	0	0		100
												4.2	0	0	0	0	100	0	0	0		100
												4.3	0	0	0	0	100	0	0	0		100
												4.3										0
												4.4										0
												4.4										0
												4.5										0
												4.5										0
												4.6										0
												4.6										0
												4.7										0
												4.7										0
												4.8										0
												4.8										0
												4.9										0
												4.9										0
												5										0
