# Supplementary material for: Analysis of imaging data on seasonal changes in the population structure and vertical distribution of two dominant planktonic copepod species in the western subarctic Pacific
Source: PeerJ. 2025 Sep 9;13:e19956. doi: 10.7717/peerj.19956 (PMC12428526; doi:10.7717/peerj.19956)
Supplement: Supplemental Information 1 [file peerj-13-19956-s001.zip › Raw data/Percentage/Eucalanus AUT N.xlsx]

## Sheet: Sheet1
ESD	0-50	50-100	100-150	150-200	200-300	300-500	500-750	750-1000		SUM		%	0-50	50-100	100-150	150-200	200-300	300-500	500-750	750-1000
0			0	0	0	0	0	0		0		0	#DIV/0!	#DIV/0!	#DIV/0!	#DIV/0!	#DIV/0!	#DIV/0!	#DIV/0!	#DIV/0!		#DIV/0!
0.1			0	0	0	0	0	0		0		0.1	#DIV/0!	#DIV/0!	#DIV/0!	#DIV/0!	#DIV/0!	#DIV/0!	#DIV/0!	#DIV/0!		#DIV/0!
0.2			0	0	0	0	0	0		0		0.2	#DIV/0!	#DIV/0!	#DIV/0!	#DIV/0!	#DIV/0!	#DIV/0!	#DIV/0!	#DIV/0!		#DIV/0!
0.3			0	0	0	0	0	0		0		0.3	#DIV/0!	#DIV/0!	#DIV/0!	#DIV/0!	#DIV/0!	#DIV/0!	#DIV/0!	#DIV/0!		#DIV/0!
0.4			0	0	0	0	0	0		0		0.4	#DIV/0!	#DIV/0!	#DIV/0!	#DIV/0!	#DIV/0!	#DIV/0!	#DIV/0!	#DIV/0!		#DIV/0!
0.5			0	0	0	0	0	0		0		0.5	#DIV/0!	#DIV/0!	#DIV/0!	#DIV/0!	#DIV/0!	#DIV/0!	#DIV/0!	#DIV/0!		#DIV/0!
0.6			0	0	0	0	0	0		0		0.6	#DIV/0!	#DIV/0!	#DIV/0!	#DIV/0!	#DIV/0!	#DIV/0!	#DIV/0!	#DIV/0!		#DIV/0!
0.7			0	0	0	0	0	0		0		0.7	#DIV/0!	#DIV/0!	#DIV/0!	#DIV/0!	#DIV/0!	#DIV/0!	#DIV/0!	#DIV/0!		#DIV/0!
0.8			0	0	0	0	0	0		0		0.8	#DIV/0!	#DIV/0!	#DIV/0!	#DIV/0!	#DIV/0!	#DIV/0!	#DIV/0!	#DIV/0!		#DIV/0!
0.9			0	0	0	44.8749	0	0		44.8749		0.9	0	0	0	0	0	100	0	0		100
1			0	0	0	0	33.6214	0		33.6214		1	0	0	0	0	0	0	100	0		100
1.1			0	0	0	224.375	33.6214	0		257.996		1.1	0	0	0	0	0	86.9683	13.0317	0		100
1.2			0	0	43.3974	224.375	134.485	0		402.257		1.2	0	0	0	0	10.7885	55.7789	33.4327	0		100
1.3			0	0	43.3974	269.25	33.6214	20.5518		366.82		1.3	0	0	0	0	11.8307	73.401	9.16563	5.60268		100
1.4			0	0	86.7948	134.625	168.107	0		389.526		1.4	0	0	0	0	22.2821	34.5611	43.1567	0		100
1.5			0	0	130.192	0	0	0		130.192		1.5	0	0	0	0	100	0	0	0		100
1.6			0	0	216.987	403.874	0	0		620.861		1.6	0	0	0	0	34.9494	65.0506	0	0		100
1.7			0	0	86.7948	89.7498	0	0		176.545		1.7	0	0	0	0	49.1631	50.8369	0	0		100
1.8			0	32.1048	130.192	44.8749	33.6214	0		240.793		1.8	0	0	0	13.3329	54.068	18.6363	13.9627	0		100
1.9			0	16.0524	347.179	0	0	0		363.232		1.9	0	0	0	4.41933	95.5807	0	0	0		100
2			0	0	216.987	44.8749	0	0		261.862		2	0	0	0	0	82.8631	17.1369	0	0		100
2.1			0	16.0524	86.7948	44.8749	0	0		147.722		2.1	0	0	0	10.8666	58.7555	30.3779	0	0		100
2.2			0	0	43.3974	0	0	0		43.3974		2.2	0	0	0	0	100	0	0	0		100
2.3			0		86.7948	0	0	0		86.7948		2.3	0	0	0	0	100	0	0	0		100
2.4			0		86.7948	44.8749	0	0		131.67		2.4	0	0	0	0	65.9186	34.0814	0	0		100
2.5			0		303.782	0	33.6214	0		337.403		2.5	0	0	0	0	90.0353	0	9.96474	0		100
2.6			0		130.192	134.625	0	41.1035		305.92		2.6	0	0	0	0	42.5575	44.0065	0	13.436		100
2.7			0		216.987	179.5	33.6214	0		430.108		2.7	0	0	0	0	50.4494	41.7336	7.81696	0		100
2.8			0		303.782	403.874	268.971	0		976.627		2.8	0	0	0	0	31.1052	41.354	27.5408	0		100
2.9			0		173.59	493.624	168.107	61.6553		896.976		2.9	0	0	0	0	19.3528	55.032	18.7415	6.87368		100
3			0		303.782	628.249	168.107	0		1100.14		3	0	0	0	0	27.6131	57.1064	15.2805	0		100
3.1			0		173.59	628.249	235.349	0		1037.19		3.1	0	0	0	0	16.7366	60.5723	22.6911	0		100
3.2			11.1127		130.192	269.25	100.864	20.5518		531.97		3.2	0	0	2.08898	0	24.4736	50.6136	18.9605	3.86333		100
3.3			0		130.192	179.5	134.485	82.2071		526.384		3.3	0	0	0	0	24.7333	34.1005	25.5489	15.6173		100
3.4			11.1127		43.3974	179.5	67.2427	0		301.253		3.4	0	0	3.68884	0	14.4057	59.5845	22.321	0		100
3.5			0		43.3974	0	0	0		43.3974		3.5	0	0	0	0	100	0	0	0		100
3.6			0		86.7948	44.8749	0	0		131.67		3.6	0	0	0	0	65.9186	34.0814	0	0		100
3.7			0		173.59	0	0	0		173.59		3.7	0	0	0	0	100	0	0	0		100
3.8			0		260.384	44.8749	0	0		305.259		3.8	0	0	0	0	85.2994	14.7006	0	0		100
3.9			0		173.59	89.7498	0	0		263.339		3.9	0	0	0	0	65.9186	34.0814	0	0		100
4			0		86.7948	89.7498	0	0		176.545		4	0	0	0	0	49.1631	50.8369	0	0		100
4.1					173.59	0				173.59		4.1	0	0	0	0	100	0	0	0		100
4.2					130.192	44.8749				175.067		4.2	0	0	0	0	74.367	25.633	0	0		100
4.3					0					0		4.3	#DIV/0!	#DIV/0!	#DIV/0!	#DIV/0!	#DIV/0!	#DIV/0!	#DIV/0!	#DIV/0!		#DIV/0!
4.4					0					0		4.4	#DIV/0!	#DIV/0!	#DIV/0!	#DIV/0!	#DIV/0!	#DIV/0!	#DIV/0!	#DIV/0!		#DIV/0!
4.5					43.3974					43.3974		4.5	0	0	0	0	100	0	0	0		100
4.6										0		4.6	#DIV/0!	#DIV/0!	#DIV/0!	#DIV/0!	#DIV/0!	#DIV/0!	#DIV/0!	#DIV/0!		#DIV/0!
4.7										0		4.7	#DIV/0!	#DIV/0!	#DIV/0!	#DIV/0!	#DIV/0!	#DIV/0!	#DIV/0!	#DIV/0!		#DIV/0!
4.8										0		4.8	#DIV/0!	#DIV/0!	#DIV/0!	#DIV/0!	#DIV/0!	#DIV/0!	#DIV/0!	#DIV/0!		#DIV/0!
4.9										0		4.9	#DIV/0!	#DIV/0!	#DIV/0!	#DIV/0!	#DIV/0!	#DIV/0!	#DIV/0!	#DIV/0!		#DIV/0!
5										0		5	#DIV/0!	#DIV/0!	#DIV/0!	#DIV/0!	#DIV/0!	#DIV/0!	#DIV/0!	#DIV/0!		#DIV/0!
Bio													0-50	50-100	100-150	150-200	200-300	300-500	500-750	750-1000
ESD	0-50	50-100	100-150	150-200	200-300	300-500	500-750	750-1000		SUM		0
0			0	0	0	0	0	0		0		0.1
0.1			0	0	0	0	0	0		0		0.1
0.2			0	0	0	0	0	0		0		0.2
0.3			0	0	0	0	0	0		0		0.2
0.4			0	0	0	0	0	0		0		0.3
0.5			0	0	0	0	0	0		0		0.3										100
0.6			0	0	0	0	0	0		0		0.4										100
0.7			0	0	0	0	0	0		0		0.4										0
0.8			0	0	0	0	0	0		0		0.5										0
0.9			0	0	0	20.9703	0	0		20.9703		0.5										0
1			0	0	0	0	19.8052	0		19.8052		0.6										0
1.1			0	0	0	181.627	26.5641	0		208.191		0.6										0
1.2			0	0	43.6756	227.057	142.61	0		413.342		0.7										0
1.3			0	0	55.5955	344.743	46.4741	25.3543		472.167		0.7										0
1.4			0	0	139.422	208.287	270.357	0		618.066		0.8										0
1.5			0	0	239.101	0	0	0		239.101		0.8										0
1.6			0	0	523.349	937.372	0	0		1460.72		0.9										0
1.7			0	0	227.256	245.576	0	0		472.832		0.9	0	0	0	0	0	100	0	0		100
1.8			0	110.448	439.775	138.663	105.089	0		793.974		1	0	0	0	0	0	100	0	0		100
1.9			0	57.6892	1359.19	0	0	0		1416.88		1	0	0	0	0	0	0	100	0		100
2			0	0	985.609	211.621	0	0		1197.23		1.1	0	0	0	0	0	0	100	0		100
2.1			0	82.3435	434.756	225.937	0	0		743.037		1.1	0	0	0	0	0	86.9683	13.0317	0		100
2.2			0	0	273.603	0	0	0		273.603		1.2	0	0	0	0	0	86.9683	13.0317	0		100
2.3			0	0	584.926	0	0	0		584.926		1.2	0	0	0	0	10.7885	55.7789	33.4327	0		100
2.4			0	0	688.62	341.893	0	0		1030.51		1.3	0	0	0	0	10.7885	55.7789	33.4327	0		100
2.5			0	0	2630.37	0	302.79	0		2933.16		1.3	0	0	0	0	11.8307	73.401	9.16563	5.60268		100
2.6			0	0	1257.37	1342.93	0	410.522		3010.82		1.4	0	0	0	0	11.8307	73.401	9.16563	5.60268		100
2.7			0	0	2395.28	1994.56	371.054	0		4760.89		1.4	0	0	0	0	22.2821	34.5611	43.1567	0		100
2.8			0	0	3724.96	4869.59	3279.73	0		11874.3		1.5	0	0	0	0	22.2821	34.5611	43.1567	0		100
2.9			0	0	2290.03	6706.46	2262.38	825.617		12084.5		1.5	0	0	0	0	100	0	0	0		100
3			0	0	4468.1	9276.06	2453.68	0		16197.8		1.6	0	0	0	0	100	0	0	0		100
3.1			0	0	2857.18	10153.5	3883.23	0		16893.9		1.6	0	0	0	0	34.9494	65.0506	0	0		100
3.2			197.841	0	2396.07	4792.32	1847.93	370.368		9604.52		1.7	0	0	0	0	34.9494	65.0506	0	0		100
3.3			0	0	2454.99	3492.32	2665.56	1622.76		10235.6		1.7	0	0	0	0	49.1631	50.8369	0	0		100
3.4			243.076	0	966.432	3904.65	1421.84	0		6535.99		1.8	0	0	0	0	49.1631	50.8369	0	0		100
3.5			0	0	1004.67	0	0	0		1004.67		1.8	0	0	0	13.3329	54.068	18.6363	13.9627	0		100
3.6			0	0	2278.2	1170.64	0	0		3448.84		1.9	0	0	0	13.3329	54.068	18.6363	13.9627	0		100
3.7			0	0	4738.42	0	0	0		4738.42		1.9	0	0	0	4.41933	95.5807	0	0	0		100
3.8			0	0	7846.14	1342.04	0	0		9188.18		2	0	0	0	4.41933	95.5807	0	0	0		100
3.9			0	0	5586.85	2935.54	0	0		8522.39		2	0	0	0	0	82.8631	17.1369	0	0		100
4			0	0	3040.91	3134.7	0	0		6175.61		2.1	0	0	0	0	82.8631	17.1369	0	0		100
4.1					6517.49	0				6517.49		2.1	0	0	0	10.8666	58.7555	30.3779	0	0		100
4.2					5289.44	1844.52				7133.96		2.2	0	0	0	10.8666	58.7555	30.3779	0	0		100
4.3					0					0		2.2	0	0	0	0	100	0	0	0		100
4.4					0					0		2.3	0	0	0	0	100	0	0	0		100
4.5					2166.31					2166.31		2.3	0	0	0	0	100	0	0	0		100
4.6										0		2.4	0	0	0	0	100	0	0	0		100
4.7										0		2.4	0	0	0	0	65.9186	34.0814	0	0		100
4.8										0		2.5	0	0	0	0	65.9186	34.0814	0	0		100
4.9										0		2.5	0	0	0	0	90.0353	0	9.96474	0		100
5										0		2.6	0	0	0	0	90.0353	0	9.96474	0		100
												2.6	0	0	0	0	42.5575	44.0065	0	13.436		100
												2.7	0	0	0	0	42.5575	44.0065	0	13.436		100
												2.7	0	0	0	0	50.4494	41.7336	7.81696	0		100
												2.8	0	0	0	0	50.4494	41.7336	7.81696	0		100
												2.8	0	0	0	0	31.1052	41.354	27.5408	0		100
												2.9	0	0	0	0	31.1052	41.354	27.5408	0		100
												2.9	0	0	0	0	19.3528	55.032	18.7415	6.87368		100
												3	0	0	0	0	19.3528	55.032	18.7415	6.87368		100
												3	0	0	0	0	27.6131	57.1064	15.2805	0		100
												3.1	0	0	0	0	27.6131	57.1064	15.2805	0		100
												3.1	0	0	0	0	16.7366	60.5723	22.6911	0		100
												3.2	0	0	0	0	16.7366	60.5723	22.6911	0		100
												3.2	0	0	2.08898	0	24.4736	50.6136	18.9605	3.86333		100
												3.3	0	0	2.08898	0	24.4736	50.6136	18.9605	3.86333		100
												3.3	0	0	0	0	24.7333	34.1005	25.5489	15.6173		100
												3.4	0	0	0	0	24.7333	34.1005	25.5489	15.6173		100
												3.4	0	0	3.68884	0	14.4057	59.5845	22.321	0		100
												3.5	0	0	3.68884	0	14.4057	59.5845	22.321	0		100
												3.5	0	0	0	0	100	0	0	0		100
												3.6	0	0	0	0	100	0	0	0		100
												3.6	0	0	0	0	65.9186	34.0814	0	0		100
												3.7	0	0	0	0	65.9186	34.0814	0	0		100
												3.7	0	0	0	0	100	0	0	0		100
												3.8	0	0	0	0	100	0	0	0		100
												3.8	0	0	0	0	85.2994	14.7006	0	0		100
												3.9	0	0	0	0	85.2994	14.7006	0	0		100
												3.9	0	0	0	0	65.9186	34.0814	0	0		100
												4	0	0	0	0	65.9186	34.0814	0	0		100
												4	0	0	0	0	49.1631	50.8369	0	0		100
												4.1	0	0	0	0	49.1631	50.8369	0	0		100
												4.1	0	0	0	0	100	0	0	0		100
												4.2	0	0	0	0	100	0	0	0		100
												4.2	0	0	0	0	74.367	25.633	0	0		100
												4.3	0	0	0	0	74.367	25.633	0	0		100
												4.3										0
												4.4										0
												4.4										0
												4.5										0
												4.5	0	0	0	0	100	0	0	0		100
												4.6	0	0	0	0	100	0	0	0		100
												4.6										0
												4.7										0
												4.7										0
												4.8										0
												4.8										0
												4.9										0
												4.9										0
												5										0
