# Supplementary material for: Analysis of imaging data on seasonal changes in the population structure and vertical distribution of two dominant planktonic copepod species in the western subarctic Pacific
Source: PeerJ. 2025 Sep 9;13:e19956. doi: 10.7717/peerj.19956 (PMC12428526; doi:10.7717/peerj.19956)
Supplement: Supplemental Information 1 [file peerj-13-19956-s001.zip › Raw data/Percentage/Eucalanus SPR D.xlsx]

## Sheet: Sheet1
ESD	0-50	50-100	100-150	150-200	200-300	300-500	500-750	750-1000		SUM		%	0-50	50-100	100-150	150-200	200-300	300-500	500-750	750-1000
0		0	0	0	0	0		0		0		0	#DIV/0!	#DIV/0!	#DIV/0!	#DIV/0!	#DIV/0!	#DIV/0!	#DIV/0!	#DIV/0!		#DIV/0!
0.1		0	0	0	0	0		0		0		0.1	#DIV/0!	#DIV/0!	#DIV/0!	#DIV/0!	#DIV/0!	#DIV/0!	#DIV/0!	#DIV/0!		#DIV/0!
0.2		0	0	0	0	0		0		0		0.2	#DIV/0!	#DIV/0!	#DIV/0!	#DIV/0!	#DIV/0!	#DIV/0!	#DIV/0!	#DIV/0!		#DIV/0!
0.3		0	0	0	0	0		0		0		0.3	#DIV/0!	#DIV/0!	#DIV/0!	#DIV/0!	#DIV/0!	#DIV/0!	#DIV/0!	#DIV/0!		#DIV/0!
0.4		0	0	0	0	0		0		0		0.4	#DIV/0!	#DIV/0!	#DIV/0!	#DIV/0!	#DIV/0!	#DIV/0!	#DIV/0!	#DIV/0!		#DIV/0!
0.5		0	0	0	0	0		0		0		0.5	#DIV/0!	#DIV/0!	#DIV/0!	#DIV/0!	#DIV/0!	#DIV/0!	#DIV/0!	#DIV/0!		#DIV/0!
0.6		0	0	0	0	0		0		0		0.6	#DIV/0!	#DIV/0!	#DIV/0!	#DIV/0!	#DIV/0!	#DIV/0!	#DIV/0!	#DIV/0!		#DIV/0!
0.7		0	0	0	0	0		0		0		0.7	#DIV/0!	#DIV/0!	#DIV/0!	#DIV/0!	#DIV/0!	#DIV/0!	#DIV/0!	#DIV/0!		#DIV/0!
0.8		0	0	0	0	0		0		0		0.8	#DIV/0!	#DIV/0!	#DIV/0!	#DIV/0!	#DIV/0!	#DIV/0!	#DIV/0!	#DIV/0!		#DIV/0!
0.9		0	0	0	0	0		0		0		0.9	#DIV/0!	#DIV/0!	#DIV/0!	#DIV/0!	#DIV/0!	#DIV/0!	#DIV/0!	#DIV/0!		#DIV/0!
1		0	0	0	0	0		0		0		1	#DIV/0!	#DIV/0!	#DIV/0!	#DIV/0!	#DIV/0!	#DIV/0!	#DIV/0!	#DIV/0!		#DIV/0!
1.1		0	0	0	53.6272	16.7575		0		70.3848		1.1	0	0	0	0	76.1915	23.8085	0	0		100
1.2		0	0	0	89.3787	134.06		0		223.439		1.2	0	0	0	0	40.0014	59.9986	0	0		100
1.3		19.0815	0	0	71.503	67.0302		0		157.615		1.3	0	12.1064	0	0	45.3657	42.5279	0	0		100
1.4		19.0815	5.48494	15.2193	53.6272	67.0302		0		160.443		1.4	0	11.893	3.41862	9.4858	33.4244	41.7782	0	0		100
1.5		0	0	0	35.7515	0		0		35.7515		1.5	0	0	0	0	100	0	0	0		100
1.6		0	0	0	107.254	33.5151		0		140.77		1.6	0	0	0	0	76.1915	23.8085	0	0		100
1.7		0	0	0	232.385	16.7575		0		249.142		1.7	0	0	0	0	93.2739	6.7261	0	0		100
1.8		19.0815	5.48494	15.2193	178.757	50.2726		0		268.816		1.8	0	7.09834	2.04041	5.66162	66.4981	18.7015	0	0		100
1.9		0	16.4548	45.6579	160.882	16.7575		0		239.752		1.9	0	0	6.86327	19.0438	67.1034	6.98953	0	0		100
2		19.0815	5.48494	15.2193	53.6272	33.5151		0		126.928		2	0	15.0333	4.3213	11.9905	42.2501	26.4048	0	0		100
2.1		38.1629	5.48494	15.2193	17.8757	16.7575		0		93.5005		2.1	0	40.8158	5.86622	16.2773	19.1183	17.9224	0	0		100
2.2		19.0815	0	0	17.8757	16.7575		0		53.7147		2.2	0	35.5237	0	0	33.279	31.1973	0	0		100
2.3		57.2444	5.48494	15.2193	53.6272	0		0		131.576		2.3	0	43.5068	4.16865	11.567	40.7576	0	0	0		100
2.4		95.4073	5.48494	15.2193	0	0		0		116.112		2.4	0	82.1687	4.72386	13.1075	0	0	0	0		100
2.5		133.57	32.9097	91.3159	0	16.7575		0		274.553		2.5	0	48.65	11.9866	33.2598	0	6.10357	0	0		100
2.6		76.3258	21.9398	60.8773	71.503	16.7575		0		247.403		2.6	0	30.8508	8.86802	24.6065	28.9014	6.77337	0	0		100
2.7		0	0	0	35.7515	33.5151		0		69.2666		2.7	0	0	0	0	51.6143	48.3857	0	0		100
2.8		0	5.48494	15.2193	17.8757	50.2726		0		88.8526		2.8	0	0	6.17308	17.1287	20.1184	56.5798	0	0		100
2.9		19.0815	27.4247	76.0966	0	33.5151		0		156.118		2.9	0	12.2225	17.5667	48.743	0	21.4678	0	0		100
3		38.1629	5.48494	15.2193	17.8757	16.7575		8.98914		102.49		3	0	37.2359	5.35171	14.8496	17.4415	16.3505	0	8.77078		100
3.1		0	32.9097	91.3159	17.8757	0		0		142.101		3.1	0	0	23.1593	64.2611	12.5796	0	0	0		100
3.2		0	27.4247	76.0966	143.006	16.7575		0		263.285		3.2	0	0	10.4164	28.9028	54.3161	6.3648	0	0		100
3.3		57.2444	49.3645	136.974	89.3787	0		0		332.961		3.3	0	17.1925	14.8259	41.1381	26.8436	0	0	0		100
3.4		38.1629	43.8795	121.755	35.7515	33.5151		0		273.064		3.4	0	13.9758	16.0694	44.5883	13.0927	12.2737	0	0		100
3.5		19.0815	43.8795	121.755	107.254	0		0		291.97		3.5	0	6.53542	15.0288	41.701	36.7348	0	0	0		100
3.6		0	43.8795	121.755	71.503	0		0		237.137		3.6	0	0	18.5039	51.3435	30.1526	0	0	0		100
3.7		57.2444	49.3645	136.974	160.882	0		0		404.464		3.7	0	14.1531	12.2049	33.8655	39.7765	0	0	0		100
3.8		19.0815	16.4548	45.6579	107.254	16.7575		0		205.206		3.8	0	9.29868	8.01868	22.2498	52.2667	8.1662	0	0		100
3.9		0	10.9699	30.4386	71.503	16.7575		0		129.669		3.9	0	0	8.45991	23.4741	55.1427	12.9233	0	0		100
4		0	21.9398	60.8773	17.8757	0		0		100.693		4	0	0	21.7888	60.4584	17.7528	0	0	0		100
4.1			16.4548	45.6579	35.7515					97.8642		4.1	0	0	16.8139	46.6544	36.5317	0	0	0		100
4.2			10.9699	30.4386						41.4085		4.2	0	0	26.4919	73.5081	0	0	0	0		100
4.3				0						0		4.3	#DIV/0!	#DIV/0!	#DIV/0!	#DIV/0!	#DIV/0!	#DIV/0!	#DIV/0!	#DIV/0!		#DIV/0!
4.4										0		4.4	#DIV/0!	#DIV/0!	#DIV/0!	#DIV/0!	#DIV/0!	#DIV/0!	#DIV/0!	#DIV/0!		#DIV/0!
4.5										0		4.5	#DIV/0!	#DIV/0!	#DIV/0!	#DIV/0!	#DIV/0!	#DIV/0!	#DIV/0!	#DIV/0!		#DIV/0!
4.6										0		4.6	#DIV/0!	#DIV/0!	#DIV/0!	#DIV/0!	#DIV/0!	#DIV/0!	#DIV/0!	#DIV/0!		#DIV/0!
4.7										0		4.7	#DIV/0!	#DIV/0!	#DIV/0!	#DIV/0!	#DIV/0!	#DIV/0!	#DIV/0!	#DIV/0!		#DIV/0!
4.8										0		4.8	#DIV/0!	#DIV/0!	#DIV/0!	#DIV/0!	#DIV/0!	#DIV/0!	#DIV/0!	#DIV/0!		#DIV/0!
4.9										0		4.9	#DIV/0!	#DIV/0!	#DIV/0!	#DIV/0!	#DIV/0!	#DIV/0!	#DIV/0!	#DIV/0!		#DIV/0!
5										0		5	#DIV/0!	#DIV/0!	#DIV/0!	#DIV/0!	#DIV/0!	#DIV/0!	#DIV/0!	#DIV/0!		#DIV/0!
Bio													0-50	50-100	100-150	150-200	200-300	300-500	500-750	750-1000
ESD	0-50	50-100	100-150	150-200	200-300	300-500	500-750	750-1000		SUM		0
0		0	0	0	0	0		0		0		0.1
0.1		0	0	0	0	0		0		0		0.1
0.2		0	0	0	0	0		0		0		0.2
0.3		0	0	0	0	0		0		0		0.2
0.4		0	0	0	0	0		0		0		0.3
0.5		0	0	0	0	0		0		0		0.3										0
0.6		0	0	0	0	0		0		0		0.4										0
0.7		0	0	0	0	0		0		0		0.4										0
0.8		0	0	0	0	0		0		0		0.5										0
0.9		0	0	0	0	0		0		0		0.5										0
1		0	0	0	0	0		0		0		0.6										0
1.1		0	0	0	45.3775	14.466		0		59.8436		0.6										0
1.2		0	0	0	92.338	138.376		0		230.714		0.7										0
1.3		26.0429	0	0	89.6916	87.5667		0		203.301		0.7										0
1.4		31.5975	9.21917	25.5808	86.284	108.965		0		261.647		0.8										0
1.5		0	0	0	72.5671	0		0		72.5671		0.8										0
1.6		0	0	0	253.608	78.1052		0		331.713		0.9										0
1.7		0	0	0	641.425	43.2648		0		684.689		0.9										0
1.8		67.8494	18.3298	50.8605	606.124	165.426		0		908.59		1										0
1.9		0	63.7472	176.882	619.701	63.1357		0		923.466		1										0
2		85.3033	23.4076	64.9502	253.456	144.704		0		571.821		1.1										0
2.1		189.198	29.7964	82.6774	91.7481	91.9111		0		485.331		1.1	0	0	0	0	76.1915	23.8085	0	0		100
2.2		119.914	0	0	102.146	95.0873		0		317.148		1.2	0	0	0	0	76.1915	23.8085	0	0		100
2.3		398.923	36.8389	102.219	369.395	0		0		907.376		1.2	0	0	0	0	40.0014	59.9986	0	0		100
2.4		740.968	42.3795	117.592	0	0		0		900.94		1.3	0	0	0	0	40.0014	59.9986	0	0		100
2.5		1159.89	285.534	792.283	0	142.584		0		2380.29		1.3	0	12.1064	0	0	45.3657	42.5279	0	0		100
2.6		733.52	209.578	581.526	677.834	157.637		0		2360.1		1.4	0	12.1064	0	0	45.3657	42.5279	0	0		100
2.7		0	0	0	380.212	358.439		0		738.65		1.4	0	11.893	3.41862	9.4858	33.4244	41.7782	0	0		100
2.8		0	68.4203	189.849	213.292	601.033		0		1072.59		1.5	0	11.893	3.41862	9.4858	33.4244	41.7782	0	0		100
2.9		260.423	368.197	1021.65	0	456.74		0		2107.01		1.5	0	0	0	0	100	0	0	0		100
3		558.657	85.1292	236.212	269.989	250.87		128.435		1529.29		1.6	0	0	0	0	100	0	0	0		100
3.1		0	541.379	1502.19	305.461	0		0		2349.03		1.6	0	0	0	0	76.1915	23.8085	0	0		100
3.2		0	489.847	1359.2	2534.36	290.23		0		4673.64		1.7	0	0	0	0	76.1915	23.8085	0	0		100
3.3		1133.93	958.512	2659.63	1755.8	0		0		6507.86		1.7	0	0	0	0	93.2739	6.7261	0	0		100
3.4		820.409	930.9	2583.01	781.005	741.509		0		5856.83		1.8	0	0	0	0	93.2739	6.7261	0	0		100
3.5		433.457	1026.11	2847.19	2529.92	0		0		6836.68		1.8	0	7.09834	2.04041	5.66162	66.4981	18.7015	0	0		100
3.6		0	1121.25	3111.19	1816.2	0		0		6048.65		1.9	0	7.09834	2.04041	5.66162	66.4981	18.7015	0	0		100
3.7		1584.16	1355.76	3761.88	4498.46	0		0		11200.3		1.9	0	0	6.86327	19.0438	67.1034	6.98953	0	0		100
3.8		561.437	489.701	1358.79	3222.86	507.66		0		6140.45		2	0	0	6.86327	19.0438	67.1034	6.98953	0	0		100
3.9		0	349.371	969.414	2275.58	529.462		0		4123.83		2	0	15.0333	4.3213	11.9905	42.2501	26.4048	0	0		100
4		0	762.606	2116.04	601.387	0		0		3480.03		2.1	0	15.0333	4.3213	11.9905	42.2501	26.4048	0	0		100
4.1			622.453	1727.15	1344.08					3693.68		2.1	0	40.8158	5.86622	16.2773	19.1183	17.9224	0	0		100
4.2			428.4	1188.7	0					1617.1		2.2	0	40.8158	5.86622	16.2773	19.1183	17.9224	0	0		100
4.3				0						0		2.2	0	35.5237	0	0	33.279	31.1973	0	0		100
4.4										0		2.3	0	35.5237	0	0	33.279	31.1973	0	0		100
4.5										0		2.3	0	43.5068	4.16865	11.567	40.7576	0	0	0		100
4.6										0		2.4	0	43.5068	4.16865	11.567	40.7576	0	0	0		100
4.7										0		2.4	0	82.1687	4.72386	13.1075	0	0	0	0		100
4.8										0		2.5	0	82.1687	4.72386	13.1075	0	0	0	0		100
4.9										0		2.5	0	48.65	11.9866	33.2598	0	6.10357	0	0		100
5										0		2.6	0	48.65	11.9866	33.2598	0	6.10357	0	0		100
												2.6	0	30.8508	8.86802	24.6065	28.9014	6.77337	0	0		100
												2.7	0	30.8508	8.86802	24.6065	28.9014	6.77337	0	0		100
												2.7	0	0	0	0	51.6143	48.3857	0	0		100
												2.8	0	0	0	0	51.6143	48.3857	0	0		100
												2.8	0	0	6.17308	17.1287	20.1184	56.5798	0	0		100
												2.9	0	0	6.17308	17.1287	20.1184	56.5798	0	0		100
												2.9	0	12.2225	17.5667	48.743	0	21.4678	0	0		100
												3	0	12.2225	17.5667	48.743	0	21.4678	0	0		100
												3	0	37.2359	5.35171	14.8496	17.4415	16.3505	0	8.77078		100
												3.1	0	37.2359	5.35171	14.8496	17.4415	16.3505	0	8.77078		100
												3.1	0	0	23.1593	64.2611	12.5796	0	0	0		100
												3.2	0	0	23.1593	64.2611	12.5796	0	0	0		100
												3.2	0	0	10.4164	28.9028	54.3161	6.3648	0	0		100
												3.3	0	0	10.4164	28.9028	54.3161	6.3648	0	0		100
												3.3	0	17.1925	14.8259	41.1381	26.8436	0	0	0		100
												3.4	0	17.1925	14.8259	41.1381	26.8436	0	0	0		100
												3.4	0	13.9758	16.0694	44.5883	13.0927	12.2737	0	0		100
												3.5	0	13.9758	16.0694	44.5883	13.0927	12.2737	0	0		100
												3.5	0	6.53542	15.0288	41.701	36.7348	0	0	0		100
												3.6	0	6.53542	15.0288	41.701	36.7348	0	0	0		100
												3.6	0	0	18.5039	51.3435	30.1526	0	0	0		100
												3.7	0	0	18.5039	51.3435	30.1526	0	0	0		100
												3.7	0	14.1531	12.2049	33.8655	39.7765	0	0	0		100
												3.8	0	14.1531	12.2049	33.8655	39.7765	0	0	0		100
												3.8	0	9.29868	8.01868	22.2498	52.2667	8.1662	0	0		100
												3.9	0	9.29868	8.01868	22.2498	52.2667	8.1662	0	0		100
												3.9	0	0	8.45991	23.4741	55.1427	12.9233	0	0		100
												4	0	0	8.45991	23.4741	55.1427	12.9233	0	0		100
												4	0	0	21.7888	60.4584	17.7528	0	0	0		100
												4.1	0	0	21.7888	60.4584	17.7528	0	0	0		100
												4.1	0	0	16.8139	46.6544	36.5317	0	0	0		100
												4.2	0	0	16.8139	46.6544	36.5317	0	0	0		100
												4.2	0	0	26.4919	73.5081	0	0	0	0		100
												4.3	0	0	26.4919	73.5081	0	0	0	0		100
												4.3										0
												4.4										0
												4.4										0
												4.5										0
												4.5										0
												4.6										0
												4.6										0
												4.7										0
												4.7										0
												4.8										0
												4.8										0
												4.9										0
												4.9										0
												5										0
