# Supplementary material for: Analysis of imaging data on seasonal changes in the population structure and vertical distribution of two dominant planktonic copepod species in the western subarctic Pacific
Source: PeerJ. 2025 Sep 9;13:e19956. doi: 10.7717/peerj.19956 (PMC12428526; doi:10.7717/peerj.19956)
Supplement: Supplemental Information 1 [file peerj-13-19956-s001.zip › Raw data/Percentage/Eucalanus SPR N.xlsx]

## Sheet: Sheet1
ESD	0-50	50-100	100-150	150-200	200-300	300-500	500-750	750-1000		SUM		%	0-50	50-100	100-150	150-200	200-300	300-500	500-750	750-1000
0		0	0	0	0	0		0		0		0	#DIV/0!	#DIV/0!	#DIV/0!	#DIV/0!	#DIV/0!	#DIV/0!	#DIV/0!	#DIV/0!		#DIV/0!
0.1		0	0	0	0	0		0		0		0.1	#DIV/0!	#DIV/0!	#DIV/0!	#DIV/0!	#DIV/0!	#DIV/0!	#DIV/0!	#DIV/0!		#DIV/0!
0.2		0	0	0	0	0		0		0		0.2	#DIV/0!	#DIV/0!	#DIV/0!	#DIV/0!	#DIV/0!	#DIV/0!	#DIV/0!	#DIV/0!		#DIV/0!
0.3		0	0	0	0	0		0		0		0.3	#DIV/0!	#DIV/0!	#DIV/0!	#DIV/0!	#DIV/0!	#DIV/0!	#DIV/0!	#DIV/0!		#DIV/0!
0.4		0	0	0	0	0		0		0		0.4	#DIV/0!	#DIV/0!	#DIV/0!	#DIV/0!	#DIV/0!	#DIV/0!	#DIV/0!	#DIV/0!		#DIV/0!
0.5		0	0	0	0	0		0		0		0.5	#DIV/0!	#DIV/0!	#DIV/0!	#DIV/0!	#DIV/0!	#DIV/0!	#DIV/0!	#DIV/0!		#DIV/0!
0.6		0	0	0	0	0		0		0		0.6	#DIV/0!	#DIV/0!	#DIV/0!	#DIV/0!	#DIV/0!	#DIV/0!	#DIV/0!	#DIV/0!		#DIV/0!
0.7		0	0	0	0	0		0		0		0.7	#DIV/0!	#DIV/0!	#DIV/0!	#DIV/0!	#DIV/0!	#DIV/0!	#DIV/0!	#DIV/0!		#DIV/0!
0.8		0	0	0	20.9726	35.0717		0		56.0443		0.8	0	0	0	0	37.4215	62.5785	0	0		100
0.9		0	0	0	0	35.0717		0		35.0717		0.9	0	0	0	0	0	100	0	0		100
1		0	0	0	20.9726	70.1433		0		91.116		1	0	0	0	0	23.0175	76.9825	0	0		100
1.1		14.1806	0	0	167.781	140.287		0		322.248		1.1	0	4.40051	0	0	52.0658	43.5337	0	0		100
1.2		0	0	29.0547	293.617	210.43		0		533.102		1.2	0	0	0	5.45013	55.0771	39.4728	0	0		100
1.3		0	27.5299	0	209.726	385.788		0		623.045		1.3	0	0	4.41861	0	33.6615	61.9199	0	0		100
1.4		0	0	29.0547	62.9179	350.717		10.5002		453.19		1.4	0	0	0	6.41116	13.8834	77.3885	0	2.31695		100
1.5		0	27.5299	0	83.8906	105.215		0		216.635		1.5	0	0	12.7079	0	38.7243	48.5678	0	0		100
1.6		0	27.5299	0	125.836	70.1433		0		223.509		1.6	0	0	12.3171	0	56.3001	31.3828	0	0		100
1.7		14.1806	0	0	104.863	175.358		0		294.402		1.7	0	4.81674	0	0	35.619	59.5642	0	0		100
1.8		28.3612	55.0598	29.0547	167.781	175.358		0		455.615		1.8	0	6.22481	12.0847	6.37703	36.8252	38.4883	0	0		100
1.9		28.3612	0	0	146.809	245.502				420.671		1.9	0	6.74188	0	0	34.8986	58.3595	0	0		100
2		42.5417	0	0	83.8906	70.1433				196.576		2	0	21.6414	0	0	42.676	35.6826	0	0		100
2.1		70.9029	27.5299	29.0547	104.863	70.1433				302.494		2.1	0	23.4394	9.10097	9.60506	34.6662	23.1883	0	0		100
2.2		99.264	27.5299	0	62.9179	0				189.712		2.2	0	52.3236	14.5114	0	33.165	0	0	0		100
2.3		14.1806	82.5897	87.1642	62.9179	0				246.852		2.3	0	5.74456	33.4571	35.3102	25.4881	0	0	0		100
2.4		28.3612	110.12	0	62.9179	0				201.399		2.4	0	14.0821	54.6774	0	31.2405	0	0	0		100
2.5		56.7223	110.12	29.0547	41.9453	0				237.842		2.5	0	23.8487	46.2995	12.216	17.6358	0	0	0		100
2.6		0	55.0598	0	0	0				55.0598		2.6	0	0	100	0	0	0	0	0		100
2.7		0	0	0	62.9179	35.0717				97.9896		2.7	0	0	0	0	64.2088	35.7912	0	0		100
2.8		0	55.0598	0	62.9179	35.0717				153.049		2.8	0	0	35.9752	0	41.1096	22.9153	0	0		100
2.9		14.1806	0	29.0547	83.8906	70.1433				197.269		2.9	0	7.18844	0	14.7285	42.5259	35.5572	0	0		100
3		14.1806	27.5299	0	41.9453	35.0717				118.727		3	0	11.9438	23.1875	0	35.3291	29.5397	0	0		100
3.1		0	82.5897	29.0547	20.9726	0				132.617		3.1	0	0	62.2768	21.9087	15.8144	0	0	0		100
3.2		0	27.5299	203.383	41.9453	0				272.858		3.2	0	0	10.0894	74.538	15.3726	0	0	0		100
3.3		14.1806	82.5897	58.1095	83.8906	0				238.77		3.3	0	5.939	34.5896	24.337	35.1344	0	0	0		100
3.4		0	0	87.1642	104.863	0				192.027		3.4	0	0	0	45.3915	54.6085	0	0	0		100
3.5		0	27.5299	232.438	104.863	0				364.831		3.5	0	0	7.54593	63.7111	28.743	0	0	0		100
3.6		0	0	29.0547	104.863	0				133.918		3.6	0	0	0	21.6959	78.3041	0	0	0		100
3.7			0	174.328	83.8906					258.219		3.7	0	0	0	67.5118	32.4882	0	0	0		100
3.8			27.5299	174.328	62.9179					264.776		3.8	0	0	10.3974	65.8399	23.7627	0	0	0		100
3.9			27.5299	29.0547	20.9726					77.5573		3.9	0	0	35.4962	37.4623	27.0415	0	0	0		100
4			0	58.1095	62.9179					121.027		4	0	0	0	48.0135	51.9865	0	0	0		100
4.1			0	29.0547	20.9726					50.0274		4.1	0	0	0	58.0777	41.9223	0	0	0		100
4.2			0		20.9726					20.9726		4.2	0	0	0	0	100	0	0	0		100
4.3			27.5299							27.5299		4.3	0	0	100	0	0	0	0	0		100
4.4			0							0		4.4	#DIV/0!	#DIV/0!	#DIV/0!	#DIV/0!	#DIV/0!	#DIV/0!	#DIV/0!	#DIV/0!		#DIV/0!
4.5			0							0		4.5	#DIV/0!	#DIV/0!	#DIV/0!	#DIV/0!	#DIV/0!	#DIV/0!	#DIV/0!	#DIV/0!		#DIV/0!
4.6			0							0		4.6	#DIV/0!	#DIV/0!	#DIV/0!	#DIV/0!	#DIV/0!	#DIV/0!	#DIV/0!	#DIV/0!		#DIV/0!
4.7			0							0		4.7	#DIV/0!	#DIV/0!	#DIV/0!	#DIV/0!	#DIV/0!	#DIV/0!	#DIV/0!	#DIV/0!		#DIV/0!
4.8			0							0		4.8	#DIV/0!	#DIV/0!	#DIV/0!	#DIV/0!	#DIV/0!	#DIV/0!	#DIV/0!	#DIV/0!		#DIV/0!
4.9			27.5299							27.5299		4.9	0	0	100	0	0	0	0	0		100
5										0		5	#DIV/0!	#DIV/0!	#DIV/0!	#DIV/0!	#DIV/0!	#DIV/0!	#DIV/0!	#DIV/0!		#DIV/0!
Bio													0-50	50-100	100-150	150-200	200-300	300-500	500-750	750-1000
ESD	0-50	50-100	100-150	150-200	200-300	300-500	500-750	750-1000		SUM		0
0		0	0	0	0	0		0		0		0.1
0.1		0	0	0	0	0		0		0		0.1
0.2		0	0	0	0	0		0		0		0.2
0.3		0	0	0	0	0		0		0		0.2
0.4		0	0	0	0	0		0		0		0.3
0.5		0	0	0	0	0		0		0		0.3										100
0.6		0	0	0	0	0		0		0		0.4										100
0.7		0	0	0	0	0		0		0		0.4										0
0.8		0	0	0	6.56059	10.9346		0		17.4952		0.5										0
0.9		0	0	0	0	16.9598		0		16.9598		0.5										0
1		0	0	0	13.8412	42.5731		0		56.4142		0.6										0
1.1		10.3091	0	0	134.133	110.731		0		255.174		0.6										0
1.2		0	0	27.1544	293.792	210.109		0		531.056		0.7										0
1.3		0	36.9725	0	265.801	496.512		0		799.286		0.7										0
1.4		0	0	45.514	97.1214	563.772		17.5345		723.942		0.8										0
1.5		0	51.3607	0	166.011	198.752		0		416.124		0.8	0	0	0	0	37.4215	62.5785	0	0		100
1.6		0	62.6356	0	304.284	160.765		0		527.685		0.9	0	0	0	0	37.4215	62.5785	0	0		100
1.7		38.5504	0	0	296.14	480.348		0		815.039		0.9	0	0	0	0	0	100	0	0		100
1.8		95.2227	192.302	90.1552	554.422	583.297		0		1515.4		1	0	0	0	0	0	100	0	0		100
1.9		115.975	0	0	559.884	928.275				1604.13		1	0	0	0	0	23.0175	76.9825	0	0		100
2		192.149	0	0	374.681	315.685				882.516		1.1	0	0	0	0	23.0175	76.9825	0	0		100
2.1		370.551	151.636	158.071	565.638	365.223				1611.12		1.1	0	4.40051	0	0	52.0658	43.5337	0	0		100
2.2		593.119	160.504	0	376.609	0				1130.23		1.2	0	4.40051	0	0	52.0658	43.5337	0	0		100
2.3		98.9126	580.245	600.028	430.716	0				1709.9		1.2	0	0	0	5.45013	55.0771	39.4728	0	0		100
2.4		212.95	874.196	0	478.116	0				1565.26		1.3	0	0	0	5.45013	55.0771	39.4728	0	0		100
2.5		488.863	962.254	252.586	378.674	0				2082.38		1.3	0	0	4.41861	0	33.6615	61.9199	0	0		100
2.6		0	531.971	0	0	0				531.971		1.4	0	0	4.41861	0	33.6615	61.9199	0	0		100
2.7		0	0	0	663.054	375.562				1038.62		1.4	0	0	0	6.41116	13.8834	77.3885	0	2.31695		100
2.8		0	664.087	0	777.362	425.004				1866.45		1.5	0	0	0	6.41116	13.8834	77.3885	0	2.31695		100
2.9		183.934	0	386.994	1122.46	943.727				2637.12		1.5	0	0	12.7079	0	38.7243	48.5678	0	0		100
3		211.971	414.281	0	629.726	530.085				1786.06		1.6	0	0	12.7079	0	38.7243	48.5678	0	0		100
3.1		0	1335.03	465.291	356.55	0				2156.87		1.6	0	0	12.3171	0	56.3001	31.3828	0	0		100
3.2		0	492.225	3672.11	739.765	0				4904.1		1.7	0	0	12.3171	0	56.3001	31.3828	0	0		100
3.3		290.209	1592.82	1124.2	1607.56	0				4614.8		1.7	0	4.81674	0	0	35.619	59.5642	0	0		100
3.4		0	0	1839.51	2256.68	0				4096.19		1.8	0	4.81674	0	0	35.619	59.5642	0	0		100
3.5		0	638.714	5435.28	2490.25	0				8564.24		1.8	0	6.22481	12.0847	6.37703	36.8252	38.4883	0	0		100
3.6		0	0	734.663	2665.13	0				3399.79		1.9	0	6.22481	12.0847	6.37703	36.8252	38.4883	0	0		100
3.7			0	4788.55	2277.86					7066.41		1.9	0	6.74188	0	0	34.8986	58.3595	0	0		100
3.8			823.078	5150.42	1889.8					7863.3		2	0	6.74188	0	0	34.8986	58.3595	0	0		100
3.9			872.747	942.497	674.023					2489.27		2	0	21.6414	0	0	42.676	35.6826	0	0		100
4			0	1983.52	2205.44					4188.96		2.1	0	21.6414	0	0	42.676	35.6826	0	0		100
4.1			0	1085.25	803.569					1888.81		2.1	0	23.4394	9.10097	9.60506	34.6662	23.1883	0	0		100
4.2			0		843.16					843.16		2.2	0	23.4394	9.10097	9.60506	34.6662	23.1883	0	0		100
4.3			1179.24							1179.24		2.2	0	52.3236	14.5114	0	33.165	0	0	0		100
4.4			0							0		2.3	0	52.3236	14.5114	0	33.165	0	0	0		100
4.5			0							0		2.3	0	5.74456	33.4571	35.3102	25.4881	0	0	0		100
4.6			0							0		2.4	0	5.74456	33.4571	35.3102	25.4881	0	0	0		100
4.7			0							0		2.4	0	14.0821	54.6774	0	31.2405	0	0	0		100
4.8			0							0		2.5	0	14.0821	54.6774	0	31.2405	0	0	0		100
4.9			1757.34							1757.34		2.5	0	23.8487	46.2995	12.216	17.6358	0	0	0		100
5										0		2.6	0	23.8487	46.2995	12.216	17.6358	0	0	0		100
												2.6	0	0	100	0	0	0	0	0		100
												2.7	0	0	100	0	0	0	0	0		100
												2.7	0	0	0	0	64.2088	35.7912	0	0		100
												2.8	0	0	0	0	64.2088	35.7912	0	0		100
												2.8	0	0	35.9752	0	41.1096	22.9153	0	0		100
												2.9	0	0	35.9752	0	41.1096	22.9153	0	0		100
												2.9	0	7.18844	0	14.7285	42.5259	35.5572	0	0		100
												3	0	7.18844	0	14.7285	42.5259	35.5572	0	0		100
												3	0	11.9438	23.1875	0	35.3291	29.5397	0	0		100
												3.1	0	11.9438	23.1875	0	35.3291	29.5397	0	0		100
												3.1	0	0	62.2768	21.9087	15.8144	0	0	0		100
												3.2	0	0	62.2768	21.9087	15.8144	0	0	0		100
												3.2	0	0	10.0894	74.538	15.3726	0	0	0		100
												3.3	0	0	10.0894	74.538	15.3726	0	0	0		100
												3.3	0	5.939	34.5896	24.337	35.1344	0	0	0		100
												3.4	0	5.939	34.5896	24.337	35.1344	0	0	0		100
												3.4	0	0	0	45.3915	54.6085	0	0	0		100
												3.5	0	0	0	45.3915	54.6085	0	0	0		100
												3.5	0	0	7.54593	63.7111	28.743	0	0	0		100
												3.6	0	0	7.54593	63.7111	28.743	0	0	0		100
												3.6	0	0	0	21.6959	78.3041	0	0	0		100
												3.7	0	0	0	21.6959	78.3041	0	0	0		100
												3.7	0	0	0	67.5118	32.4882	0	0	0		100
												3.8	0	0	0	67.5118	32.4882	0	0	0		100
												3.8	0	0	10.3974	65.8399	23.7627	0	0	0		100
												3.9	0	0	10.3974	65.8399	23.7627	0	0	0		100
												3.9	0	0	35.4962	37.4623	27.0415	0	0	0		100
												4	0	0	35.4962	37.4623	27.0415	0	0	0		100
												4	0	0	0	48.0135	51.9865	0	0	0		100
												4.1	0	0	0	48.0135	51.9865	0	0	0		100
												4.1	0	0	0	58.0777	41.9223	0	0	0		100
												4.2	0	0	0	58.0777	41.9223	0	0	0		100
												4.2	0	0	0	0	100	0	0	0		100
												4.3	0	0	0	0	100	0	0	0		100
												4.3	0	0	100	0	0	0	0	0		100
												4.4	0	0	100	0	0	0	0	0		100
												4.4										0
												4.5										0
												4.5										0
												4.6										0
												4.6										0
												4.7										0
												4.7										0
												4.8										0
												4.8										0
												4.9										0
												4.9	0	0	100	0	0	0	0	0		100
												5	0	0	100	0	0	0	0	0		100
