# Supplementary material for: Analysis of imaging data on seasonal changes in the population structure and vertical distribution of two dominant planktonic copepod species in the western subarctic Pacific
Source: PeerJ. 2025 Sep 9;13:e19956. doi: 10.7717/peerj.19956 (PMC12428526; doi:10.7717/peerj.19956)
Supplement: Supplemental Information 1 [file peerj-13-19956-s001.zip › Raw data/Percentage/Eucalanus SUM D.xlsx]

## Sheet: Sheet1
ESD	0-50	50-100	100-150	150-200	200-300	300-500	500-750	750-1000		SUM		%	0-50	50-100	100-150	150-200	200-300	300-500	500-750	750-1000
0	0	0	0	0	0	0	0			0		0	#DIV/0!	#DIV/0!	#DIV/0!	#DIV/0!	#DIV/0!	#DIV/0!	#DIV/0!	#DIV/0!		#DIV/0!
0.1	0	0	0	0	0	0	0			0		0.1	#DIV/0!	#DIV/0!	#DIV/0!	#DIV/0!	#DIV/0!	#DIV/0!	#DIV/0!	#DIV/0!		#DIV/0!
0.2	0	0	0	0	0	0	0			0		0.2	#DIV/0!	#DIV/0!	#DIV/0!	#DIV/0!	#DIV/0!	#DIV/0!	#DIV/0!	#DIV/0!		#DIV/0!
0.3	0	0	0	0	0	0	0			0		0.3	#DIV/0!	#DIV/0!	#DIV/0!	#DIV/0!	#DIV/0!	#DIV/0!	#DIV/0!	#DIV/0!		#DIV/0!
0.4	0	0	0	0	0	0	0			0		0.4	#DIV/0!	#DIV/0!	#DIV/0!	#DIV/0!	#DIV/0!	#DIV/0!	#DIV/0!	#DIV/0!		#DIV/0!
0.5	0	0	0	0	0	0	0			0		0.5	#DIV/0!	#DIV/0!	#DIV/0!	#DIV/0!	#DIV/0!	#DIV/0!	#DIV/0!	#DIV/0!		#DIV/0!
0.6	0	0	0	0	0	0	0			0		0.6	#DIV/0!	#DIV/0!	#DIV/0!	#DIV/0!	#DIV/0!	#DIV/0!	#DIV/0!	#DIV/0!		#DIV/0!
0.7	40.3911	0	0	0	0	0	0			40.3911		0.7	100	0	0	0	0	0	0	0		100
0.8	26.9274	0	0	0	0	0	0			26.9274		0.8	100	0	0	0	0	0	0	0		100
0.9	26.9274	0	19.1327	0	0	0	0			46.0601		0.9	58.4615	0	41.5385	0	0	0	0	0		100
1	40.3911	0	0	30.8359	0	0	0			71.227		1	56.7076	0	0	43.2924	0	0	0	0		100
1.1	13.4637	0	0	0	0	0	0			13.4637		1.1	100	0	0	0	0	0	0	0		100
1.2	0	0	0	0	0	0	0			0		1.2	#DIV/0!	#DIV/0!	#DIV/0!	#DIV/0!	#DIV/0!	#DIV/0!	#DIV/0!	#DIV/0!		#DIV/0!
1.3	13.4637	0	0	0	0	0	0			13.4637		1.3	100	0	0	0	0	0	0	0		100
1.4	40.3911	20.491	0	0	0	0	0			60.8821		1.4	66.3431	33.6569	0	0	0	0	0	0		100
1.5	0	0	0	0	0	0	0			0		1.5	#DIV/0!	#DIV/0!	#DIV/0!	#DIV/0!	#DIV/0!	#DIV/0!	#DIV/0!	#DIV/0!		#DIV/0!
1.6	13.4637	0	0	0	30.2644	19.628	0			63.3561		1.6	21.2509	0	0	0	47.7688	30.9804	0	0		100
1.7	13.4637	20.491	0	0	0	0	0			33.9547		1.7	39.6519	60.3481	0	0	0	0	0	0		100
1.8	40.3911	0	19.1327	0	0	0	0			59.5238		1.8	67.8571	0	32.1429	0	0	0	0	0		100
1.9	94.2459	20.491	0	0	0	0	0			114.737		1.9	82.1409	17.8591	0	0	0	0	0	0		100
2	53.8548	20.491	19.1327	0	0	0	0			93.4785		2	57.612	21.9206	20.4675	0	0	0	0	0		100
2.1	40.3911	0	38.2654	30.8359	0	0	0			109.492		2.1	36.8894	0	34.948	28.1626	0	0	0	0		100
2.2	0	20.491	0	0	0	0	0			20.491		2.2	0	100	0	0	0	0	0	0		100
2.3	0	0	0	30.8359	0	0	0			30.8359		2.3	0	0	0	100	0	0	0	0		100
2.4	53.8548	0	0	0	0	0	0			53.8548		2.4	100	0	0	0	0	0	0	0		100
2.5	107.71	0	19.1327	30.8359	60.5288	39.2559	0			257.463		2.5	41.835	0	7.43124	11.9768	23.5097	15.2472	0	0		100
2.6	121.173	20.491	0	61.6719	60.5288	39.2559	0			303.121		2.6	39.9752	6.76002	0	20.3456	19.9685	12.9506	0	0		100
2.7	121.173	20.491	19.1327	30.8359	151.322	98.1398	0			441.095		2.7	27.471	4.64549	4.33755	6.99077	34.306	22.2491	0	0		100
2.8	67.3185	0	19.1327	0	90.7932	78.5118	0			255.756		2.8	26.3214	0	7.48083	0	35.4999	30.6979	0	0		100
2.9	26.9274	0	0	61.6719	60.5288	98.1398	0			247.268		2.9	10.89	0	0	24.9413	24.4791	39.6897	0	0		100
3	13.4637	0	0	30.8359	0	19.628	26.1042			90.0318		3	14.9544	0	0	34.25	0	21.8011	28.9944	0		100
3.1	0	0	19.1327	0	60.5288	39.2559	26.1042			145.022		3.1	0	0	13.193	0	41.7378	27.069	18.0002	0		100
3.2	0	0	19.1327	30.8359	0	19.628	0			69.5966		3.2	0	0	27.4909	44.3067	0	28.2025	0	0		100
3.3	0	20.491	0	0	60.5288	39.2559	0			120.276		3.3	0	17.0367	0	0	50.325	32.6383	0	0		100
3.4	0	0	0	0	30.2644	19.628	0			49.8924		3.4	0	0	0	0	60.6594	39.3406	0	0		100
3.5	13.4637	0	0	30.8359	0	0	0			44.2996		3.5	30.3924	0	0	69.6076	0	0	0	0		100
3.6	0	0	95.6635	61.6719	30.2644	19.628	0			207.228		3.6	0	0	46.1635	29.7604	14.6044	9.47168	0	0		100
3.7	0	0	19.1327	123.344	60.5288	39.2559				242.261		3.7	0	0	7.89755	50.9135	24.985	16.204	0	0		100
3.8	0	20.491	0	246.687	0	0				267.178		3.8	0	7.66942	0	92.3306	0	0	0	0		100
3.9	13.4637	0	19.1327	92.5078	0	0				125.104		3.9	10.762	0	15.2934	73.9446	0	0	0	0		100
4	0	0	133.929	61.6719	30.2644	19.628				245.493		4	0	0	54.5551	25.1216	12.328	7.99532	0	0		100
4.1		20.491	38.2654	0	30.2644	19.628				108.649		4.1	0	18.8599	35.2194	0	27.8553	18.0655	0	0		100
4.2		0	38.2654	0	0	0				38.2654		4.2	0	0	100	0	0	0	0	0		100
4.3		0	19.1327	61.6719						80.8046		4.3	0	0	23.6777	76.3223	0	0	0	0		100
4.4		0								0		4.4	#DIV/0!	#DIV/0!	#DIV/0!	#DIV/0!	#DIV/0!	#DIV/0!	#DIV/0!	#DIV/0!		#DIV/0!
4.5		0								0		4.5	#DIV/0!	#DIV/0!	#DIV/0!	#DIV/0!	#DIV/0!	#DIV/0!	#DIV/0!	#DIV/0!		#DIV/0!
4.6		0								0		4.6	#DIV/0!	#DIV/0!	#DIV/0!	#DIV/0!	#DIV/0!	#DIV/0!	#DIV/0!	#DIV/0!		#DIV/0!
4.7		0								0		4.7	#DIV/0!	#DIV/0!	#DIV/0!	#DIV/0!	#DIV/0!	#DIV/0!	#DIV/0!	#DIV/0!		#DIV/0!
4.8		0								0		4.8	#DIV/0!	#DIV/0!	#DIV/0!	#DIV/0!	#DIV/0!	#DIV/0!	#DIV/0!	#DIV/0!		#DIV/0!
4.9										0		4.9	#DIV/0!	#DIV/0!	#DIV/0!	#DIV/0!	#DIV/0!	#DIV/0!	#DIV/0!	#DIV/0!		#DIV/0!
5										0		5	#DIV/0!	#DIV/0!	#DIV/0!	#DIV/0!	#DIV/0!	#DIV/0!	#DIV/0!	#DIV/0!		#DIV/0!
Bio													0-50	50-100	100-150	150-200	200-300	300-500	500-750	750-1000
ESD	0-50	50-100	100-150	150-200	200-300	300-500	500-750	750-1000		SUM		0
0	0	0	0	0	0	0	0			0		0.1
0.1	0	0	0	0	0	0	0			0		0.1
0.2	0	0	0	0	0	0	0			0		0.2
0.3	0	0	0	0	0	0	0			0		0.2
0.4	0	0	0	0	0	0	0			0		0.3
0.5	0	0	0	0	0	0	0			0		0.3										100
0.6	0	0	0	0	0	0	0			0		0.4										100
0.7	8.78729	0	0	0	0	0	0			8.78729		0.4										0
0.8	8.02073	0	0	0	0	0	0			8.02073		0.5										0
0.9	11.8247	0	9.55211	0	0	0	0			21.3768		0.5										0
1	24.5008	0	0	18.6334	0	0	0			43.1342		0.6										0
1.1	10.648	0	0	0	0	0	0			10.648		0.6										0
1.2	0	0	0	0	0	0	0			0		0.7										0
1.3	16.264	0	0	0	0	0	0			16.264		0.7	100	0	0	0	0	0	0	0		100
1.4	66.8166	35.6676	0	0	0	0	0			102.484		0.8	100	0	0	0	0	0	0	0		100
1.5	0	0	0	0	0	0	0			0		0.8	100	0	0	0	0	0	0	0		100
1.6	33.963	0	0	0	77.1007	50.0036	0			161.067		0.9	100	0	0	0	0	0	0	0		100
1.7	39.6023	54.348	0	0	0	0	0			93.9503		0.9	58.4615	0	41.5385	0	0	0	0	0		100
1.8	135.158	0	60.8122	0	0	0	0			195.97		1	58.4615	0	41.5385	0	0	0	0	0		100
1.9	363.971	85.538	0	0	0	0	0			449.51		1	56.7076	0	0	43.2924	0	0	0	0		100
2	241.786	86.7605	89.1579	0	0	0	0			417.704		1.1	56.7076	0	0	43.2924	0	0	0	0		100
2.1	205.129	0	204.07	166.79	0	0	0			575.989		1.1	100	0	0	0	0	0	0	0		100
2.2	0	117.279	0	0	0	0	0			117.279		1.2	100	0	0	0	0	0	0	0		100
2.3	0	0	0	221.241	0	0	0			221.241		1.2										0
2.4	416.64	0	0	0	0	0	0			416.64		1.3										0
2.5	944.786	0	160.206	259.901	539.164	349.675	0			2253.73		1.3	100	0	0	0	0	0	0	0		100
2.6	1188.8	191.101	0	586.81	617.776	400.658	0			2985.15		1.4	100	0	0	0	0	0	0	0		100
2.7	1331.16	227.325	215.698	351.373	1640.97	1063.96	0			4830.49		1.4	66.3431	33.6569	0	0	0	0	0	0		100
2.8	805.454	0	241.452	0	1109.27	964.547	0			3120.72		1.5	66.3431	33.6569	0	0	0	0	0	0		100
2.9	363.431	0	0	832.307	793.868	1308.79	0			3298.39		1.5										0
3	196.326	0	0	442.263	0	282.986	399.986			1321.56		1.6										0
3.1	0	0	315.407	0	968.177	627.91	432.035			2343.53		1.6	21.2509	0	0	0	47.7688	30.9804	0	0		100
3.2	0	0	328.701	547.363	0	345.379	0			1221.44		1.7	21.2509	0	0	0	47.7688	30.9804	0	0		100
3.3	0	390.077	0	0	1182.09	766.643	0			2338.81		1.7	39.6519	60.3481	0	0	0	0	0	0		100
3.4	0	0	0	0	678.34	439.936	0			1118.28		1.8	39.6519	60.3481	0	0	0	0	0	0		100
3.5	323.717	0	0	709.388	0	0	0			1033.1		1.8	67.8571	0	32.1429	0	0	0	0	0		100
3.6	0	0	2435.76	1605.58	758.939	492.209	0			5292.49		1.9	67.8571	0	32.1429	0	0	0	0	0		100
3.7	0	0	545.665	3439.24	1668.94	1082.39				6736.25		1.9	82.1409	17.8591	0	0	0	0	0	0		100
3.8	0	603.473	0	7412.11	0	0				8015.58		2	82.1409	17.8591	0	0	0	0	0	0		100
3.9	428.874	0	629.667	3036.51	0	0				4095.06		2	57.612	21.9206	20.4675	0	0	0	0	0		100
4	0	0	4631.48	2151.09	1050.96	681.599				8515.12		2.1	57.612	21.9206	20.4675	0	0	0	0	0		100
4.1		746.711	1426.02	0	1159.43	751.946				4084.11		2.1	36.8894	0	34.948	28.1626	0	0	0	0		100
4.2		0	1556.96	0	0	0				1556.96		2.2	36.8894	0	34.948	28.1626	0	0	0	0		100
4.3			799.931	2684.7						3484.63		2.2	0	100	0	0	0	0	0	0		100
4.4										0		2.3	0	100	0	0	0	0	0	0		100
4.5										0		2.3	0	0	0	100	0	0	0	0		100
4.6										0		2.4	0	0	0	100	0	0	0	0		100
4.7										0		2.4	100	0	0	0	0	0	0	0		100
4.8										0		2.5	100	0	0	0	0	0	0	0		100
4.9										0		2.5	41.835	0	7.43124	11.9768	23.5097	15.2472	0	0		100
5										0		2.6	41.835	0	7.43124	11.9768	23.5097	15.2472	0	0		100
												2.6	39.9752	6.76002	0	20.3456	19.9685	12.9506	0	0		100
												2.7	39.9752	6.76002	0	20.3456	19.9685	12.9506	0	0		100
												2.7	27.471	4.64549	4.33755	6.99077	34.306	22.2491	0	0		100
												2.8	27.471	4.64549	4.33755	6.99077	34.306	22.2491	0	0		100
												2.8	26.3214	0	7.48083	0	35.4999	30.6979	0	0		100
												2.9	26.3214	0	7.48083	0	35.4999	30.6979	0	0		100
												2.9	10.89	0	0	24.9413	24.4791	39.6897	0	0		100
												3	10.89	0	0	24.9413	24.4791	39.6897	0	0		100
												3	14.9544	0	0	34.25	0	21.8011	28.9944	0		100
												3.1	14.9544	0	0	34.25	0	21.8011	28.9944	0		100
												3.1	0	0	13.193	0	41.7378	27.069	18.0002	0		100
												3.2	0	0	13.193	0	41.7378	27.069	18.0002	0		100
												3.2	0	0	27.4909	44.3067	0	28.2025	0	0		100
												3.3	0	0	27.4909	44.3067	0	28.2025	0	0		100
												3.3	0	17.0367	0	0	50.325	32.6383	0	0		100
												3.4	0	17.0367	0	0	50.325	32.6383	0	0		100
												3.4	0	0	0	0	60.6594	39.3406	0	0		100
												3.5	0	0	0	0	60.6594	39.3406	0	0		100
												3.5	30.3924	0	0	69.6076	0	0	0	0		100
												3.6	30.3924	0	0	69.6076	0	0	0	0		100
												3.6	0	0	46.1635	29.7604	14.6044	9.47168	0	0		100
												3.7	0	0	46.1635	29.7604	14.6044	9.47168	0	0		100
												3.7	0	0	7.89755	50.9135	24.985	16.204	0	0		100
												3.8	0	0	7.89755	50.9135	24.985	16.204	0	0		100
												3.8	0	7.66942	0	92.3306	0	0	0	0		100
												3.9	0	7.66942	0	92.3306	0	0	0	0		100
												3.9	10.762	0	15.2934	73.9446	0	0	0	0		100
												4	10.762	0	15.2934	73.9446	0	0	0	0		100
												4	0	0	54.5551	25.1216	12.328	7.99532	0	0		100
												4.1	0	0	54.5551	25.1216	12.328	7.99532	0	0		100
												4.1	0	18.8599	35.2194	0	27.8553	18.0655	0	0		100
												4.2	0	18.8599	35.2194	0	27.8553	18.0655	0	0		100
												4.2	0	0	100	0	0	0	0	0		100
												4.3	0	0	100	0	0	0	0	0		100
												4.3	0	0	23.6777	76.3223	0	0	0	0		100
												4.4	0	0	23.6777	76.3223	0	0	0	0		100
												4.4										0
												4.5										0
												4.5										0
												4.6										0
												4.6										0
												4.7										0
												4.7										0
												4.8										0
												4.8										0
												4.9										0
												4.9										0
												5										0
