# Supplementary material for: Analysis of imaging data on seasonal changes in the population structure and vertical distribution of two dominant planktonic copepod species in the western subarctic Pacific
Source: PeerJ. 2025 Sep 9;13:e19956. doi: 10.7717/peerj.19956 (PMC12428526; doi:10.7717/peerj.19956)
Supplement: Supplemental Information 1 [file peerj-13-19956-s001.zip › Raw data/Percentage/Eucalanus SUM N.xlsx]

## Sheet: Sheet1
ESD	0-50	50-100	100-150	150-200	200-300	300-500	500-750	750-1000		SUM		%	0-50	50-100	100-150	150-200	200-300	300-500	500-750	750-1000
0	0	0	0	0	0	0				0		0	#DIV/0!	#DIV/0!	#DIV/0!	#DIV/0!	#DIV/0!	#DIV/0!	#DIV/0!	#DIV/0!		#DIV/0!
0.1	0	0	0	0	0	0				0		0.1	#DIV/0!	#DIV/0!	#DIV/0!	#DIV/0!	#DIV/0!	#DIV/0!	#DIV/0!	#DIV/0!		#DIV/0!
0.2	0	0	0	0	0	0				0		0.2	#DIV/0!	#DIV/0!	#DIV/0!	#DIV/0!	#DIV/0!	#DIV/0!	#DIV/0!	#DIV/0!		#DIV/0!
0.3	0	0	0	0	0	0				0		0.3	#DIV/0!	#DIV/0!	#DIV/0!	#DIV/0!	#DIV/0!	#DIV/0!	#DIV/0!	#DIV/0!		#DIV/0!
0.4	0	0	0	0	0	0				0		0.4	#DIV/0!	#DIV/0!	#DIV/0!	#DIV/0!	#DIV/0!	#DIV/0!	#DIV/0!	#DIV/0!		#DIV/0!
0.5	0	0	0	0	0	0				0		0.5	#DIV/0!	#DIV/0!	#DIV/0!	#DIV/0!	#DIV/0!	#DIV/0!	#DIV/0!	#DIV/0!		#DIV/0!
0.6	27.8845	0	0	0	0	0				27.8845		0.6	100	0	0	0	0	0	0	0		100
0.7	83.6534	0	0	0	0	0				83.6534		0.7	100	0	0	0	0	0	0	0		100
0.8	0	0	0	0	0	0				0		0.8	#DIV/0!	#DIV/0!	#DIV/0!	#DIV/0!	#DIV/0!	#DIV/0!	#DIV/0!	#DIV/0!		#DIV/0!
0.9	83.6534	0	0	0	0	0				83.6534		0.9	100	0	0	0	0	0	0	0		100
1	27.8845	0	0	0	0	0				27.8845		1	100	0	0	0	0	0	0	0		100
1.1	0	0	0	0	0	0				0		1.1	#DIV/0!	#DIV/0!	#DIV/0!	#DIV/0!	#DIV/0!	#DIV/0!	#DIV/0!	#DIV/0!		#DIV/0!
1.2	0	0	0	0	0	0				0		1.2	#DIV/0!	#DIV/0!	#DIV/0!	#DIV/0!	#DIV/0!	#DIV/0!	#DIV/0!	#DIV/0!		#DIV/0!
1.3	0	0	0	0	0	0				0		1.3	#DIV/0!	#DIV/0!	#DIV/0!	#DIV/0!	#DIV/0!	#DIV/0!	#DIV/0!	#DIV/0!		#DIV/0!
1.4	0	0	0	0	0	0				0		1.4	#DIV/0!	#DIV/0!	#DIV/0!	#DIV/0!	#DIV/0!	#DIV/0!	#DIV/0!	#DIV/0!		#DIV/0!
1.5	0	0	0	0	0	0				0		1.5	#DIV/0!	#DIV/0!	#DIV/0!	#DIV/0!	#DIV/0!	#DIV/0!	#DIV/0!	#DIV/0!		#DIV/0!
1.6	0	44.0731	0	0	0	0				44.0731		1.6	0	100	0	0	0	0	0	0		100
1.7	0	0	0	0	0	0				0		1.7	#DIV/0!	#DIV/0!	#DIV/0!	#DIV/0!	#DIV/0!	#DIV/0!	#DIV/0!	#DIV/0!		#DIV/0!
1.8	55.7689	22.0365	0	0	0	0				77.8055		1.8	71.6774	28.3226	0	0	0	0	0	0		100
1.9	83.6534	0	0	0	0	0				83.6534		1.9	100	0	0	0	0	0	0	0		100
2	0	44.0731	17.879	0	0	0				61.9521		2	0	71.1406	28.8594	0	0	0	0	0		100
2.1	27.8845	22.0365	0	11.728	0	0				61.6491		2.1	45.231	35.7452	0	19.0239	0	0	0	0		100
2.2	27.8845	22.0365	17.879	0	0	0				67.8		2.2	41.1275	32.5023	26.3702	0	0	0	0	0		100
2.3	27.8845	22.0365	0	0	0	0				49.921		2.3	55.8572	44.1428	0	0	0	0	0	0		100
2.4	83.6534	0	0	11.728	0	0				95.3814		2.4	87.7041	0	0	12.2959	0	0	0	0		100
2.5	55.7689	44.0731	35.758	11.728	63.5694	38.5241				249.422		2.5	22.3593	17.6701	14.3364	4.70209	25.4867	15.4454	0	0		100
2.6	139.422	0	17.879	11.728	63.5694	0				232.599		2.6	59.9411	0	7.68663	5.04218	27.3301	0	0	0		100
2.7	83.6534	22.0365	71.516	11.728	63.5694	19.2621				271.765		2.7	30.7815	8.10866	26.3154	4.3155	23.3913	7.08775	0	0		100
2.8	55.7689	66.1096	53.637	35.1841	95.3541	38.5241				344.578		2.8	16.1847	19.1857	15.566	10.2108	27.6727	11.1801	0	0		100
2.9	0	44.0731	17.879	11.728	286.062	38.5241				398.266		2.9	0	11.0662	4.48921	2.94477	71.8268	9.67295	0	0		100
3	0	0	0	23.4561	158.923	96.3103				278.69		3	0	0	0	8.41655	57.0252	34.5582	0	0		100
3.1	0	0	0	0	127.139	57.7862				184.925		3.1	0	0	0	0	68.7516	31.2484	0	0		100
3.2	0	22.0365	0	0	31.7847	19.2621				73.0833		3.2	0	30.1527	0	0	43.491	26.3563	0	0		100
3.3	0	0	0	0	0	19.2621				19.2621		3.3	0	0	0	0	0	100	0	0		100
3.4	0	0	17.879	11.728	63.5694	0				93.1764		3.4	0	0	19.1883	12.5869	68.2247	0	0	0		100
3.5	0	22.0365	0	23.4561	0	19.2621				64.7547		3.5	0	34.0308	0	36.223	0	29.7462	0	0		100
3.6	27.8845	0	0	23.4561	95.3541	0				146.695		3.6	19.0085	0	0	15.9897	65.0017	0	0	0		100
3.7	0	0	35.758	0	95.3541					131.112		3.7	0	0	27.2729	0	72.7271	0	0	0		100
3.8	27.8845	22.0365	17.879	0	31.7847					99.5847		3.8	28.0008	22.1284	17.9536	0	31.9172	0	0	0		100
3.9	0	22.0365	17.879	11.728	95.3541					146.998		3.9	0	14.9911	12.1628	7.97838	64.8677	0	0	0		100
4	0	0	0	35.1841	31.7847					66.9688		4	0	0	0	52.5381	47.4619	0	0	0		100
4.1	27.8845	44.0731	17.879	11.728	63.5694					165.134		4.1	16.886	26.6893	10.827	7.10213	38.4956	0	0	0		100
4.2			17.879	46.9122	31.7847					96.5758		4.2	0	0	18.5129	48.5754	32.9116	0	0	0		100
4.3			17.879	11.728	0					29.607		4.3	0	0	60.3877	39.6123	0	0	0	0		100
4.4				11.728	0					11.728		4.4	0	0	0	100	0	0	0	0		100
4.5				0	31.7847					31.7847		4.5	0	0	0	0	100	0	0	0		100
4.6					0					0		4.6	#DIV/0!	#DIV/0!	#DIV/0!	#DIV/0!	#DIV/0!	#DIV/0!	#DIV/0!	#DIV/0!		#DIV/0!
4.7					0					0		4.7	#DIV/0!	#DIV/0!	#DIV/0!	#DIV/0!	#DIV/0!	#DIV/0!	#DIV/0!	#DIV/0!		#DIV/0!
4.8					0					0		4.8	#DIV/0!	#DIV/0!	#DIV/0!	#DIV/0!	#DIV/0!	#DIV/0!	#DIV/0!	#DIV/0!		#DIV/0!
4.9										0		4.9	#DIV/0!	#DIV/0!	#DIV/0!	#DIV/0!	#DIV/0!	#DIV/0!	#DIV/0!	#DIV/0!		#DIV/0!
5										0		5	#DIV/0!	#DIV/0!	#DIV/0!	#DIV/0!	#DIV/0!	#DIV/0!	#DIV/0!	#DIV/0!		#DIV/0!
Bio													0-50	50-100	100-150	150-200	200-300	300-500	500-750	750-1000
ESD	0-50	50-100	100-150	150-200	200-300	300-500	500-750	750-1000		SUM		0
0	0	0	0	0	0	0				0		0.1
0.1	0	0	0	0	0	0				0		0.1
0.2	0	0	0	0	0	0				0		0.2
0.3	0	0	0	0	0	0				0		0.2
0.4	0	0	0	0	0	0				0		0.3
0.5	0	0	0	0	0	0				0		0.3										100
0.6	4.80831	0	0	0	0	0				4.80831		0.4										100
0.7	16.5781	0	0	0	0	0				16.5781		0.4										0
0.8	0	0	0	0	0	0				0		0.5										0
0.9	39.2017	0	0	0	0	0				39.2017		0.5										0
1	15.9764	0	0	0	0	0				15.9764		0.6										0
1.1	0	0	0	0	0	0				0		0.6	100	0	0	0	0	0	0	0		100
1.2	0	0	0	0	0	0				0		0.7	100	0	0	0	0	0	0	0		100
1.3	0	0	0	0	0	0				0		0.7	100	0	0	0	0	0	0	0		100
1.4	0	0	0	0	0	0				0		0.8	100	0	0	0	0	0	0	0		100
1.5	0	0	0	0	0	0				0		0.8										0
1.6	0	112.539	0	0	0	0				112.539		0.9										0
1.7	0	0	0	0	0	0				0		0.9	100	0	0	0	0	0	0	0		100
1.8	187.764	74.3075	0	0	0	0				262.071		1	100	0	0	0	0	0	0	0		100
1.9	315.873	0	0	0	0	0				315.873		1	100	0	0	0	0	0	0	0		100
2	0	200.839	82.6443	0	0	0				283.483		1.1	100	0	0	0	0	0	0	0		100
2.1	138.267	119.851	0	63.5367	0	0				321.655		1.1										0
2.2	175.364	137.971	112.435	0	0	0				425.77		1.2										0
2.3	201.411	152.424	0	0	0	0				353.836		1.2										0
2.4	643.613	0	0	88.5497	0	0				732.162		1.3										0
2.5	487.127	387.806	299.064	101.662	556.304	332.272				2164.24		1.3										0
2.6	1370.12	0	166.098	117.017	615.027	0				2268.27		1.4										0
2.7	914.012	243.467	772.992	132.83	714.877	219.881				2998.06		1.4										0
2.8	680.746	808.697	661.546	410.558	1142.79	459.216				4163.56		1.5										0
2.9	0	587.521	247.822	149.888	3860.11	537.595				5382.93		1.5										0
3	0	0	0	353.592	2352.23	1429.73				4135.56		1.6										0
3.1	0	0	0	0	2107.86	944.169				3052.03		1.6	0	100	0	0	0	0	0	0		100
3.2	0	379.246	0	0	577.274	336.18				1292.7		1.7	0	100	0	0	0	0	0	0		100
3.3	0	0	0	0	0	391.965				391.965		1.7										0
3.4	0	0	368.579	241.83	1337.26	0				1947.67		1.8										0
3.5	0	530.149	0	563.683	0	444.484				1538.32		1.8	71.6774	28.3226	0	0	0	0	0	0		100
3.6	720.482	0	0	598.468	2465.62	0				3784.57		1.9	71.6774	28.3226	0	0	0	0	0	0		100
3.7	0	0	997.329	0	2637.61					3634.94		1.9	100	0	0	0	0	0	0	0		100
3.8	850.453	643.909	537.234	0	919.27					2950.86		2	100	0	0	0	0	0	0	0		100
3.9	0	726.254	567.827	374.108	3134.93					4803.12		2	0	71.1406	28.8594	0	0	0	0	0		100
4	0	0	0	1245.81	1098.2					2344.01		2.1	0	71.1406	28.8594	0	0	0	0	0		100
4.1	1053.59	1637.02	688.432	443.648	2405.74					6228.43		2.1	45.231	35.7452	0	19.0239	0	0	0	0		100
4.2			698.752	1866.81	1292.92					3858.48		2.2	45.231	35.7452	0	19.0239	0	0	0	0		100
4.3			760.816	516.076	0					1276.89		2.2	41.1275	32.5023	26.3702	0	0	0	0	0		100
4.4				558.97	0					558.97		2.3	41.1275	32.5023	26.3702	0	0	0	0	0		100
4.5					1577.03					1577.03		2.3	55.8572	44.1428	0	0	0	0	0	0		100
4.6					0					0		2.4	55.8572	44.1428	0	0	0	0	0	0		100
4.7										0		2.4	87.7041	0	0	12.2959	0	0	0	0		100
4.8										0		2.5	87.7041	0	0	12.2959	0	0	0	0		100
4.9										0		2.5	22.3593	17.6701	14.3364	4.70209	25.4867	15.4454	0	0		100
5										0		2.6	22.3593	17.6701	14.3364	4.70209	25.4867	15.4454	0	0		100
												2.6	59.9411	0	7.68663	5.04218	27.3301	0	0	0		100
												2.7	59.9411	0	7.68663	5.04218	27.3301	0	0	0		100
												2.7	30.7815	8.10866	26.3154	4.3155	23.3913	7.08775	0	0		100
												2.8	30.7815	8.10866	26.3154	4.3155	23.3913	7.08775	0	0		100
												2.8	16.1847	19.1857	15.566	10.2108	27.6727	11.1801	0	0		100
												2.9	16.1847	19.1857	15.566	10.2108	27.6727	11.1801	0	0		100
												2.9	0	11.0662	4.48921	2.94477	71.8268	9.67295	0	0		100
												3	0	11.0662	4.48921	2.94477	71.8268	9.67295	0	0		100
												3	0	0	0	8.41655	57.0252	34.5582	0	0		100
												3.1	0	0	0	8.41655	57.0252	34.5582	0	0		100
												3.1	0	0	0	0	68.7516	31.2484	0	0		100
												3.2	0	0	0	0	68.7516	31.2484	0	0		100
												3.2	0	30.1527	0	0	43.491	26.3563	0	0		100
												3.3	0	30.1527	0	0	43.491	26.3563	0	0		100
												3.3	0	0	0	0	0	100	0	0		100
												3.4	0	0	0	0	0	100	0	0		100
												3.4	0	0	19.1883	12.5869	68.2247	0	0	0		100
												3.5	0	0	19.1883	12.5869	68.2247	0	0	0		100
												3.5	0	34.0308	0	36.223	0	29.7462	0	0		100
												3.6	0	34.0308	0	36.223	0	29.7462	0	0		100
												3.6	19.0085	0	0	15.9897	65.0017	0	0	0		100
												3.7	19.0085	0	0	15.9897	65.0017	0	0	0		100
												3.7	0	0	27.2729	0	72.7271	0	0	0		100
												3.8	0	0	27.2729	0	72.7271	0	0	0		100
												3.8	28.0008	22.1284	17.9536	0	31.9172	0	0	0		100
												3.9	28.0008	22.1284	17.9536	0	31.9172	0	0	0		100
												3.9	0	14.9911	12.1628	7.97838	64.8677	0	0	0		100
												4	0	14.9911	12.1628	7.97838	64.8677	0	0	0		100
												4	0	0	0	52.5381	47.4619	0	0	0		100
												4.1	0	0	0	52.5381	47.4619	0	0	0		100
												4.1	16.886	26.6893	10.827	7.10213	38.4956	0	0	0		100
												4.2	16.886	26.6893	10.827	7.10213	38.4956	0	0	0		100
												4.2	0	0	18.5129	48.5754	32.9116	0	0	0		100
												4.3	0	0	18.5129	48.5754	32.9116	0	0	0		100
												4.3	0	0	60.3877	39.6123	0	0	0	0		100
												4.4	0	0	60.3877	39.6123	0	0	0	0		100
												4.4	0	0	0	100	0	0	0	0		100
												4.5	0	0	0	100	0	0	0	0		100
												4.5	0	0	0	0	100	0	0	0		100
												4.6	0	0	0	0	100	0	0	0		100
												4.6										0
												4.7										0
												4.7										0
												4.8										0
												4.8										0
												4.9										0
												4.9										0
												5										0
