# Supplementary material for: Analysis of imaging data on seasonal changes in the population structure and vertical distribution of two dominant planktonic copepod species in the western subarctic Pacific
Source: PeerJ. 2025 Sep 9;13:e19956. doi: 10.7717/peerj.19956 (PMC12428526; doi:10.7717/peerj.19956)
Supplement: Supplemental Information 1 [file peerj-13-19956-s001.zip › Raw data/Percentage/Eucalanus WIN D.xlsx]

## Sheet: Sheet1
ESD	0-50	50-100	100-150	150-200	200-300	300-500	500-750	750-1000		SUM		%	0-50	50-100	100-150	150-200	200-300	300-500	500-750	750-1000
0		0			0	0	0	0		0		0	#DIV/0!	#DIV/0!	#DIV/0!	#DIV/0!	#DIV/0!	#DIV/0!	#DIV/0!	#DIV/0!		#DIV/0!
0.1		0			0	0	0	0		0		0.1	#DIV/0!	#DIV/0!	#DIV/0!	#DIV/0!	#DIV/0!	#DIV/0!	#DIV/0!	#DIV/0!		#DIV/0!
0.2		0			0	0	0	0		0		0.2	#DIV/0!	#DIV/0!	#DIV/0!	#DIV/0!	#DIV/0!	#DIV/0!	#DIV/0!	#DIV/0!		#DIV/0!
0.3		0			0	0	0	0		0		0.3	#DIV/0!	#DIV/0!	#DIV/0!	#DIV/0!	#DIV/0!	#DIV/0!	#DIV/0!	#DIV/0!		#DIV/0!
0.4		0			0	0	0	0		0		0.4	#DIV/0!	#DIV/0!	#DIV/0!	#DIV/0!	#DIV/0!	#DIV/0!	#DIV/0!	#DIV/0!		#DIV/0!
0.5		0			0	0	0	0		0		0.5	#DIV/0!	#DIV/0!	#DIV/0!	#DIV/0!	#DIV/0!	#DIV/0!	#DIV/0!	#DIV/0!		#DIV/0!
0.6		0			0	0	0	0		0		0.6	#DIV/0!	#DIV/0!	#DIV/0!	#DIV/0!	#DIV/0!	#DIV/0!	#DIV/0!	#DIV/0!		#DIV/0!
0.7		0			0	0	0	0		0		0.7	#DIV/0!	#DIV/0!	#DIV/0!	#DIV/0!	#DIV/0!	#DIV/0!	#DIV/0!	#DIV/0!		#DIV/0!
0.8		0			0	0	0	0		0		0.8	#DIV/0!	#DIV/0!	#DIV/0!	#DIV/0!	#DIV/0!	#DIV/0!	#DIV/0!	#DIV/0!		#DIV/0!
0.9		0			0	20.1662	0	0		20.1662		0.9	0	0	0	0	0	100	0	0		100
1		0			0	40.3324	0	0		40.3324		1	0	0	0	0	0	100	0	0		100
1.1		0			30.7253	120.997	0	0		151.723		1.1	0	0	0	0	20.251	79.749	0	0		100
1.2		0			30.7253	120.997	38.8762	0		190.599		1.2	0	0	0	0	16.1204	63.4827	20.3969	0		100
1.3		0			30.7253	141.163	12.9587	0		184.847		1.3	0	0	0	0	16.622	76.3676	7.0105	0		100
1.4		0			184.352	60.4986	25.9175	0		270.768		1.4	0	0	0	0	68.0848	22.3434	9.57184	0		100
1.5		12.13			30.7253	60.4986	0	0		103.354		1.5	0	11.7364	0	0	29.7282	58.5354	0	0		100
1.6		0			61.4505	40.3324	0	0		101.783		1.6	0	0	0	0	60.3741	39.6259	0	0		100
1.7		0			153.626	20.1662	0	0		173.793		1.7	0	0	0	0	88.3964	11.6036	0	0		100
1.8		0			184.352	40.3324	0	0		224.684		1.8	0	0	0	0	82.0493	17.9507	0	0		100
1.9					245.802	20.1662	12.9587	0		278.927		1.9	0	0	0	0	88.1242	7.22993	4.64592	0		100
2					122.901	40.3324	0	0		163.233		2	0	0	0	0	75.2916	24.7084	0	0		100
2.1					92.1758	0	0	0		92.1758		2.1	0	0	0	0	100	0	0	0		100
2.2					30.7253	0	0	0		30.7253		2.2	0	0	0	0	100	0	0	0		100
2.3					0	0	0	0		0		2.3	#DIV/0!	#DIV/0!	#DIV/0!	#DIV/0!	#DIV/0!	#DIV/0!	#DIV/0!	#DIV/0!		#DIV/0!
2.4					92.1758	0	0	0		92.1758		2.4	0	0	0	0	100	0	0	0		100
2.5					215.077	20.1662	0	0		235.243		2.5	0	0	0	0	91.4275	8.5725	0	0		100
2.6					153.626	40.3324	0	0		193.959		2.6	0	0	0	0	79.2057	20.7943	0	0		100
2.7					276.527	120.997	0	0		397.525		2.7	0	0	0	0	69.5623	30.4377	0	0		100
2.8					307.253	100.831	0	0		408.084		2.8	0	0	0	0	75.2916	24.7084	0	0		100
2.9					122.901	141.163	0	6.86273		270.927		2.9	0	0	0	0	45.3631	52.1038	0	2.53305		100
3					30.7253	302.493	0	0		333.218		3	0	0	0	0	9.22075	90.7792	0	0		100
3.1					61.4505	181.496	0	0		242.946		3.1	0	0	0	0	25.2939	74.7061	0	0		100
3.2					0	120.997	0	0		120.997		3.2	0	0	0	0	0	100	0	0		100
3.3					30.7253	40.3324	0	0		71.0577		3.3	0	0	0	0	43.2399	56.7601	0	0		100
3.4					0	0	0	0		0		3.4	#DIV/0!	#DIV/0!	#DIV/0!	#DIV/0!	#DIV/0!	#DIV/0!	#DIV/0!	#DIV/0!		#DIV/0!
3.5					0	20.1662	0	6.86273		27.0289		3.5	0	0	0	0	0	74.6097	0	25.3903		100
3.6					0	20.1662	0	0		20.1662		3.6	0	0	0	0	0	100	0	0		100
3.7					122.901	40.3324				163.233		3.7	0	0	0	0	75.2916	24.7084	0	0		100
3.8					30.7253	0				30.7253		3.8	0	0	0	0	100	0	0	0		100
3.9					30.7253	0				30.7253		3.9	0	0	0	0	100	0	0	0		100
4					0	20.1662				20.1662		4	0	0	0	0	0	100	0	0		100
4.1					92.1758	20.1662				112.342		4.1	0	0	0	0	82.0493	17.9507	0	0		100
4.2					30.7253	20.1662				50.8915		4.2	0	0	0	0	60.3741	39.6259	0	0		100
4.3					0	0				0		4.3	#DIV/0!	#DIV/0!	#DIV/0!	#DIV/0!	#DIV/0!	#DIV/0!	#DIV/0!	#DIV/0!		#DIV/0!
4.4					0	0				0		4.4	#DIV/0!	#DIV/0!	#DIV/0!	#DIV/0!	#DIV/0!	#DIV/0!	#DIV/0!	#DIV/0!		#DIV/0!
4.5					0	20.1662				20.1662		4.5	0	0	0	0	0	100	0	0		100
4.6					0	0				0		4.6	#DIV/0!	#DIV/0!	#DIV/0!	#DIV/0!	#DIV/0!	#DIV/0!	#DIV/0!	#DIV/0!		#DIV/0!
4.7					0	0				0		4.7	#DIV/0!	#DIV/0!	#DIV/0!	#DIV/0!	#DIV/0!	#DIV/0!	#DIV/0!	#DIV/0!		#DIV/0!
4.8					0	0				0		4.8	#DIV/0!	#DIV/0!	#DIV/0!	#DIV/0!	#DIV/0!	#DIV/0!	#DIV/0!	#DIV/0!		#DIV/0!
4.9					0	0				0		4.9	#DIV/0!	#DIV/0!	#DIV/0!	#DIV/0!	#DIV/0!	#DIV/0!	#DIV/0!	#DIV/0!		#DIV/0!
5										0		5	#DIV/0!	#DIV/0!	#DIV/0!	#DIV/0!	#DIV/0!	#DIV/0!	#DIV/0!	#DIV/0!		#DIV/0!
Bio													0-50	50-100	100-150	150-200	200-300	300-500	500-750	750-1000
ESD	0-50	50-100	100-150	150-200	200-300	300-500	500-750	750-1000		SUM		0
0		0			0	0	0	0		0		0.1
0.1		0			0	0	0	0		0		0.1
0.2		0			0	0	0	0		0		0.2
0.3		0			0	0	0	0		0		0.2
0.4		0			0	0	0	0		0		0.3
0.5		0			0	0	0	0		0		0.3										100
0.6		0			0	0	0	0		0		0.4										100
0.7		0			0	0	0	0		0		0.4										0
0.8		0			0	0	0	0		0		0.5										0
0.9		0			0	9.0372	0	0		9.0372		0.5										0
1		0			0	24.7385	0	0		24.7385		0.6										0
1.1		0			25.3655	94.2834	0	0		119.649		0.6										0
1.2		0			34.4077	126.585	40.1587	0		201.151		0.7										0
1.3		0			38.2033	176.357	15.2929	0		229.853		0.7										0
1.4		0			284.211	103.384	38.0047	0		425.6		0.8										0
1.5		22.4851			58.938	123.952	0	0		205.375		0.8										0
1.6		0			143.607	91.3148	0	0		234.921		0.9										0
1.7		0			427.549	61.4742	0	0		489.023		0.9	0	0	0	0	0	100	0	0		100
1.8		0			610.958	136.571	0	0		747.529		1	0	0	0	0	0	100	0	0		100
1.9					929.325	74.02	47.3568	0		1050.7		1	0	0	0	0	0	100	0	0		100
2					541.644	181.611	0	0		723.254		1.1	0	0	0	0	0	100	0	0		100
2.1					476.278	0	0	0		476.278		1.1	0	0	0	0	20.251	79.749	0	0		100
2.2					194.745	0	0	0		194.745		1.2	0	0	0	0	20.251	79.749	0	0		100
2.3					0	0	0	0		0		1.2	0	0	0	0	16.1204	63.4827	20.3969	0		100
2.4					720.488	0	0	0		720.488		1.3	0	0	0	0	16.1204	63.4827	20.3969	0		100
2.5					1904.56	171.885	0	0		2076.45		1.3	0	0	0	0	16.622	76.3676	7.0105	0		100
2.6					1487.68	401.121	0	0		1888.81		1.4	0	0	0	0	16.622	76.3676	7.0105	0		100
2.7					3039.21	1329.79	0	0		4369		1.4	0	0	0	0	68.0848	22.3434	9.57184	0		100
2.8					3772.94	1216.3	0	0		4989.24		1.5	0	0	0	0	68.0848	22.3434	9.57184	0		100
2.9					1635.95	1858.68	0	88.5611		3583.19		1.5	0	11.7364	0	0	29.7282	58.5354	0	0		100
3					472.427	4519.3	0	0		4991.73		1.6	0	11.7364	0	0	29.7282	58.5354	0	0		100
3.1					1036.83	2989.3	0	0		4026.13		1.6	0	0	0	0	60.3741	39.6259	0	0		100
3.2					0	2171.19	0	0		2171.19		1.7	0	0	0	0	60.3741	39.6259	0	0		100
3.3					582.758	805.412	0	0		1388.17		1.7	0	0	0	0	88.3964	11.6036	0	0		100
3.4					0	0	0	0		0		1.8	0	0	0	0	88.3964	11.6036	0	0		100
3.5					0	492.208	0	164.298		656.507		1.8	0	0	0	0	82.0493	17.9507	0	0		100
3.6					0	529.156	0	0		529.156		1.9	0	0	0	0	82.0493	17.9507	0	0		100
3.7					3401.17	1133.83				4535.01		1.9	0	0	0	0	88.1242	7.22993	4.64592	0		100
3.8					908.797	0				908.797		2	0	0	0	0	88.1242	7.22993	4.64592	0		100
3.9					974.343	0				974.343		2	0	0	0	0	75.2916	24.7084	0	0		100
4					0	713.268				713.268		2.1	0	0	0	0	75.2916	24.7084	0	0		100
4.1					3472.6	757.294				4229.9		2.1	0	0	0	0	100	0	0	0		100
4.2					1244.98	793.168				2038.15		2.2	0	0	0	0	100	0	0	0		100
4.3					0	0				0		2.2	0	0	0	0	100	0	0	0		100
4.4					0	0				0		2.3	0	0	0	0	100	0	0	0		100
4.5					0	962.239				962.239		2.3										0
4.6					0	0				0		2.4										0
4.7					0	0				0		2.4	0	0	0	0	100	0	0	0		100
4.8					0	0				0		2.5	0	0	0	0	100	0	0	0		100
4.9						0				0		2.5	0	0	0	0	91.4275	8.5725	0	0		100
5										0		2.6	0	0	0	0	91.4275	8.5725	0	0		100
												2.6	0	0	0	0	79.2057	20.7943	0	0		100
												2.7	0	0	0	0	79.2057	20.7943	0	0		100
												2.7	0	0	0	0	69.5623	30.4377	0	0		100
												2.8	0	0	0	0	69.5623	30.4377	0	0		100
												2.8	0	0	0	0	75.2916	24.7084	0	0		100
												2.9	0	0	0	0	75.2916	24.7084	0	0		100
												2.9	0	0	0	0	45.3631	52.1038	0	2.53305		100
												3	0	0	0	0	45.3631	52.1038	0	2.53305		100
												3	0	0	0	0	9.22075	90.7792	0	0		100
												3.1	0	0	0	0	9.22075	90.7792	0	0		100
												3.1	0	0	0	0	25.2939	74.7061	0	0		100
												3.2	0	0	0	0	25.2939	74.7061	0	0		100
												3.2	0	0	0	0	0	100	0	0		100
												3.3	0	0	0	0	0	100	0	0		100
												3.3	0	0	0	0	43.2399	56.7601	0	0		100
												3.4	0	0	0	0	43.2399	56.7601	0	0		100
												3.4										0
												3.5										0
												3.5	0	0	0	0	0	74.6097	0	25.3903		100
												3.6	0	0	0	0	0	74.6097	0	25.3903		100
												3.6	0	0	0	0	0	100	0	0		100
												3.7	0	0	0	0	0	100	0	0		100
												3.7	0	0	0	0	75.2916	24.7084	0	0		100
												3.8	0	0	0	0	75.2916	24.7084	0	0		100
												3.8	0	0	0	0	100	0	0	0		100
												3.9	0	0	0	0	100	0	0	0		100
												3.9	0	0	0	0	100	0	0	0		100
												4	0	0	0	0	100	0	0	0		100
												4	0	0	0	0	0	100	0	0		100
												4.1	0	0	0	0	0	100	0	0		100
												4.1	0	0	0	0	82.0493	17.9507	0	0		100
												4.2	0	0	0	0	82.0493	17.9507	0	0		100
												4.2	0	0	0	0	60.3741	39.6259	0	0		100
												4.3	0	0	0	0	60.3741	39.6259	0	0		100
												4.3										0
												4.4										0
												4.4										0
												4.5										0
												4.5	0	0	0	0	0	100	0	0		100
												4.6	0	0	0	0	0	100	0	0		100
												4.6										0
												4.7										0
												4.7										0
												4.8										0
												4.8										0
												4.9										0
												4.9										0
												5										0
