# Supplementary material for: Analysis of imaging data on seasonal changes in the population structure and vertical distribution of two dominant planktonic copepod species in the western subarctic Pacific
Source: PeerJ. 2025 Sep 9;13:e19956. doi: 10.7717/peerj.19956 (PMC12428526; doi:10.7717/peerj.19956)
Supplement: Supplemental Information 1 [file peerj-13-19956-s001.zip › Raw data/Percentage/Eucalanus WIN N.xlsx]

## Sheet: Sheet1
ESD	0-50	50-100	100-150	150-200	200-300	300-500	500-750	750-1000		SUM		%	0-50	50-100	100-150	150-200	200-300	300-500	500-750	750-1000
0					0	0	0	0		0		0	#DIV/0!	#DIV/0!	#DIV/0!	#DIV/0!	#DIV/0!	#DIV/0!	#DIV/0!	#DIV/0!		#DIV/0!
0.1					0	0	0	0		0		0.1	#DIV/0!	#DIV/0!	#DIV/0!	#DIV/0!	#DIV/0!	#DIV/0!	#DIV/0!	#DIV/0!		#DIV/0!
0.2					0	0	0	0		0		0.2	#DIV/0!	#DIV/0!	#DIV/0!	#DIV/0!	#DIV/0!	#DIV/0!	#DIV/0!	#DIV/0!		#DIV/0!
0.3					0	0	0	0		0		0.3	#DIV/0!	#DIV/0!	#DIV/0!	#DIV/0!	#DIV/0!	#DIV/0!	#DIV/0!	#DIV/0!		#DIV/0!
0.4					0	0	0	0		0		0.4	#DIV/0!	#DIV/0!	#DIV/0!	#DIV/0!	#DIV/0!	#DIV/0!	#DIV/0!	#DIV/0!		#DIV/0!
0.5					0	0	0	0		0		0.5	#DIV/0!	#DIV/0!	#DIV/0!	#DIV/0!	#DIV/0!	#DIV/0!	#DIV/0!	#DIV/0!		#DIV/0!
0.6					0	0	0	0		0		0.6	#DIV/0!	#DIV/0!	#DIV/0!	#DIV/0!	#DIV/0!	#DIV/0!	#DIV/0!	#DIV/0!		#DIV/0!
0.7					0	0	0	0		0		0.7	#DIV/0!	#DIV/0!	#DIV/0!	#DIV/0!	#DIV/0!	#DIV/0!	#DIV/0!	#DIV/0!		#DIV/0!
0.8					0	0	0	0		0		0.8	#DIV/0!	#DIV/0!	#DIV/0!	#DIV/0!	#DIV/0!	#DIV/0!	#DIV/0!	#DIV/0!		#DIV/0!
0.9					22.4198	0	0	0		22.4198		0.9	0	0	0	0	100	0	0	0		100
1					0	45.4875	0	0		45.4875		1	0	0	0	0	0	100	0	0		100
1.1					44.8396	181.95	0	9.72534		236.515		1.1	0	0	0	0	18.9585	76.9296	0	4.11193		100
1.2					67.2595	136.463	34.2277	4.86267		242.812		1.2	0	0	0	0	27.7002	56.2008	14.0964	2.00264		100
1.3					89.6793	159.206	17.1139	4.86267		270.862		1.3	0	0	0	0	33.1088	58.7776	6.31829	1.79526		100
1.4					156.939	136.463	17.1139	0		310.515		1.4	0	0	0	0	50.5414	43.9472	5.51144	0		100
1.5					89.6793	204.694	0	0		294.373		1.5	0	0	0	0	30.4645	69.5355	0	0		100
1.6					22.4198	68.2313	0	0		90.6511		1.6	0	0	0	0	24.732	75.268	0	0		100
1.7					134.519	22.7438	0	0		157.263		1.7	0	0	0	0	85.5377	14.4623	0	0		100
1.8					179.359	22.7438	8.55693	0		210.659		1.8	0	0	0	0	85.1416	10.7965	4.06197	0		100
1.9					224.198	0	8.55693	0		232.755		1.9	0	0	0	0	96.3236	0	3.67636	0		100
2					156.939	22.7438	0	0		179.683		2	0	0	0	0	87.3422	12.6578	0	0		100
2.1					67.2595	22.7438	0	0		90.0032		2.1	0	0	0	0	74.7301	25.2699	0	0		100
2.2					22.4198	0	0	0		22.4198		2.2	0	0	0	0	100	0	0	0		100
2.3					67.2595	0	0	0		67.2595		2.3	0	0	0	0	100	0	0	0		100
2.4					44.8396	0	0	0		44.8396		2.4	0	0	0	0	100	0	0	0		100
2.5					112.099	0	0	0		112.099		2.5	0	0	0	0	100	0	0	0		100
2.6					134.519	45.4875	0	0		180.006		2.6	0	0	0	0	74.7301	25.2699	0	0		100
2.7					291.458	159.206	0	0		450.664		2.7	0	0	0	0	64.6729	35.3271	0	0		100
2.8					156.939	136.463	0	0		293.401		2.8	0	0	0	0	53.4894	46.5106	0	0		100
2.9					179.359	204.694	8.55693	0		392.609		2.9	0	0	0	0	45.6837	52.1368	2.1795	0		100
3					89.6793	272.925	0	0		362.605		3	0	0	0	0	24.732	75.268	0	0		100
3.1					112.099	227.438	8.55693	0		348.094		3.1	0	0	0	0	32.2037	65.3381	2.45822	0		100
3.2					44.8396	227.438	8.55693	4.86267		285.697		3.2	0	0	0	0	15.6948	79.608	2.99511	1.70204		100
3.3					89.6793	0	8.55693	0		98.2362		3.3	0	0	0	0	91.2894	0	8.71056	0		100
3.4					67.2595	0	0	4.86267		72.1221		3.4	0	0	0	0	93.2577	0	0	6.74227		100
3.5					89.6793	0	0	0		89.6793		3.5	0	0	0	0	100	0	0	0		100
3.6					22.4198	0	0	0		22.4198		3.6	0	0	0	0	100	0	0	0		100
3.7					22.4198	22.7438	0			45.1636		3.7	0	0	0	0	49.6414	50.3586	0	0		100
3.8					44.8396	22.7438	8.55693			76.1403		3.8	0	0	0	0	58.8908	29.8709	11.2384	0		100
3.9					0	0	0			0		3.9	#DIV/0!	#DIV/0!	#DIV/0!	#DIV/0!	#DIV/0!	#DIV/0!	#DIV/0!	#DIV/0!		#DIV/0!
4					0	0	0			0		4	#DIV/0!	#DIV/0!	#DIV/0!	#DIV/0!	#DIV/0!	#DIV/0!	#DIV/0!	#DIV/0!		#DIV/0!
4.1					0	0	0			0		4.1	#DIV/0!	#DIV/0!	#DIV/0!	#DIV/0!	#DIV/0!	#DIV/0!	#DIV/0!	#DIV/0!		#DIV/0!
4.2					22.4198	0	0			22.4198		4.2	0	0	0	0	100	0	0	0		100
4.3					22.4198	0	0			22.4198		4.3	0	0	0	0	100	0	0	0		100
4.4					22.4198	0	0			22.4198		4.4	0	0	0	0	100	0	0	0		100
4.5					0	0	0			0		4.5	#DIV/0!	#DIV/0!	#DIV/0!	#DIV/0!	#DIV/0!	#DIV/0!	#DIV/0!	#DIV/0!		#DIV/0!
4.6						0	0			0		4.6	#DIV/0!	#DIV/0!	#DIV/0!	#DIV/0!	#DIV/0!	#DIV/0!	#DIV/0!	#DIV/0!		#DIV/0!
4.7						0	0			0		4.7	#DIV/0!	#DIV/0!	#DIV/0!	#DIV/0!	#DIV/0!	#DIV/0!	#DIV/0!	#DIV/0!		#DIV/0!
4.8						0				0		4.8	#DIV/0!	#DIV/0!	#DIV/0!	#DIV/0!	#DIV/0!	#DIV/0!	#DIV/0!	#DIV/0!		#DIV/0!
4.9										0		4.9	#DIV/0!	#DIV/0!	#DIV/0!	#DIV/0!	#DIV/0!	#DIV/0!	#DIV/0!	#DIV/0!		#DIV/0!
5										0		5	#DIV/0!	#DIV/0!	#DIV/0!	#DIV/0!	#DIV/0!	#DIV/0!	#DIV/0!	#DIV/0!		#DIV/0!
Bio													0-50	50-100	100-150	150-200	200-300	300-500	500-750	750-1000
ESD	0-50	50-100	100-150	150-200	200-300	300-500	500-750	750-1000		SUM		0
0					0	0	0	0		0		0.1
0.1					0	0	0	0		0		0.1
0.2					0	0	0	0		0		0.2
0.3					0	0	0	0		0		0.2
0.4					0	0	0	0		0		0.3
0.5					0	0	0	0		0		0.3										100
0.6					0	0	0	0		0		0.4										100
0.7					0	0	0	0		0		0.4										0
0.8					0	0	0	0		0		0.5										0
0.9					9.39165	0	0	0		9.39165		0.5										0
1					0	27.8641	0	0		27.8641		0.6										0
1.1					37.5423	148.522	0	7.96533		194.03		0.6										0
1.2					68.3132	140.109	36.5412	4.51164		249.475		0.7										0
1.3					119.992	204.636	22.4445	6.65169		353.724		0.7										0
1.4					258.244	222.029	29.8829	0		510.156		0.8										0
1.5					180.775	382.523	0	0		563.298		0.8										0
1.6					50.1267	162.497	0	0		212.623		0.9										0
1.7					374.797	67.4748	0	0		442.272		0.9	0	0	0	0	100	0	0	0		100
1.8					606.296	76.5691	27.983	0		710.848		1	0	0	0	0	100	0	0	0		100
1.9					849.12	0	32.3261	0		881.446		1	0	0	0	0	0	100	0	0		100
2					716.954	99.8277	0	0		816.781		1.1	0	0	0	0	0	100	0	0		100
2.1					350.448	110.702	0	0		461.15		1.1	0	0	0	0	18.9585	76.9296	0	4.11193		100
2.2					135.563	0	0	0		135.563		1.2	0	0	0	0	18.9585	76.9296	0	4.11193		100
2.3					464.625	0	0	0		464.625		1.2	0	0	0	0	27.7002	56.2008	14.0964	2.00264		100
2.4					344.074	0	0	0		344.074		1.3	0	0	0	0	27.7002	56.2008	14.0964	2.00264		100
2.5					952.793	0	0	0		952.793		1.3	0	0	0	0	33.1088	58.7776	6.31829	1.79526		100
2.6					1279.59	443.551	0	0		1723.15		1.4	0	0	0	0	33.1088	58.7776	6.31829	1.79526		100
2.7					3150.89	1735.07	0	0		4885.96		1.4	0	0	0	0	50.5414	43.9472	5.51144	0		100
2.8					1896.99	1633.88	0	0		3530.87		1.5	0	0	0	0	50.5414	43.9472	5.51144	0		100
2.9					2442.21	2764.22	117.47	0		5323.91		1.5	0	0	0	0	30.4645	69.5355	0	0		100
3					1338.7	4091.66	0	0		5430.36		1.6	0	0	0	0	30.4645	69.5355	0	0		100
3.1					1809.18	3675.5	138.875	0		5623.56		1.6	0	0	0	0	24.732	75.268	0	0		100
3.2					805.469	4093.92	157.874	91.3366		5148.6		1.7	0	0	0	0	24.732	75.268	0	0		100
3.3					1764.9	0	163.443	0		1928.34		1.7	0	0	0	0	85.5377	14.4623	0	0		100
3.4					1477.97	0	0	105.332		1583.3		1.8	0	0	0	0	85.5377	14.4623	0	0		100
3.5					2105.86	0	0	0		2105.86		1.8	0	0	0	0	85.1416	10.7965	4.06197	0		100
3.6					569.504	0	0	0		569.504		1.9	0	0	0	0	85.1416	10.7965	4.06197	0		100
3.7					597.181	604.508	0			1201.69		1.9	0	0	0	0	96.3236	0	3.67636	0		100
3.8					1359.25	693.587	260.507			2313.34		2	0	0	0	0	96.3236	0	3.67636	0		100
3.9					0	0	0			0		2	0	0	0	0	87.3422	12.6578	0	0		100
4					0		0			0		2.1	0	0	0	0	87.3422	12.6578	0	0		100
4.1					0		0			0		2.1	0	0	0	0	74.7301	25.2699	0	0		100
4.2					918.708		0			918.708		2.2	0	0	0	0	74.7301	25.2699	0	0		100
4.3					963.556		0			963.556		2.2	0	0	0	0	100	0	0	0		100
4.4					1003.29		0			1003.29		2.3	0	0	0	0	100	0	0	0		100
4.5					0		0			0		2.3	0	0	0	0	100	0	0	0		100
4.6							0			0		2.4	0	0	0	0	100	0	0	0		100
4.7							0			0		2.4	0	0	0	0	100	0	0	0		100
4.8										0		2.5	0	0	0	0	100	0	0	0		100
4.9										0		2.5	0	0	0	0	100	0	0	0		100
5										0		2.6	0	0	0	0	100	0	0	0		100
												2.6	0	0	0	0	74.7301	25.2699	0	0		100
												2.7	0	0	0	0	74.7301	25.2699	0	0		100
												2.7	0	0	0	0	64.6729	35.3271	0	0		100
												2.8	0	0	0	0	64.6729	35.3271	0	0		100
												2.8	0	0	0	0	53.4894	46.5106	0	0		100
												2.9	0	0	0	0	53.4894	46.5106	0	0		100
												2.9	0	0	0	0	45.6837	52.1368	2.1795	0		100
												3	0	0	0	0	45.6837	52.1368	2.1795	0		100
												3	0	0	0	0	24.732	75.268	0	0		100
												3.1	0	0	0	0	24.732	75.268	0	0		100
												3.1	0	0	0	0	32.2037	65.3381	2.45822	0		100
												3.2	0	0	0	0	32.2037	65.3381	2.45822	0		100
												3.2	0	0	0	0	15.6948	79.608	2.99511	1.70204		100
												3.3	0	0	0	0	15.6948	79.608	2.99511	1.70204		100
												3.3	0	0	0	0	91.2894	0	8.71056	0		100
												3.4	0	0	0	0	91.2894	0	8.71056	0		100
												3.4	0	0	0	0	93.2577	0	0	6.74227		100
												3.5	0	0	0	0	93.2577	0	0	6.74227		100
												3.5	0	0	0	0	100	0	0	0		100
												3.6	0	0	0	0	100	0	0	0		100
												3.6	0	0	0	0	100	0	0	0		100
												3.7	0	0	0	0	100	0	0	0		100
												3.7	0	0	0	0	49.6414	50.3586	0	0		100
												3.8	0	0	0	0	49.6414	50.3586	0	0		100
												3.8	0	0	0	0	58.8908	29.8709	11.2384	0		100
												3.9	0	0	0	0	58.8908	29.8709	11.2384	0		100
												3.9										0
												4										0
												4										0
												4.1										0
												4.1										0
												4.2										0
												4.2	0	0	0	0	100	0	0	0		100
												4.3	0	0	0	0	100	0	0	0		100
												4.3	0	0	0	0	100	0	0	0		100
												4.4	0	0	0	0	100	0	0	0		100
												4.4	0	0	0	0	100	0	0	0		100
												4.5	0	0	0	0	100	0	0	0		100
												4.5										0
												4.6										0
												4.6										0
												4.7										0
												4.7										0
												4.8										0
												4.8										0
												4.9										0
												4.9										0
												5										0
