# Supplementary material for: Analysis of imaging data on seasonal changes in the population structure and vertical distribution of two dominant planktonic copepod species in the western subarctic Pacific
Source: PeerJ. 2025 Sep 9;13:e19956. doi: 10.7717/peerj.19956 (PMC12428526; doi:10.7717/peerj.19956)
Supplement: Supplemental Information 1 [file peerj-13-19956-s001.zip › Raw data/Percentage/Metridia AUT D.xlsx]

## Sheet: Sheet1
ESD	0-50	50-100	100-150	150-200	200-300	300-500	500-750	750-1000		SUM		%	0-50	50-100	100-150	150-200	200-300	300-500	500-750	750-1000
0			0		0	0	0			0		0
0.1			0		0	0	0			0		0.1
0.2			0		0	0	0			0		0.2
0.3			0		0	0	0			0		0.3
0.4			0		0	0	0			0		0.4
0.5	106.501	75.933	135.478		0	0	0			317.912		0.5	33.5001	23.8849	42.615	0	0	0	0	0		100
0.6	248.502	43.3903	135.478		242.136	0	0			669.506		0.6	37.1171	6.48093	20.2355	0	36.1664	0	0	0		100
0.7	248.502	97.6281	117.807	5.59649	726.409	45.5668	0			1241.51		0.7	20.0161	7.86366	9.48902	0.450781	58.5102	3.67028	0	0		100
0.8	195.251	75.933	29.4517		871.691	0	0			1172.33		0.8	16.655	6.47711	2.51224	0	74.3556	0	0	0		100
0.9	124.251	86.7805	5.89035		1452.82	0	10.5815	7.33937		1687.66		0.9	7.36231	5.14206	0.349025	0	86.0847	0	0.626992	0.434884		100
1	106.501		0	33.5789	1162.25	273.401	126.978	51.3756		1754.09		1	6.07157	0	0	1.91432	66.2597	15.5865	7.23898	2.9289		100
1.1	17.7501		0	33.5789	1113.83	273.401	137.56	117.43		1693.55		1.1	1.0481	0	0	1.98276	65.7689	16.1437	8.12257	6.93396		100
1.2			0	11.193	338.991	91.1336	21.163	58.715		521.195		1.2	0	0	0	2.14756	65.041	17.4855	4.06047	11.2654		100
1.3			0		193.709	0	42.326	73.3937		309.429		1.3	0	0	0	0	62.6022	0	13.6788	23.7191		100
1.4			0		48.4273	0	21.163	22.0181		91.6084		1.4	0	0	0	0	52.8634	0	23.1016	24.035		100
1.5			0	11.193	48.4273	91.1336	10.5815	14.6787		176.014		1.5	0	0	0	6.35913	27.5133	51.7763	6.01174	8.33952		100
1.6			0	39.1754	193.709	318.968	10.5815	14.6787		577.112		1.6	0	0	0	6.78817	33.5652	55.2696	1.83353	2.54348		100
1.7			0	50.3684	48.4273	410.101	21.163			530.06		1.7	0	0	0	9.50239	9.13619	77.3689	3.99257	0		100
1.8			0	22.3859	0	182.267	0	22.0181		226.671		1.8	0	0	0	9.87595	0	80.4104	0	9.71367		100
1.9			0	5.59649	48.4273	45.5668	21.163	22.0181		142.772		1.9	0	0	0	3.91988	33.9194	31.9159	14.823	15.4219		100
2			5.89035	5.59649	0	45.5668	0	22.0181		79.0718		2	0	0	7.44937	7.07773	0	57.6272	0	27.8457		100
2.1			0	5.59649	0	45.5668	42.326	22.0181		115.507		2.1	0	0	0	4.84513	0	39.4493	36.6435	19.0621		100
2.2			0		48.4273	0	0	14.6787		63.106		2.2	0	0	0	0	76.7396	0	0	23.2604		100
2.3			0		0	0	42.326			42.326		2.3	0	0	0	0	0	0	100	0		100
2.4			0	16.7895	0	136.7	84.652	7.33937		245.481		2.4	0	0	0	6.8394	0	55.6867	34.4841	2.98979		100
2.5			0	5.59649	0	45.5668	95.2336	22.0181		168.415		2.5	0	0	0	3.32303	0	27.0563	56.547	13.0737		100
2.6			0	5.59649	0	45.5668	42.326	7.33937		100.829		2.6	0	0	0	5.55049	0	45.1923	41.9782	7.27905		100
2.7			0		0	0	0	7.33937		7.33937		2.7	0	0	0	0	0	0	0	100		100
2.8			0	5.59649	0	45.5668	0			51.1633		2.8	0	0	0	10.9385	0	89.0615	0	0		100
2.9			0	5.59649	0	45.5668	0			51.1633		2.9	0	0	0	10.9385	0	89.0615	0	0		100
3			0		0	0	0	7.33937		7.33937		3	0	0	0	0	0	0	0	100		100
3.1			0		0	0	0			0		3.1
3.2			0		0	0	0	7.33937		7.33937		3.2	0	0	0	0	0	0	0	100		100
3.3			0		0		0			0		3.3
3.4			0		0		0			0		3.4
3.5					0		0			0		3.5
3.6					0		0			0		3.6
3.7					0					0		3.7
3.8										0		3.8
3.9										0		3.9
4										0		4
													0-50	50-100	100-150	150-200	200-300	300-500	500-750	750-1000
												0
												0.1
0												0.1
0.1												0.2
0.1												0.2
0.2												0.3
0.2												0.3
0.3												0.4
0.3												0.4
0.4												0.5
0.4												0.5	33.5001	23.8849	42.615	0	0	0	0	0
0.5												0.6	33.5001	23.8849	42.615	0	0	0	0	0
0.5												0.6	37.1171	6.48093	20.2355	0	36.1664	0	0	0
0.6												0.7	37.1171	6.48093	20.2355	0	36.1664	0	0	0
0.6												0.7	20.0161	7.86366	9.48902	0.450781	58.5102	3.67028	0	0
0.7												0.8	20.0161	7.86366	9.48902	0.450781	58.5102	3.67028	0	0
0.7												0.8	16.655	6.47711	2.51224	0	74.3556	0	0	0
0.8												0.9	16.655	6.47711	2.51224	0	74.3556	0	0	0
0.8												0.9	7.36231	5.14206	0.349025	0	86.0847	0	0.626992	0.434884
0.9												1	7.36231	5.14206	0.349025	0	86.0847	0	0.626992	0.434884
0.9												1	6.07157	0	0	1.91432	66.2597	15.5865	7.23898	2.9289
1												1.1	6.07157	0	0	1.91432	66.2597	15.5865	7.23898	2.9289
1												1.1	1.0481	0	0	1.98276	65.7689	16.1437	8.12257	6.93396
1.1												1.2	1.0481	0	0	1.98276	65.7689	16.1437	8.12257	6.93396
1.1												1.2	0	0	0	2.14756	65.041	17.4855	4.06047	11.2654
1.2												1.3	0	0	0	2.14756	65.041	17.4855	4.06047	11.2654
1.2												1.3	0	0	0	0	62.6022	0	13.6788	23.7191
1.3												1.4	0	0	0	0	62.6022	0	13.6788	23.7191
1.3												1.4	0	0	0	0	52.8634	0	23.1016	24.035
1.4												1.5	0	0	0	0	52.8634	0	23.1016	24.035
1.4												1.5	0	0	0	6.35913	27.5133	51.7763	6.01174	8.33952
1.5												1.6	0	0	0	6.35913	27.5133	51.7763	6.01174	8.33952
1.5												1.6	0	0	0	6.78817	33.5652	55.2696	1.83353	2.54348
1.6												1.7	0	0	0	6.78817	33.5652	55.2696	1.83353	2.54348
1.6												1.7	0	0	0	9.50239	9.13619	77.3689	3.99257	0
1.7												1.8	0	0	0	9.50239	9.13619	77.3689	3.99257	0
1.7												1.8	0	0	0	9.87595	0	80.4104	0	9.71367
1.8												1.9	0	0	0	9.87595	0	80.4104	0	9.71367
1.8												1.9	0	0	0	3.91988	33.9194	31.9159	14.823	15.4219
1.9												2	0	0	0	3.91988	33.9194	31.9159	14.823	15.4219
1.9												2	0	0	7.44937	7.07773	0	57.6272	0	27.8457
2												2.1	0	0	7.44937	7.07773	0	57.6272	0	27.8457
2												2.1	0	0	0	4.84513	0	39.4493	36.6435	19.0621
2.1												2.2	0	0	0	4.84513	0	39.4493	36.6435	19.0621
2.1												2.2	0	0	0	0	76.7396	0	0	23.2604
2.2												2.3	0	0	0	0	76.7396	0	0	23.2604
2.2												2.3	0	0	0	0	0	0	100	0
2.3												2.4	0	0	0	0	0	0	100	0
2.3												2.4	0	0	0	6.8394	0	55.6867	34.4841	2.98979
2.4												2.5	0	0	0	6.8394	0	55.6867	34.4841	2.98979
2.4												2.5	0	0	0	3.32303	0	27.0563	56.547	13.0737
2.5												2.6	0	0	0	3.32303	0	27.0563	56.547	13.0737
2.5												2.6	0	0	0	5.55049	0	45.1923	41.9782	7.27905
2.6												2.7	0	0	0	5.55049	0	45.1923	41.9782	7.27905
2.6												2.7	0	0	0	0	0	0	0	100
2.7												2.8	0	0	0	0	0	0	0	100
2.7												2.8	0	0	0	10.9385	0	89.0615	0	0
2.8												2.9	0	0	0	10.9385	0	89.0615	0	0
2.8												2.9	0	0	0	10.9385	0	89.0615	0	0
2.9												3	0	0	0	10.9385	0	89.0615	0	0
2.9												3	0	0	0	0	0	0	0	100
3												3.1	0	0	0	0	0	0	0	100
3												3.1
3.1												3.2
3.1												3.2	0	0	0	0	0	0	0	100
3.2												3.3	0	0	0	0	0	0	0	100
3.2												3.3
3.3												3.4
3.3												3.4
3.4												3.5
3.4												3.5
3.5												3.6
3.5												3.6
3.6												3.7
3.6												3.7
3.7												3.8
3.7												3.8
3.8												3.9
3.8												3.9
3.9												4
3.9
4
Bio
ESD	0-50	50-100	100-150	150-200	200-300	300-500	500-750	750-1000		SUM
0	0	0	0	0	0	0	0	0		0
0.1	0	0	0	0	0	0	0	0		0
0.2	0	0	0	0	0	0	0	0		0
0.3	0	0	0	0	0	0	0	0		0
0.4	0	0	0	0	0	0	0	0		0
0.5	9.33118	7.46004	13.926	0	0	0	0	0		30.7172
0.6	38.7893	5.96131	19.3755	0	35.2175	0	0	0		99.3436
0.7	55.614	22.0862	24.962	1.41799	160.473	11.5453	0	0		276.098
0.8	62.8796	23.6903	9.37194	0	285.85	0	0	0		381.791
0.9	59.4278	38.0426	2.25029	0	661.062	0	5.03177	3.72833		769.543
1	64.1939	0	0	22.1229	717.417	180.126	81.6235	32.6493		1098.13
1.1	13.0731	0	0	27.1055	897.12	220.694	109.894	92.3826		1360.27
1.2	0	0	0	12.2284	333.603	99.5638	22.6247	57.6159		525.635
1.3	0	0	0	0	255.774	0	56.3215	96.8765		408.972
1.4	0	0	0	0	78.9849	0	32.5443	35.0037		146.533
1.5	0	0	0	22.5335	97.6757	183.469	21.0348	27.8851		352.598
1.6	0	0	0	89.3315	448.71	727.34	26.7185	34.2009		1326.3
1.7	0	0	0	143.69	141.366	1169.93	59.7037	0		1514.69
1.8	0	0	0	70.7876	0	576.355	0	75.0433		722.186
1.9	0	0	0	20.7113	195.142	168.632	78.2287	85.511		548.225
2	0	0	24.8634	25.6882	0	209.154	0	99.2013		358.907
2.1	0	0	0	27.3826	0	222.951	216.359	116.624		583.316
2.2	0	0	0	0	290.518	0	0	86.8032		377.321
2.3	0	0	0	0	0	0	288.462	0		288.462
2.4	0		0	126.654	0	1031.22	647.584	55.9553		1861.41
2.5	0		0	48.6688	0	396.263	821.848	186.665		1453.45
2.6	0		0	54.7446	0	445.732	420.101	68.2502		988.828
2.7	0		0	0	0	0	0	80.8449		80.8449
2.8	0		0	69.5269	0	566.091	0	0		635.618
2.9	0		0	72.0201	0	586.39	0	0		658.411
3	0		0	0	0	0	0	105.632		105.632
3.1	0		0	0	0	0	0	0		0
3.2	0		0	0	0	0	0	130.001		130.001
3.3	0		0	0	0	0	0	0		0
3.4	0		0	0	0	0	0	0		0
3.5	0		0	0	0	0	0	0		0
3.6	0		0	0	0	0	0	0		0
3.7	0		0	0	0	0	0	0		0
3.8	0		0	0	0	0	0	0		0
3.9	0		0	0	0	0	0	0		0
4	0		0	0	0	0	0	0		0
