# Supplementary material for: Analysis of imaging data on seasonal changes in the population structure and vertical distribution of two dominant planktonic copepod species in the western subarctic Pacific
Source: PeerJ. 2025 Sep 9;13:e19956. doi: 10.7717/peerj.19956 (PMC12428526; doi:10.7717/peerj.19956)
Supplement: Supplemental Information 1 [file peerj-13-19956-s001.zip › Raw data/Percentage/Metridia AUT N.xlsx]

## Sheet: Sheet1
ESD	0-50	50-100	100-150	150-200	200-300	300-500	500-750	750-1000		SUM		%	0-50	50-100	100-150	150-200	200-300	300-500	500-750	750-1000
0	0	0	0	0	0	0	0	0		0		0
0.1	0	0	0	0	0	0	0	0		0		0.1
0.2	0	0	0	0	0	0	0	0		0		0.2
0.3	0	0	0	0	0	0	0	0		0		0.3
0.4	0	0	0	0	0	0	0	0		0		0.4
0.5	343.001	109.585	44.4509	48.1572	43.3974	0	0	0		588.592		0.5	58.2749	18.6182	7.55207	8.18175	7.37308	0	0	0		100
0.6	554.079	295.881	122.24	112.367	911.345	0	0	0		1995.91		0.6	27.7607	14.8243	6.12452	5.62984	45.6606	0	0	0		100
0.7	1187.31	471.218	200.029	449.467	1692.5	0	0	0		4000.52		0.7	29.6789	11.7789	5.00007	11.2352	42.3069	0	0	0		100
0.8	1319.24	405.466	233.367	80.2619	1518.91	44.8749	0	0		3602.12		0.8	36.6239	11.2563	6.47862	2.22819	42.1671	1.24579	0	0		100
0.9	1662.24	482.176	211.142	112.367	694.358	89.7498	0	20.5518		3272.58		0.9	50.7928	14.7338	6.45184	3.43358	21.2174	2.74248	0	0.627998		100
1	923.465	252.047	200.029	80.2619	303.782	179.5	470.699	205.518		2615.3		1	35.3101	9.63738	7.64842	3.06894	11.6156	6.86344	17.9979	7.85828		100
1.1	527.694	416.425	277.818	16.0524	303.782	89.7498	1277.61	637.105		3546.24		1.1	14.8804	11.7427	7.83417	0.45266	8.56631	2.53085	36.0272	17.9656		100
1.2	237.463	284.922	144.466	0	260.384	44.8749	201.728	267.173		1441.01		1.2	16.4789	19.7724	10.0253	0	18.0696	3.11413	13.9991	18.5407		100
1.3	158.308	43.8342	33.3382	0	130.192	89.7498	201.728	308.276		965.427		1.3	16.3977	4.54039	3.45321	0	13.4854	9.29639	20.8952	31.9316		100
1.4	0	10.9585	0	0	0	44.8749	100.864	184.966		341.663		1.4	0	3.20741	0	0	0	13.1342	29.5215	54.1369		100
1.5	0	10.9585	22.2255	0	43.3974	44.8749	33.6214	20.5518		175.629		1.5	0	6.23959	12.6547	0	24.7096	25.5509	19.1433	11.7018		100
1.6	26.3847	21.9171	22.2255	16.0524	130.192	583.374	235.349	20.5518		1056.05		1.6	2.49844	2.07539	2.10459	1.52004	12.3283	55.2413	22.2859	1.9461		100
1.7	0	43.8342	11.1127	0	173.59	358.999	67.2427	0		654.779		1.7	0	6.69451	1.69717	0	26.5112	54.8276	10.2695	0		100
1.8	0	0	33.3382	0	0	224.375	33.6214	41.1035		332.438		1.8	0	0	10.0284	0	0	67.4937	10.1136	12.3643		100
1.9	0	0	11.1127	0	0	89.7498	100.864	82.2071		283.934		1.9	0	0	3.91385	0	0	31.6094	35.5238	28.9529		100
2	0	0	0	0	0	0	67.2427	20.5518		87.7945		2	0	0	0	0	0	0	76.591	23.409		100
2.1	0	0	0	0	0	0	33.6214	41.1035		74.7249		2.1	0	0	0	0	0	0	44.9935	55.0065		100
2.2	0	0	0	0	0	44.8749	33.6214	20.5518		99.048		2.2	0	0	0	0	0	45.3062	33.9445	20.7493		100
2.3	0	0	0	0	0	44.8749	67.2427	0		112.118		2.3	0	0	0	0	0	40.0249	59.9751	0		100
2.4				0	0	0	168.107	82.2071		250.314		2.4	0	0	0	0	0	0	67.1584	32.8416		100
2.5				0		44.8749	67.2427	0		112.118		2.5	0	0	0	0	0	40.0249	59.9751	0		100
2.6				0		0	0	0		0		2.6
2.7				0		0	0	0		0		2.7
2.8				0		0	0	0		0		2.8
2.9				0		0	0			0		2.9
3						0	0			0		3
3.1						0	0			0		3.1
3.2						0	0			0		3.2
3.3						0	0			0		3.3
3.4						0	0			0		3.4
3.5						0	0			0		3.5
3.6						0	0			0		3.6
3.7						0	0			0		3.7
3.8						0	0			0		3.8
3.9						0	0			0		3.9
4										0		4
													0-50	50-100	100-150	150-200	200-300	300-500	500-750	750-1000		0
												0										0
												0.1										0
0												0.1										0
0.1												0.2										0
0.1												0.2										0
0.2												0.3										0
0.2												0.3										0
0.3												0.4										0
0.3												0.4										0
0.4												0.5										0
0.4												0.5	58.2749	18.6182	7.55207	8.18175	7.37308	0	0	0		100
0.5												0.6	58.2749	18.6182	7.55207	8.18175	7.37308	0	0	0		100
0.5												0.6	27.7607	14.8243	6.12452	5.62984	45.6606	0	0	0		100
0.6												0.7	27.7607	14.8243	6.12452	5.62984	45.6606	0	0	0		100
0.6												0.7	29.6789	11.7789	5.00007	11.2352	42.3069	0	0	0		100
0.7												0.8	29.6789	11.7789	5.00007	11.2352	42.3069	0	0	0		100
0.7												0.8	36.6239	11.2563	6.47862	2.22819	42.1671	1.24579	0	0		100
0.8												0.9	36.6239	11.2563	6.47862	2.22819	42.1671	1.24579	0	0		100
0.8												0.9	50.7928	14.7338	6.45184	3.43358	21.2174	2.74248	0	0.627998		100
0.9												1	50.7928	14.7338	6.45184	3.43358	21.2174	2.74248	0	0.627998		100
0.9												1	35.3101	9.63738	7.64842	3.06894	11.6156	6.86344	17.9979	7.85828		100
1												1.1	35.3101	9.63738	7.64842	3.06894	11.6156	6.86344	17.9979	7.85828		100
1												1.1	14.8804	11.7427	7.83417	0.45266	8.56631	2.53085	36.0272	17.9656		100
1.1												1.2	14.8804	11.7427	7.83417	0.45266	8.56631	2.53085	36.0272	17.9656		100
1.1												1.2	16.4789	19.7724	10.0253	0	18.0696	3.11413	13.9991	18.5407		100
1.2												1.3	16.4789	19.7724	10.0253	0	18.0696	3.11413	13.9991	18.5407		100
1.2												1.3	16.3977	4.54039	3.45321	0	13.4854	9.29639	20.8952	31.9316		100
1.3												1.4	16.3977	4.54039	3.45321	0	13.4854	9.29639	20.8952	31.9316		100
1.3												1.4	0	3.20741	0	0	0	13.1342	29.5215	54.1369		100
1.4												1.5	0	3.20741	0	0	0	13.1342	29.5215	54.1369		100
1.4												1.5	0	6.23959	12.6547	0	24.7096	25.5509	19.1433	11.7018		100
1.5												1.6	0	6.23959	12.6547	0	24.7096	25.5509	19.1433	11.7018		100
1.5												1.6	2.49844	2.07539	2.10459	1.52004	12.3283	55.2413	22.2859	1.9461		100
1.6												1.7	2.49844	2.07539	2.10459	1.52004	12.3283	55.2413	22.2859	1.9461		100
1.6												1.7	0	6.69451	1.69717	0	26.5112	54.8276	10.2695	0		100
1.7												1.8	0	6.69451	1.69717	0	26.5112	54.8276	10.2695	0		100
1.7												1.8	0	0	10.0284	0	0	67.4937	10.1136	12.3643		100
1.8												1.9	0	0	10.0284	0	0	67.4937	10.1136	12.3643		100
1.8												1.9	0	0	3.91385	0	0	31.6094	35.5238	28.9529		100
1.9												2	0	0	3.91385	0	0	31.6094	35.5238	28.9529		100
1.9												2	0	0	0	0	0	0	76.591	23.409		100
2												2.1	0	0	0	0	0	0	76.591	23.409		100
2												2.1	0	0	0	0	0	0	44.9935	55.0065		100
2.1												2.2	0	0	0	0	0	0	44.9935	55.0065		100
2.1												2.2	0	0	0	0	0	45.3062	33.9445	20.7493		100
2.2												2.3	0	0	0	0	0	45.3062	33.9445	20.7493		100
2.2												2.3	0	0	0	0	0	40.0249	59.9751	0		100
2.3												2.4	0	0	0	0	0	40.0249	59.9751	0		100
2.3												2.4	0	0	0	0	0	0	67.1584	32.8416		100
2.4												2.5	0	0	0	0	0	0	67.1584	32.8416		100
2.4												2.5	0	0	0	0	0	40.0249	59.9751	0		100
2.5												2.6	0	0	0	0	0	40.0249	59.9751	0		100
2.5												2.6										0
2.6												2.7										0
2.6												2.7										0
2.7												2.8										0
2.7												2.8										0
2.8												2.9										0
2.8												2.9										0
2.9												3										0
2.9												3										0
3												3.1
3												3.1
3.1												3.2
3.1												3.2
3.2												3.3
3.2												3.3
3.3												3.4
3.3												3.4
3.4												3.5
3.4												3.5
3.5												3.6
3.5												3.6
3.6												3.7
3.6												3.7
3.7												3.8
3.7												3.8
3.8												3.9
3.8												3.9
3.9												4
3.9
4
Bio
ESD	0-50	50-100	100-150	150-200	200-300	300-500	500-750	750-1000		SUM
0	0	0	0	0	0	0	0	0		0
0.1	0	0	0	0	0	0	0	0		0
0.2	0	0	0	0	0	0	0	0		0
0.3	0	0	0	0	0	0	0	0		0
0.4	0	0	0	0	0	0	0	0		0
0.5	32.7368	10.7276	4.62962	5.12385	4.59272	0	0	0		57.8106
0.6	85.5299	42.5661	18.4901	16.2145	131.4	0	0	0		294.201
0.7	267.979	108.232	43.9789	98.3685	385.696	0	0	0		904.254
0.8	421.904	129.018	74.9032	24.6973	475.418	15.6283	0	0		1141.57
0.9	730.995	217.027	93.8376	49.8508	304.04	45.6343	0	0		1441.39
1	565.533	151.722	122.033	48.9383	177.707	108.005	282.631	303.963		1760.53
1.1	416.734	329.937	221.103	13.618	238.504	71.3471	684.229	996.414		2971.89
1.2	243.304	283.077	146.243	0	265.52	48.8738	125.722	195.584		1308.32
1.3	202.066	53.4827	41.1543	0	175.336	114.644	258.29	258.29		1103.26
1.4	0	15.9607	0	0	0	77.0038	104.823	157.197		354.984
1.5	0	21.2219	46.0335	0	84.3951	86.4912	0	61.1614		299.303
1.6	65.9987	49.2284	49.53	39.7242	324.259	1349.97	398.336	558.651		2835.69
1.7	0	122.099	29.5618		474.533	973.349	188.536	188.536		1976.61
1.8	0	0	110.64		0	732.482	112.392	112.392		1067.91
1.9	0	0	43.603		0	347.698	256.835	388.947		1037.08
2	0	0	0		0	0	318.055	318.055		636.111
2.1	0	0	0		0	0	169.149	169.149		338.299
2.2	0	0	0		0	277.532	0	209.118		486.651
2.3	0	0	0		0	309.504	452.269	452.269		1214.04
2.4						0	1008.21	1255.52		2263.72
2.5						376.922	275.777	564.199		1216.9
2.6						0	0	0		0
2.7						0	0			0
2.8						0	0			0
2.9						0	0			0
3						0				0
3.1						0	0			0
3.2						0	0			0
3.3						0	0			0
3.4						0	0			0
3.5						0	0			0
3.6						0	0			0
3.7						0	0			0
3.8				0		0	0			0
3.9				0		0	0			0
4				0		0	0			0
						0	0
						0	0
						0	0
						0	0
						0	0
						0	0
