# Supplementary material for: Analysis of imaging data on seasonal changes in the population structure and vertical distribution of two dominant planktonic copepod species in the western subarctic Pacific
Source: PeerJ. 2025 Sep 9;13:e19956. doi: 10.7717/peerj.19956 (PMC12428526; doi:10.7717/peerj.19956)
Supplement: Supplemental Information 1 [file peerj-13-19956-s001.zip › Raw data/Percentage/Metridia SPR D.xlsx]

## Sheet: Sheet1
ESD	0-50	50-100	100-150	150-200	200-300	300-500	500-750	750-1000		SUM		%	0-50	50-100	100-150	150-200	200-300	300-500	500-750	750-1000
0		0	0	0	0	0	0	0		0		0
0.1		0	0	0	0	0	0	0		0		0.1
0.2		0	0	0	0	0	0	0		0		0.2
0.3		0	0	0	0	0	0	0		0		0.3
0.4		0	0	0	0	0	0	0		0		0.4
0.5		19.0815	0	0	0	0	0	0		19.0815		0.5	0	100	0	0	0	0	0	0		100
0.6		19.0815	0	0	0	0	0	0		19.0815		0.6	0	100	0	0	0	0	0	0		100
0.7		0	0	0	17.8757	0	0	0		17.8757		0.7	0	0	0	0	100	0	0	0		100
0.8		0	5.48494	15.2193	0	16.7575	0	0		37.4617		0.8	0	0	14.6414	40.6262	0	44.7323	0	0		100
0.9		0	5.48494	15.2193	0	16.7575	0	8.98914		46.4509		0.9	0	0	11.808	32.7643	0	36.0757	0	19.3519		100
1		0	5.48494	15.2193	0	83.7877	172.642	44.9457		322.08		1	0	0	1.70298	4.72532	0	26.0146	53.6023	13.9548		100
1.1		0	0	0	0	100.545	357.615	143.826		601.986		1.1	0	0	0	0	0	16.7022	59.4059	23.8919		100
1.2		0	0	0	0	33.5151	160.31	80.9023		274.727		1.2	0	0	0	0	0	12.1994	58.3524	29.4482		100
1.3		0	5.48494	15.2193	17.8757	0	12.3316	8.98914		59.9007		1.3	0	0	9.15672	25.4076	29.8422	0	20.5867	15.0067		100
1.4		0	0	0	53.6272	0	0	0		53.6272		1.4	0	0	0	0	100	0	0	0		100
1.5		0	0	0	71.503	0	0	8.98914		80.4921		1.5	0	0	0	0	88.8323	0	0	11.1677		100
1.6		0	0	0	178.757	0	0	8.98914		187.746		1.6	0	0	0	0	95.2121	0	0	4.78792		100
1.7		0	0	0	321.763	0	0	8.98914		330.752		1.7	0	0	0	0	97.2822	0	0	2.71779		100
1.8		0	0	0	357.515	0	12.3316	0		369.847		1.8	0	0	0	0	96.6658	0	3.33425	0		100
1.9		0	0	0	321.763	0	0	17.9783		339.741		1.9	0	0	0	0	94.7082	0	0	5.29176		100
2		0	0	0	17.8757	0	0	17.9783		35.854		2	0	0	0	0	49.8569	0	0	50.1431		100
2.1		0	0	0	0	0	36.9947	8.98914		45.9838		2.1	0	0	0	0	0	0	80.4515	19.5485		100
2.2		0	0	0	0	0	0	0		0		2.2	#DIV/0!	#DIV/0!	#DIV/0!	#DIV/0!	#DIV/0!	#DIV/0!	#DIV/0!	#DIV/0!		#DIV/0!
2.3		0	0	0	0	0	0	8.98914		8.98914		2.3	0	0	0	0	0	0	0	100		100
2.4		0	0	0	0	0	0	8.98914		8.98914		2.4	0	0	0	0	0	0	0	100		100
2.5		0	0	0	0	0	0	17.9783		17.9783		2.5	0	0	0	0	0	0	0	100		100
2.6		0	0	0	0	0	0	0		0		2.6	#DIV/0!	#DIV/0!	#DIV/0!	#DIV/0!	#DIV/0!	#DIV/0!	#DIV/0!	#DIV/0!		#DIV/0!
2.7		0	0	0	0	0	0	0		0		2.7	#DIV/0!	#DIV/0!	#DIV/0!	#DIV/0!	#DIV/0!	#DIV/0!	#DIV/0!	#DIV/0!		#DIV/0!
2.8		0	0	0	0	0	0	0		0		2.8	#DIV/0!	#DIV/0!	#DIV/0!	#DIV/0!	#DIV/0!	#DIV/0!	#DIV/0!	#DIV/0!		#DIV/0!
2.9		0	0	0	0	0	0	0		0		2.9	#DIV/0!	#DIV/0!	#DIV/0!	#DIV/0!	#DIV/0!	#DIV/0!	#DIV/0!	#DIV/0!		#DIV/0!
3		0	0	0	0	0	0	0		0		3	#DIV/0!	#DIV/0!	#DIV/0!	#DIV/0!	#DIV/0!	#DIV/0!	#DIV/0!	#DIV/0!		#DIV/0!
3.1		0	0	0	0	0	0	0		0		3.1	#DIV/0!	#DIV/0!	#DIV/0!	#DIV/0!	#DIV/0!	#DIV/0!	#DIV/0!	#DIV/0!		#DIV/0!
3.2		0	0	0	0	0	0	0		0		3.2	#DIV/0!	#DIV/0!	#DIV/0!	#DIV/0!	#DIV/0!	#DIV/0!	#DIV/0!	#DIV/0!		#DIV/0!
3.3		0	0	0	0	0	0	0		0		3.3	#DIV/0!	#DIV/0!	#DIV/0!	#DIV/0!	#DIV/0!	#DIV/0!	#DIV/0!	#DIV/0!		#DIV/0!
3.4								17.9783		17.9783		3.4	0	0	0	0	0	0	0	100		100
3.5										0		3.5	#DIV/0!	#DIV/0!	#DIV/0!	#DIV/0!	#DIV/0!	#DIV/0!	#DIV/0!	#DIV/0!		#DIV/0!
3.6										0		3.6	#DIV/0!	#DIV/0!	#DIV/0!	#DIV/0!	#DIV/0!	#DIV/0!	#DIV/0!	#DIV/0!		#DIV/0!
3.7										0		3.7	#DIV/0!	#DIV/0!	#DIV/0!	#DIV/0!	#DIV/0!	#DIV/0!	#DIV/0!	#DIV/0!		#DIV/0!
3.8										0		3.8	#DIV/0!	#DIV/0!	#DIV/0!	#DIV/0!	#DIV/0!	#DIV/0!	#DIV/0!	#DIV/0!		#DIV/0!
3.9										0		3.9	#DIV/0!	#DIV/0!	#DIV/0!	#DIV/0!	#DIV/0!	#DIV/0!	#DIV/0!	#DIV/0!		#DIV/0!
4										0		4	#DIV/0!	#DIV/0!	#DIV/0!	#DIV/0!	#DIV/0!	#DIV/0!	#DIV/0!	#DIV/0!		#DIV/0!
													0-50	50-100	100-150	150-200	200-300	300-500	500-750	750-1000
												0
												0.1
0												0.1
0.1												0.2
0.1												0.2
0.2												0.3
0.2												0.3
0.3												0.4
0.3												0.4
0.4												0.5
0.4												0.5	0	100	0	0	0	0	0	0
0.5												0.6	0	100	0	0	0	0	0	0
0.5												0.6	0	100	0	0	0	0	0	0
0.6												0.7	0	100	0	0	0	0	0	0
0.6												0.7	0	0	0	0	100	0	0	0
0.7												0.8	0	0	0	0	100	0	0	0
0.7												0.8	0	0	14.6414	40.6262	0	44.7323	0	0
0.8												0.9	0	0	14.6414	40.6262	0	44.7323	0	0
0.8												0.9	0	0	11.808	32.7643	0	36.0757	0	19.3519
0.9												1	0	0	11.808	32.7643	0	36.0757	0	19.3519
0.9												1	0	0	1.70298	4.72532	0	26.0146	53.6023	13.9548
1												1.1	0	0	1.70298	4.72532	0	26.0146	53.6023	13.9548
1												1.1	0	0	0	0	0	16.7022	59.4059	23.8919
1.1												1.2	0	0	0	0	0	16.7022	59.4059	23.8919
1.1												1.2	0	0	0	0	0	12.1994	58.3524	29.4482
1.2												1.3	0	0	0	0	0	12.1994	58.3524	29.4482
1.2												1.3	0	0	9.15672	25.4076	29.8422	0	20.5867	15.0067
1.3												1.4	0	0	9.15672	25.4076	29.8422	0	20.5867	15.0067
1.3												1.4	0	0	0	0	100	0	0	0
1.4												1.5	0	0	0	0	100	0	0	0
1.4												1.5	0	0	0	0	88.8323	0	0	11.1677
1.5												1.6	0	0	0	0	88.8323	0	0	11.1677
1.5												1.6	0	0	0	0	95.2121	0	0	4.78792
1.6												1.7	0	0	0	0	95.2121	0	0	4.78792
1.6												1.7	0	0	0	0	97.2822	0	0	2.71779
1.7												1.8	0	0	0	0	97.2822	0	0	2.71779
1.7												1.8	0	0	0	0	96.6658	0	3.33425	0
1.8												1.9	0	0	0	0	96.6658	0	3.33425	0
1.8												1.9	0	0	0	0	94.7082	0	0	5.29176
1.9												2	0	0	0	0	94.7082	0	0	5.29176
1.9												2	0	0	0	0	49.8569	0	0	50.1431
2												2.1	0	0	0	0	49.8569	0	0	50.1431
2												2.1	0	0	0	0	0	0	80.4515	19.5485
2.1												2.2	0	0	0	0	0	0	80.4515	19.5485
2.1												2.2
2.2												2.3
2.2												2.3	0	0	0	0	0	0	0	100
2.3												2.4	0	0	0	0	0	0	0	100
2.3												2.4	0	0	0	0	0	0	0	100
2.4												2.5	0	0	0	0	0	0	0	100
2.4												2.5	0	0	0	0	0	0	0	100
2.5												2.6	0	0	0	0	0	0	0	100
2.5												2.6
2.6												2.7
2.6												2.7
2.7												2.8
2.7												2.8
2.8												2.9
2.8												2.9
2.9												3
2.9												3
3												3.1
3												3.1
3.1												3.2
3.1												3.2
3.2												3.3
3.2												3.3
3.3												3.4
3.3												3.4	0	0	0	0	0	0	0	100
3.4												3.5	0	0	0	0	0	0	0	100
3.4												3.5
3.5												3.6
3.5												3.6
3.6												3.7
3.6												3.7
3.7												3.8
3.7												3.8
3.8												3.9
3.8												3.9
3.9												4
3.9
4
Bio
ESD	0-50	50-100	100-150	150-200	200-300	300-500	500-750	750-1000		SUM
0		0	0	0	0	0	0	0		0
0.1		0	0	0	0	0	0	0		0
0.2		0	0	0	0	0	0	0		0
0.3		0	0	0	0	0	0	0		0
0.4		0	0	0	0	0	0	0		0
0.5		2.104	0	0	0	0	0	0		2.104
0.6		2.33434	0	0	0	0	0	0		2.33434
0.7		0	0	0	4.24769	0	0	0		4.24769
0.8		0	1.57698	4.37572	0	4.83336	0	0		10.7861
0.9		0	2.74807	7.62519	0	7.97591	0	4.54051		22.8897
1		0	3.055	8.47685	0	53.6279	106.326	29.2339		200.72
1.1		0	0	0	0	76.856	294.724	113.734		485.314
1.2		0	0	0	0	35.0301	161.367	80.96		277.357
1.3		0	7.77785	21.5816	21.9704	0	14.2172	10.636		76.183
1.4		0	0	0	86.9578	0	0	0		86.9578
1.5		0	0	0	147.494	0	0	16.7627		164.257
1.6		0	0	0	426.762	0	0	21.6597		448.422
1.7		0	0	0	916.499	0	0	24.244		940.743
1.8		0	0	0	1175.32	0	40.4693	0		1215.79
1.9		0	0	0	1214.12	0	0	67.5994		1281.72
2		0	0	0	80.3678	0	0	81.6229		161.991
2.1		0	0	0	0	0	190.982	44.5689		235.551
2.2		0	0	0	0	0	0	0		0
2.3		0	0	0	0	0	0	61.1112		61.1112
2.4		0	0	0	0	0	0	67.5031		67.5031
2.5		0	0	0	0	0	0	149.414		149.414
2.6		0	0	0	0	0	0	0		0
2.7		0	0	0	0	0	0	0		0
2.8		0	0	0	0	0	0	0		0
2.9		0	0	0	0	0	0	0		0
3		0	0	0	0	0	0	0		0
3.1		0	0	0	0	0	0	0		0
3.2		0	0	0	0	0	0	0		0
3.3		0	0	0	0	0	0	0		0
3.4								381.503		381.503
3.5										0
3.6										0
3.7										0
3.8										0
3.9										0
4										0
