# Supplementary material for: Analysis of imaging data on seasonal changes in the population structure and vertical distribution of two dominant planktonic copepod species in the western subarctic Pacific
Source: PeerJ. 2025 Sep 9;13:e19956. doi: 10.7717/peerj.19956 (PMC12428526; doi:10.7717/peerj.19956)
Supplement: Supplemental Information 1 [file peerj-13-19956-s001.zip › Raw data/Percentage/Metridia SPR N.xlsx]

## Sheet: Sheet1
ESD	0-50	50-100	100-150	150-200	200-300	300-500	500-750	750-1000		SUM		%	0-50	50-100	100-150	150-200	200-300	300-500	500-750	750-1000
0	0	0	0	0	0	0	0	0		0		0
0.1	0	0	0	0	0	0	0	0		0		0.1
0.2	0	0	0	0	0	0	0	0		0		0.2
0.3	0	0	0	0	0	0	0	0		0		0.3
0.4	0	0	0	0	0	0	0	0		0		0.4
0.5	0	0	0	0	0	0	0	0		0		0.5	#DIV/0!	#DIV/0!	#DIV/0!	#DIV/0!	#DIV/0!	#DIV/0!	#DIV/0!	#DIV/0!		#DIV/0!
0.6	0	0	0	29.0547	0	0	0	0		29.0547		0.6	0	0	0	100	0	0	0	0		100
0.7	0	0	0	0	20.9726	0	17.7113	0		38.6839		0.7	0	0	0	0	54.2153	0	45.7847	0		100
0.8	0	0	0	0	20.9726	0	0	0		20.9726		0.8	0	0	0	0	100	0	0	0		100
0.9	21.2094	0	27.5299	0	0	35.0717	0	0		83.811		0.9	25.3062	0	32.8476	0	0	41.8462	0	0		100
1	21.2094	0	0	0	0	0	318.803	52.5009		392.513		1	5.40349	0	0	0	0	0	81.2209	13.3756		100
1.1	42.4187	0	0	0	0	70.1433	478.204	136.502		727.268		1.1	5.83261	0	0	0	0	9.64477	65.7535	18.7691		100
1.2	0	0	0	0	0	35.0717	53.1338	42.0007		130.206		1.2	0	0	0	0	0	26.9355	40.8074	32.2571		100
1.3	0	0	0	0	0	0	0	10.5002		10.5002		1.3	0	0	0	0	0	0	0	100		100
1.4	21.2094	0	0	29.0547	0	0	0	0		50.2641		1.4	42.1959	0	0	57.8041	0	0	0	0		100
1.5	42.4187	0	0	0	0	0	0	0		42.4187		1.5	100	0	0	0	0	0	0	0		100
1.6	169.675	42.5417	0	0	20.9726	35.0717	0	0		268.261		1.6	63.25	15.8583	0	0	7.81798	13.0737	0	0		100
1.7	402.978	28.3612	0	0	20.9726	0	0	10.5002		462.812		1.7	87.0716	6.12802	0	0	4.53156	0	0	2.26878		100
1.8	424.187	14.1806	0	0	41.9453	0	0	10.5002		490.813		1.8	86.4254	2.88921	0	0	8.54608	0	0	2.13935		100
1.9	148.466	0	0	0	20.9726	0	0	52.5009		221.94		1.9	66.8948	0	0	0	9.44969	0	0	23.6555		100
2	21.2094	0	0	0	20.9726	0	0	42.0007		84.1827		2	25.1945	0	0	0	24.9132	0	0	49.8923		100
2.1	42.4187	0	0	0	0	0	35.4225	0		77.8412		2.1	54.4939	0	0	0	0	0	45.5061	0		100
2.2	0	0	0	0	0	0	17.7113	0		17.7113		2.2	0	0	0	0	0	0	100	0		100
2.3	0	0	0	0	0	0	0	0		0		2.3	#DIV/0!	#DIV/0!	#DIV/0!	#DIV/0!	#DIV/0!	#DIV/0!	#DIV/0!	#DIV/0!		#DIV/0!
2.4	0	0	0	0	0	0	0	10.5002		10.5002		2.4	0	0	0	0	0	0	0	100		100
2.5	0	0	0	0	0	0	0	0		0		2.5	#DIV/0!	#DIV/0!	#DIV/0!	#DIV/0!	#DIV/0!	#DIV/0!	#DIV/0!	#DIV/0!		#DIV/0!
2.6	0	0	0	0	0	0	0	0		0		2.6	#DIV/0!	#DIV/0!	#DIV/0!	#DIV/0!	#DIV/0!	#DIV/0!	#DIV/0!	#DIV/0!		#DIV/0!
2.7	0	0	0	0	0	0	0	0		0		2.7	#DIV/0!	#DIV/0!	#DIV/0!	#DIV/0!	#DIV/0!	#DIV/0!	#DIV/0!	#DIV/0!		#DIV/0!
2.8	0	0	0	0	0	0	0	0		0		2.8	#DIV/0!	#DIV/0!	#DIV/0!	#DIV/0!	#DIV/0!	#DIV/0!	#DIV/0!	#DIV/0!		#DIV/0!
2.9	0	0	0	0	0	0	0	0		0		2.9	#DIV/0!	#DIV/0!	#DIV/0!	#DIV/0!	#DIV/0!	#DIV/0!	#DIV/0!	#DIV/0!		#DIV/0!
3	0	0	0	0	0	0	0	0		0		3	#DIV/0!	#DIV/0!	#DIV/0!	#DIV/0!	#DIV/0!	#DIV/0!	#DIV/0!	#DIV/0!		#DIV/0!
3.1	0	0	0	0	0	0	0	0		0		3.1	#DIV/0!	#DIV/0!	#DIV/0!	#DIV/0!	#DIV/0!	#DIV/0!	#DIV/0!	#DIV/0!		#DIV/0!
3.2						0	0	0		0		3.2	#DIV/0!	#DIV/0!	#DIV/0!	#DIV/0!	#DIV/0!	#DIV/0!	#DIV/0!	#DIV/0!		#DIV/0!
3.3										0		3.3	#DIV/0!	#DIV/0!	#DIV/0!	#DIV/0!	#DIV/0!	#DIV/0!	#DIV/0!	#DIV/0!		#DIV/0!
3.4										0		3.4	#DIV/0!	#DIV/0!	#DIV/0!	#DIV/0!	#DIV/0!	#DIV/0!	#DIV/0!	#DIV/0!		#DIV/0!
3.5										0		3.5	#DIV/0!	#DIV/0!	#DIV/0!	#DIV/0!	#DIV/0!	#DIV/0!	#DIV/0!	#DIV/0!		#DIV/0!
3.6										0		3.6	#DIV/0!	#DIV/0!	#DIV/0!	#DIV/0!	#DIV/0!	#DIV/0!	#DIV/0!	#DIV/0!		#DIV/0!
3.7										0		3.7	#DIV/0!	#DIV/0!	#DIV/0!	#DIV/0!	#DIV/0!	#DIV/0!	#DIV/0!	#DIV/0!		#DIV/0!
3.8										0		3.8	#DIV/0!	#DIV/0!	#DIV/0!	#DIV/0!	#DIV/0!	#DIV/0!	#DIV/0!	#DIV/0!		#DIV/0!
3.9										0		3.9	#DIV/0!	#DIV/0!	#DIV/0!	#DIV/0!	#DIV/0!	#DIV/0!	#DIV/0!	#DIV/0!		#DIV/0!
4										0		4	#DIV/0!	#DIV/0!	#DIV/0!	#DIV/0!	#DIV/0!	#DIV/0!	#DIV/0!	#DIV/0!		#DIV/0!
													0-50	50-100	100-150	150-200	200-300	300-500	500-750	750-1000
												0
												0.1
0												0.1
0.1												0.2
0.1												0.2
0.2												0.3
0.2												0.3
0.3												0.4
0.3												0.4
0.4												0.5
0.4												0.5
0.5												0.6
0.5												0.6	0	0	0	100	0	0	0	0
0.6												0.7	0	0	0	100	0	0	0	0
0.6												0.7	0	0	0	0	54.2153	0	45.7847	0
0.7												0.8	0	0	0	0	54.2153	0	45.7847	0
0.7												0.8	0	0	0	0	100	0	0	0
0.8												0.9	0	0	0	0	100	0	0	0
0.8												0.9	25.3062	0	32.8476	0	0	41.8462	0	0
0.9												1	25.3062	0	32.8476	0	0	41.8462	0	0
0.9												1	5.40349	0	0	0	0	0	81.2209	13.3756
1												1.1	5.40349	0	0	0	0	0	81.2209	13.3756
1												1.1	5.83261	0	0	0	0	9.64477	65.7535	18.7691
1.1												1.2	5.83261	0	0	0	0	9.64477	65.7535	18.7691
1.1												1.2	0	0	0	0	0	26.9355	40.8074	32.2571
1.2												1.3	0	0	0	0	0	26.9355	40.8074	32.2571
1.2												1.3	0	0	0	0	0	0	0	100
1.3												1.4	0	0	0	0	0	0	0	100
1.3												1.4	42.1959	0	0	57.8041	0	0	0	0
1.4												1.5	42.1959	0	0	57.8041	0	0	0	0
1.4												1.5	100	0	0	0	0	0	0	0
1.5												1.6	100	0	0	0	0	0	0	0
1.5												1.6	63.25	15.8583	0	0	7.81798	13.0737	0	0
1.6												1.7	63.25	15.8583	0	0	7.81798	13.0737	0	0
1.6												1.7	87.0716	6.12802	0	0	4.53156	0	0	2.26878
1.7												1.8	87.0716	6.12802	0	0	4.53156	0	0	2.26878
1.7												1.8	86.4254	2.88921	0	0	8.54608	0	0	2.13935
1.8												1.9	86.4254	2.88921	0	0	8.54608	0	0	2.13935
1.8												1.9	66.8948	0	0	0	9.44969	0	0	23.6555
1.9												2	66.8948	0	0	0	9.44969	0	0	23.6555
1.9												2	25.1945	0	0	0	24.9132	0	0	49.8923
2												2.1	25.1945	0	0	0	24.9132	0	0	49.8923
2												2.1	54.4939	0	0	0	0	0	45.5061	0
2.1												2.2	54.4939	0	0	0	0	0	45.5061	0
2.1												2.2	0	0	0	0	0	0	100	0
2.2												2.3	0	0	0	0	0	0	100	0
2.2												2.3
2.3												2.4
2.3												2.4	0	0	0	0	0	0	0	100
2.4												2.5	0	0	0	0	0	0	0	100
2.4												2.5
2.5												2.6
2.5												2.6
2.6												2.7
2.6												2.7
2.7												2.8
2.7												2.8
2.8												2.9
2.8												2.9
2.9												3
2.9												3
3												3.1
3												3.1
3.1												3.2
3.1												3.2
3.2												3.3
3.2												3.3
3.3												3.4
3.3												3.4
3.4												3.5
3.4												3.5
3.5												3.6
3.5												3.6
3.6												3.7
3.6												3.7
3.7												3.8
3.7												3.8
3.8												3.9
3.8												3.9
3.9												4
3.9
4
Bio
ESD	0-50	50-100	100-150	150-200	200-300	300-500	500-750	750-1000		SUM
0	0	0	0	0	0	0	0	0		0
0.1	0	0	0	0	0	0	0	0		0
0.2	0	0	0	0	0	0	0	0		0
0.3	0	0	0	0	0	0	0	0		0
0.4	0	0	0	0	0	0	0	0		0
0.5	0	0	0	0	0	0	0	0		0
0.6	0	0	0	4.03571	0	0	0	0		4.03571
0.7	0	0	0	0	4.50072	0	3.27166	0		7.77238
0.8	0	0	0	0	6.27191	0	0	0		6.27191
0.9	8.93315	0	13.5386	0	0	15.3195	0	0		37.7912
1	11.3196	0	0	0	0	0	206.577	34.0518		251.948
1.1	31.0246	0	0	0	0	58.1616	371.361	108.057		568.604
1.2	0	0	0	0	0	36.9205	51.632	41.1689		129.721
1.3	0	0	0	0	0	0	0	12.7852		12.7852
1.4	36.1337	0	0	51.0507	0	0	0	0		87.1844
1.5	87.0709	0	0	0	0	0	0	0		87.0709
1.6	412.104	100.694	0	0	52.1685	82.5798	0	0		647.546
1.7	1125.54	79.8742	0	0	60.0637	0	0	32.017		1297.49
1.8	1412.96	46.4993	0	0	139.649	0	0	37.0005		1636.11
1.9	567.952	0	0	0	78.3101	0	0	203.794		850.056
2	90.7478	0	0	0	96.1735	0	0	193.033		379.954
2.1	219.323	0	0	0	0	0	178.501	0		397.824
2.2	0	0	0	0	0	0	106.251	0		106.251
2.3	0	0	0	0	0	0	0	0		0
2.4	0	0	0	0	0	0	0	82.9364		82.9364
2.5	0	0	0	0	0	0	0	0		0
2.6	0	0	0	0	0	0	0	0		0
2.7	0	0	0	0	0	0	0	0		0
2.8	0	0	0	0	0	0	0	0		0
2.9	0	0	0	0	0	0	0	0		0
3	0	0	0	0	0	0	0	0		0
3.1	0	0	0	0	0	0	0	0		0
3.2						0	0	0		0
3.3										0
3.4										0
3.5										0
3.6										0
3.7										0
3.8										0
3.9										0
4										0
