# Supplementary material for: Analysis of imaging data on seasonal changes in the population structure and vertical distribution of two dominant planktonic copepod species in the western subarctic Pacific
Source: PeerJ. 2025 Sep 9;13:e19956. doi: 10.7717/peerj.19956 (PMC12428526; doi:10.7717/peerj.19956)
Supplement: Supplemental Information 1 [file peerj-13-19956-s001.zip › Raw data/Percentage/Metridia SUM D.xlsx]

## Sheet: Sheet1
ESD	0-50	50-100	100-150	150-200	200-300	300-500	500-750	750-1000		SUM		%	0-50	50-100	100-150	150-200	200-300	300-500	500-750	750-1000
0	0	0	0	0	0	0	0	0		0		0
0.1	0	0	0	0	0	0	0	0		0		0.1
0.2	0	0	0	0	0	0	0	0		0		0.2
0.3	0	0	0	0	0	0	0	0		0		0.3
0.4	13.4637	40.9821	0	0	0	0	0	0		54.4458		0.4
0.5	0	1844.19	114.796	61.6719	30.2644	19.628	0	0		2070.55		0.5	0	89.0676	5.54423	2.97852	1.46166	0.947957	0	0		100
0.6	0	2397.45	478.318	370.031	151.322	117.768	0	0		3514.89		0.6	0	68.2084	13.6083	10.5275	4.30517	3.35054	0	0		100
0.7	0	778.659	325.256	308.359	211.851	117.768	0	0		1741.89		0.7	0	44.7019	18.6726	17.7025	12.1621	6.7609	0	0		100
0.8	0	717.186	191.327	123.344	242.115	176.652	26.1042	0		1476.73		0.8	0	48.5659	12.9561	8.3525	16.3954	11.9624	1.76771	0		100
0.9	0	737.677	191.327	185.016	90.7932	157.024	26.1042	0		1387.94		0.9	0	53.149	13.785	13.3302	6.54158	11.3134	1.88079	0		100
1	0	450.803	401.787	123.344	0	39.2559	52.2084	0		1067.4		1	0	42.2338	37.6417	11.5556	0	3.67772	4.89119	0		100
1.1	0	40.9821	286.991	215.851	60.5288	157.024	365.459	0		1126.84		1.1	0	3.63692	25.4687	19.1555	5.37158	13.9349	32.4323	0		100
1.2	0	0	57.3981	92.5078	0	39.2559	182.73	0		371.891		1.2	0	0	15.4341	24.875	0	10.5557	49.1352	0		100
1.3	0	20.491	114.796	123.344	60.5288	39.2559	26.1042	17.8117		402.332		1.3	0	5.09307	28.5327	30.6572	15.0445	9.7571	6.48823	4.42712		100
1.4	0	0	0	0	30.2644	39.2559	26.1042	0		95.6245		1.4	0	0	0	0	31.6492	41.0521	27.2987	0		100
1.5	0	0	0	0	30.2644	19.628	0	0		49.8924		1.5	0	0	0	0	60.6594	39.3406	0	0		100
1.6	0	0	0	0	544.759	353.303	0	17.8117		915.874		1.6	0	0	0	0	59.4797	38.5755	0	1.94478		100
1.7	0	0	0	0	998.726	667.35	0	17.8117		1683.89		1.7	0	0	0	0	59.3107	39.6315	0	1.05777		100
1.8	0	0	0	0	877.668	569.211	0	53.4351		1500.31		1.8	0	0	0	0	58.499	37.9394	0	3.56159		100
1.9	0	0	0	0	272.38	176.652	26.1042	71.2468		546.382		1.9	0	0	0	0	49.8515	32.3311	4.77765	13.0397		100
2	0	0	0	0	60.5288	19.628	26.1042	89.0585		195.32		2	0	0	0	0	30.9897	10.0492	13.3649	45.5963		100
2.1					60.5288	39.2559	0	17.8117		117.596		2.1	0	0	0	0	51.4717	33.3819	0	15.1465		100
2.2					0	0	26.1042	0		26.1042		2.2	0	0	0	0	0	0	100	0		100
2.3					0	19.628	78.3127	17.8117		115.752		2.3	0	0	0	0	0	16.9569	67.6554	15.3878		100
2.4					30.2644	78.5118	0	178.117		286.893		2.4	0	0	0	0	10.549	27.3662	0	62.0848		100
2.5					0	39.2559	52.2084	17.8117		109.276		2.5	0	0	0	0	0	35.9236	47.7767	16.2997		100
2.6					0	19.628	0	17.8117		37.4397		2.6	0	0	0	0	0	52.4256	0	47.5744		100
2.7					0	0	0	0		0		2.7	#DIV/0!	#DIV/0!	#DIV/0!	#DIV/0!	#DIV/0!	#DIV/0!	#DIV/0!	#DIV/0!		#DIV/0!
2.8					0	0	0	0		0		2.8	#DIV/0!	#DIV/0!	#DIV/0!	#DIV/0!	#DIV/0!	#DIV/0!	#DIV/0!	#DIV/0!		#DIV/0!
2.9					0	0	26.1042	0		26.1042		2.9	0	0	0	0	0	0	100	0		100
3					0	0	0	0		0		3	#DIV/0!	#DIV/0!	#DIV/0!	#DIV/0!	#DIV/0!	#DIV/0!	#DIV/0!	#DIV/0!		#DIV/0!
3.1					0	0	0	0		0		3.1	#DIV/0!	#DIV/0!	#DIV/0!	#DIV/0!	#DIV/0!	#DIV/0!	#DIV/0!	#DIV/0!		#DIV/0!
3.2					0	0	0			0		3.2	#DIV/0!	#DIV/0!	#DIV/0!	#DIV/0!	#DIV/0!	#DIV/0!	#DIV/0!	#DIV/0!		#DIV/0!
3.3					0	0	0			0		3.3	#DIV/0!	#DIV/0!	#DIV/0!	#DIV/0!	#DIV/0!	#DIV/0!	#DIV/0!	#DIV/0!		#DIV/0!
3.4					0	0	0			0		3.4	#DIV/0!	#DIV/0!	#DIV/0!	#DIV/0!	#DIV/0!	#DIV/0!	#DIV/0!	#DIV/0!		#DIV/0!
3.5					0	0	0			0		3.5	#DIV/0!	#DIV/0!	#DIV/0!	#DIV/0!	#DIV/0!	#DIV/0!	#DIV/0!	#DIV/0!		#DIV/0!
3.6					0	0	0			0		3.6	#DIV/0!	#DIV/0!	#DIV/0!	#DIV/0!	#DIV/0!	#DIV/0!	#DIV/0!	#DIV/0!		#DIV/0!
3.7					0	0	0			0		3.7	#DIV/0!	#DIV/0!	#DIV/0!	#DIV/0!	#DIV/0!	#DIV/0!	#DIV/0!	#DIV/0!		#DIV/0!
3.8					0	0	0			0		3.8	#DIV/0!	#DIV/0!	#DIV/0!	#DIV/0!	#DIV/0!	#DIV/0!	#DIV/0!	#DIV/0!		#DIV/0!
3.9					0	0	0			0		3.9	#DIV/0!	#DIV/0!	#DIV/0!	#DIV/0!	#DIV/0!	#DIV/0!	#DIV/0!	#DIV/0!		#DIV/0!
4					0	0	0			0		4	#DIV/0!	#DIV/0!	#DIV/0!	#DIV/0!	#DIV/0!	#DIV/0!	#DIV/0!	#DIV/0!		#DIV/0!
													0-50	50-100	100-150	150-200	200-300	300-500	500-750	750-1000
												0
												0.1
0												0.1
0.1												0.2
0.1												0.2
0.2												0.3
0.2												0.3
0.3												0.4
0.3												0.4
0.4												0.5
0.4												0.5	0	89.0676	5.54423	2.97852	1.46166	0.947957	0	0
0.5												0.6	0	89.0676	5.54423	2.97852	1.46166	0.947957	0	0
0.5												0.6	0	68.2084	13.6083	10.5275	4.30517	3.35054	0	0
0.6												0.7	0	68.2084	13.6083	10.5275	4.30517	3.35054	0	0
0.6												0.7	0	44.7019	18.6726	17.7025	12.1621	6.7609	0	0
0.7												0.8	0	44.7019	18.6726	17.7025	12.1621	6.7609	0	0
0.7												0.8	0	48.5659	12.9561	8.3525	16.3954	11.9624	1.76771	0
0.8												0.9	0	48.5659	12.9561	8.3525	16.3954	11.9624	1.76771	0
0.8												0.9	0	53.149	13.785	13.3302	6.54158	11.3134	1.88079	0
0.9												1	0	53.149	13.785	13.3302	6.54158	11.3134	1.88079	0
0.9												1	0	42.2338	37.6417	11.5556	0	3.67772	4.89119	0
1												1.1	0	42.2338	37.6417	11.5556	0	3.67772	4.89119	0
1												1.1	0	3.63692	25.4687	19.1555	5.37158	13.9349	32.4323	0
1.1												1.2	0	3.63692	25.4687	19.1555	5.37158	13.9349	32.4323	0
1.1												1.2	0	0	15.4341	24.875	0	10.5557	49.1352	0
1.2												1.3	0	0	15.4341	24.875	0	10.5557	49.1352	0
1.2												1.3	0	5.09307	28.5327	30.6572	15.0445	9.7571	6.48823	4.42712
1.3												1.4	0	5.09307	28.5327	30.6572	15.0445	9.7571	6.48823	4.42712
1.3												1.4	0	0	0	0	31.6492	41.0521	27.2987	0
1.4												1.5	0	0	0	0	31.6492	41.0521	27.2987	0
1.4												1.5	0	0	0	0	60.6594	39.3406	0	0
1.5												1.6	0	0	0	0	60.6594	39.3406	0	0
1.5												1.6	0	0	0	0	59.4797	38.5755	0	1.94478
1.6												1.7	0	0	0	0	59.4797	38.5755	0	1.94478
1.6												1.7	0	0	0	0	59.3107	39.6315	0	1.05777
1.7												1.8	0	0	0	0	59.3107	39.6315	0	1.05777
1.7												1.8	0	0	0	0	58.499	37.9394	0	3.56159
1.8												1.9	0	0	0	0	58.499	37.9394	0	3.56159
1.8												1.9	0	0	0	0	49.8515	32.3311	4.77765	13.0397
1.9												2	0	0	0	0	49.8515	32.3311	4.77765	13.0397
1.9												2	0	0	0	0	30.9897	10.0492	13.3649	45.5963
2												2.1	0	0	0	0	30.9897	10.0492	13.3649	45.5963
2												2.1	0	0	0	0	51.4717	33.3819	0	15.1465
2.1												2.2	0	0	0	0	51.4717	33.3819	0	15.1465
2.1												2.2	0	0	0	0	0	0	100	0
2.2												2.3	0	0	0	0	0	0	100	0
2.2												2.3	0	0	0	0	0	16.9569	67.6554	15.3878
2.3												2.4	0	0	0	0	0	16.9569	67.6554	15.3878
2.3												2.4	0	0	0	0	10.549	27.3662	0	62.0848
2.4												2.5	0	0	0	0	10.549	27.3662	0	62.0848
2.4												2.5	0	0	0	0	0	35.9236	47.7767	16.2997
2.5												2.6	0	0	0	0	0	35.9236	47.7767	16.2997
2.5												2.6	0	0	0	0	0	52.4256	0	47.5744
2.6												2.7	0	0	0	0	0	52.4256	0	47.5744
2.6												2.7
2.7												2.8
2.7												2.8
2.8												2.9
2.8												2.9	0	0	0	0	0	0	100	0
2.9												3	0	0	0	0	0	0	100	0
2.9												3
3												3.1
3												3.1
3.1												3.2
3.1												3.2
3.2												3.3
3.2												3.3
3.3												3.4
3.3												3.4
3.4												3.5
3.4												3.5
3.5												3.6
3.5												3.6
3.6												3.7
3.6												3.7
3.7												3.8
3.7												3.8
3.8												3.9
3.8												3.9
3.9												4
3.9
4
Bio
ESD	0-50	50-100	100-150	150-200	200-300	300-500	500-750	750-1000		SUM
0	0	0	0	0	0	0	0	0		0
0.1	0	0	0	0	0	0	0	0		0
0.2	0	0	0	0	0	0	0	0		0
0.3	0	0	0	0	0	0	0	0		0
0.4	0.746156	2.53943	0	0	0	0	0	0		3.28559
0.5	0	176.344	11.658	6.14684	3.12757	2.02838	0	0		199.305
0.6	0	327.402	70.8156	57.0404	23.011	17.9076	0	0		496.177
0.7	0	177.686	69.0179	69.3996	50.0757	27.743	0	0		393.922
0.8	0	240.113	60.7473	41.1095	70.4158	51.996	9.37077	0		473.752
0.9	0	325.335	87.3591	84.7687	39.8518	68.7741	12.7317	0		618.821
1	0	268.278	243.537	70.8446	0	23.7759	33.6621	0		640.097
1.1	0	31.4777	219.682	161.496	48.3985	128.434	298.768	0		888.255
1.2	0	0	59.4309	97.9537	0	40.7223	186.448	0		384.555
1.3	0	27.6042	145.68	157.596	73.0849	47.3991	32.6606	24.3181		508.343
1.4	0	0	0	0	51.4952	64.7098	43.7686	0		159.974
1.5	0	0	0	0	60.1568	39.0146	0	0		99.1713
1.6	0	0	0	0	1304.31	845.91	0	39.0849		2189.31
1.7	0	0	0	0	2816.46	1879.03	0	46.0509		4741.55
1.8	0	0	0	0	2916.61	1891.56	0	178.779		4986.95
1.9	0	0	0	0	1033.12	670.029	94.4088	289.491		2087.05
2	0	0	0	0	270.436	88.976	112.405	400.305		872.122
2.1					304.835	197.701	0	88.3922		590.928
2.2					0	0	155.218	0		155.218
2.3					0	127.972	549.175	127.475		804.623
2.4					242.303	603.199	0	1387.71		2233.21
2.5					0	338.681	468.746	147.7		955.127
2.6					0	181.052	0	165.942		346.994
2.7					0	0	0	0		0
2.8					0	0	0	0		0
2.9					0	0	341.873	0		341.873
3					0	0	0	0		0
3.1					0	0	0	0		0
3.2					0	0	0			0
3.3					0	0	0			0
3.4					0	0	0			0
3.5					0	0	0			0
3.6					0	0	0			0
3.7					0	0	0			0
3.8					0	0	0			0
3.9					0	0	0			0
4					0	0	0			0
