# Supplementary material for: Analysis of imaging data on seasonal changes in the population structure and vertical distribution of two dominant planktonic copepod species in the western subarctic Pacific
Source: PeerJ. 2025 Sep 9;13:e19956. doi: 10.7717/peerj.19956 (PMC12428526; doi:10.7717/peerj.19956)
Supplement: Supplemental Information 1 [file peerj-13-19956-s001.zip › Raw data/Percentage/Metridia SUM N.xlsx]

## Sheet: Sheet1
ESD	0-50	50-100	100-150	150-200	200-300	300-500	500-750	750-1000		SUM		%	0-50	50-100	100-150	150-200	200-300	300-500	500-750	750-1000
0	0	0	0	0	0	0	0	0		0		0	#DIV/0!	#DIV/0!	#DIV/0!	#DIV/0!	#DIV/0!	#DIV/0!	#DIV/0!	#DIV/0!		#DIV/0!
0.1	0	0	0	0	0	0	0	0		0		0.1	#DIV/0!	#DIV/0!	#DIV/0!	#DIV/0!	#DIV/0!	#DIV/0!	#DIV/0!	#DIV/0!		#DIV/0!
0.2	0	0	0	0	0	0	0	0		0		0.2	#DIV/0!	#DIV/0!	#DIV/0!	#DIV/0!	#DIV/0!	#DIV/0!	#DIV/0!	#DIV/0!		#DIV/0!
0.3	0	0	0	0	0	0	0	0		0		0.3	#DIV/0!	#DIV/0!	#DIV/0!	#DIV/0!	#DIV/0!	#DIV/0!	#DIV/0!	#DIV/0!		#DIV/0!
0.4	55.7689	0	0	0	0	0	0	0		55.7689		0.4	100	0	0	0	0	0	0	0		100
0.5	167.307	22.0365	89.3951	0	0	0	0	0		278.738		0.5	60.0229	7.90582	32.0713	0	0	0	0	0		100
0.6	780.765	484.804	464.854	316.657	222.493	0	0	0		2269.57		0.6	34.4014	21.361	20.482	13.9523	9.80329	0	0	0		100
0.7	223.076	220.365	232.427	199.377	158.923	19.2621	0	13.2747		1066.71		0.7	20.9126	20.6585	21.7893	18.6909	14.8985	1.80575	0	1.24446		100
0.8	0	110.183	107.274	11.728	254.277	19.2621	52.982	0		555.706		0.8	0	19.8275	19.3041	2.11047	45.7575	3.46623	9.53417	0		100
0.9	83.6534	44.0731	17.879	11.728	0	134.834	0	0		292.168		0.9	28.632	15.0849	6.11943	4.01414	0	46.1496	0	0		100
1	55.7689	66.1096	17.879	11.728	31.7847	19.2621	0	13.2747		215.807		1	25.842	30.6337	8.28472	5.4345	14.7283	8.92559	0	6.15119		100
1.1	55.7689	0	0	11.728	0	57.7862	291.401	0		416.684		1.1	13.384	0	0	2.81461	0	13.8681	69.9333	0		100
1.2	0	0	0	23.4561	95.3541	57.7862	158.946	0		335.542		1.2	0	0	0	6.9905	28.4179	17.2217	47.3699	0		100
1.3	0	0	17.879	0	0	19.2621	26.491	0		63.6321		1.3	0	0	28.0975	0	0	30.271	41.6315	0		100
1.4	27.8845	0	0	0	0	19.2621	0	0		47.1465		1.4	59.1443	0	0	0	0	40.8557	0	0		100
1.5	55.7689	0	0	0	0	19.2621	0	0		75.031		1.5	74.3279	0	0	0	0	25.6721	0	0		100
1.6	27.8845	0	0	0	0	0	0	0		27.8845		1.6	100	0	0	0	0	0	0	0		100
1.7	223.076	0	0	0	31.7847	19.2621	0	26.5494		300.672		1.7	74.1924	0	0	0	10.5712	6.40634	0	8.83003		100
1.8	250.96	0	0	0	0	19.2621	0	53.0989		323.321		1.8	77.6195	0	0	0	0	5.95756	0	16.4229		100
1.9	111.538	0	0	0	31.7847	19.2621	26.491	13.2747		202.35		1.9	55.1212	0	0	0	15.7078	9.51916	13.0916	6.56026		100
2	27.8845	0	0	0	0	0	26.491	26.5494		80.9249		2	34.4572	0	0	0	0	0	32.7353	32.8075		100
2.1				11.728	0	0	52.982	13.2747		77.9847		2.1	0	0	0	15.0389	0	0	67.9389	17.0222		100
2.2				0	0	19.2621	0	13.2747		32.5368		2.2	0	0	0	0	0	59.2009	0	40.7991		100
2.3				0	31.7847	19.2621	26.491	26.5494		104.087		2.3	0	0	0	0	30.5366	18.5057	25.4508	25.5069		100
2.4				0	0	38.5241	52.982	13.2747		104.781		2.4	0	0	0	0	0	36.7664	50.5646	12.669		100
2.5				0	0	38.5241	79.473	0		117.997		2.5	0	0	0	0	0	32.6484	67.3516	0		100
2.6				0	31.7847	19.2621	0	0		51.0467		2.6	0	0	0	0	62.2658	37.7342	0	0		100
2.7				0	0	19.2621	0	26.5494		45.8115		2.7	0	0	0	0	0	42.0463	0	57.9537		100
2.8				0	0	0	0	0		0		2.8	#DIV/0!	#DIV/0!	#DIV/0!	#DIV/0!	#DIV/0!	#DIV/0!	#DIV/0!	#DIV/0!		#DIV/0!
2.9				0	0	0	0	0		0		2.9	#DIV/0!	#DIV/0!	#DIV/0!	#DIV/0!	#DIV/0!	#DIV/0!	#DIV/0!	#DIV/0!		#DIV/0!
3				0	0	0	0	0		0		3	#DIV/0!	#DIV/0!	#DIV/0!	#DIV/0!	#DIV/0!	#DIV/0!	#DIV/0!	#DIV/0!		#DIV/0!
3.1				0	0	0	0	0		0		3.1	#DIV/0!	#DIV/0!	#DIV/0!	#DIV/0!	#DIV/0!	#DIV/0!	#DIV/0!	#DIV/0!		#DIV/0!
3.2				0	0	0	0	0		0		3.2	#DIV/0!	#DIV/0!	#DIV/0!	#DIV/0!	#DIV/0!	#DIV/0!	#DIV/0!	#DIV/0!		#DIV/0!
3.3				0	0	0	0	0		0		3.3	#DIV/0!	#DIV/0!	#DIV/0!	#DIV/0!	#DIV/0!	#DIV/0!	#DIV/0!	#DIV/0!		#DIV/0!
3.4				0	0	0	0	0		0		3.4	#DIV/0!	#DIV/0!	#DIV/0!	#DIV/0!	#DIV/0!	#DIV/0!	#DIV/0!	#DIV/0!		#DIV/0!
3.5				0	0	0	0	0		0		3.5	#DIV/0!	#DIV/0!	#DIV/0!	#DIV/0!	#DIV/0!	#DIV/0!	#DIV/0!	#DIV/0!		#DIV/0!
3.6				0	0	0	0	0		0		3.6	#DIV/0!	#DIV/0!	#DIV/0!	#DIV/0!	#DIV/0!	#DIV/0!	#DIV/0!	#DIV/0!		#DIV/0!
3.7				0	0	0	0	0		0		3.7	#DIV/0!	#DIV/0!	#DIV/0!	#DIV/0!	#DIV/0!	#DIV/0!	#DIV/0!	#DIV/0!		#DIV/0!
3.8				0	0	0	0	0		0		3.8	#DIV/0!	#DIV/0!	#DIV/0!	#DIV/0!	#DIV/0!	#DIV/0!	#DIV/0!	#DIV/0!		#DIV/0!
3.9				0	0	0	0	0		0		3.9	#DIV/0!	#DIV/0!	#DIV/0!	#DIV/0!	#DIV/0!	#DIV/0!	#DIV/0!	#DIV/0!		#DIV/0!
4				0	0	0	0	0		0		4	#DIV/0!	#DIV/0!	#DIV/0!	#DIV/0!	#DIV/0!	#DIV/0!	#DIV/0!	#DIV/0!		#DIV/0!
													0-50	50-100	100-150	150-200	200-300	300-500	500-750	750-1000
												0
												0.1
0												0.1
0.1												0.2
0.1												0.2
0.2												0.3
0.2												0.3
0.3												0.4
0.3												0.4	100	0	0	0	0	0	0	0
0.4												0.5	100	0	0	0	0	0	0	0
0.4												0.5	60.0229	7.90582	32.0713	0	0	0	0	0
0.5												0.6	60.0229	7.90582	32.0713	0	0	0	0	0
0.5												0.6	34.4014	21.361	20.482	13.9523	9.80329	0	0	0
0.6												0.7	34.4014	21.361	20.482	13.9523	9.80329	0	0	0
0.6												0.7	20.9126	20.6585	21.7893	18.6909	14.8985	1.80575	0	1.24446
0.7												0.8	20.9126	20.6585	21.7893	18.6909	14.8985	1.80575	0	1.24446
0.7												0.8	0	19.8275	19.3041	2.11047	45.7575	3.46623	9.53417	0
0.8												0.9	0	19.8275	19.3041	2.11047	45.7575	3.46623	9.53417	0
0.8												0.9	28.632	15.0849	6.11943	4.01414	0	46.1496	0	0
0.9												1	28.632	15.0849	6.11943	4.01414	0	46.1496	0	0
0.9												1	25.842	30.6337	8.28472	5.4345	14.7283	8.92559	0	6.15119
1												1.1	25.842	30.6337	8.28472	5.4345	14.7283	8.92559	0	6.15119
1												1.1	13.384	0	0	2.81461	0	13.8681	69.9333	0
1.1												1.2	13.384	0	0	2.81461	0	13.8681	69.9333	0
1.1												1.2	0	0	0	6.9905	28.4179	17.2217	47.3699	0
1.2												1.3	0	0	0	6.9905	28.4179	17.2217	47.3699	0
1.2												1.3	0	0	28.0975	0	0	30.271	41.6315	0
1.3												1.4	0	0	28.0975	0	0	30.271	41.6315	0
1.3												1.4	59.1443	0	0	0	0	40.8557	0	0
1.4												1.5	59.1443	0	0	0	0	40.8557	0	0
1.4												1.5	74.3279	0	0	0	0	25.6721	0	0
1.5												1.6	74.3279	0	0	0	0	25.6721	0	0
1.5												1.6	100	0	0	0	0	0	0	0
1.6												1.7	100	0	0	0	0	0	0	0
1.6												1.7	74.1924	0	0	0	10.5712	6.40634	0	8.83003
1.7												1.8	74.1924	0	0	0	10.5712	6.40634	0	8.83003
1.7												1.8	77.6195	0	0	0	0	5.95756	0	16.4229
1.8												1.9	77.6195	0	0	0	0	5.95756	0	16.4229
1.8												1.9	55.1212	0	0	0	15.7078	9.51916	13.0916	6.56026
1.9												2	55.1212	0	0	0	15.7078	9.51916	13.0916	6.56026
1.9												2	34.4572	0	0	0	0	0	32.7353	32.8075
2												2.1	34.4572	0	0	0	0	0	32.7353	32.8075
2												2.1	0	0	0	15.0389	0	0	67.9389	17.0222
2.1												2.2	0	0	0	15.0389	0	0	67.9389	17.0222
2.1												2.2	0	0	0	0	0	59.2009	0	40.7991
2.2												2.3	0	0	0	0	0	59.2009	0	40.7991
2.2												2.3	0	0	0	0	30.5366	18.5057	25.4508	25.5069
2.3												2.4	0	0	0	0	30.5366	18.5057	25.4508	25.5069
2.3												2.4	0	0	0	0	0	36.7664	50.5646	12.669
2.4												2.5	0	0	0	0	0	36.7664	50.5646	12.669
2.4												2.5	0	0	0	0	0	32.6484	67.3516	0
2.5												2.6	0	0	0	0	0	32.6484	67.3516	0
2.5												2.6	0	0	0	0	62.2658	37.7342	0	0
2.6												2.7	0	0	0	0	62.2658	37.7342	0	0
2.6												2.7	0	0	0	0	0	42.0463	0	57.9537
2.7												2.8	0	0	0	0	0	42.0463	0	57.9537
2.7												2.8
2.8												2.9
2.8												2.9
2.9												3
2.9												3
3												3.1
3												3.1
3.1												3.2
3.1												3.2
3.2												3.3
3.2												3.3
3.3												3.4
3.3												3.4
3.4												3.5
3.4												3.5
3.5												3.6
3.5												3.6
3.6												3.7
3.6												3.7
3.7												3.8
3.7												3.8
3.8												3.9
3.8												3.9
3.9												4
3.9
4
Bio
ESD	0-50	50-100	100-150	150-200	200-300	300-500	500-750	750-1000		SUM
0	0	0	0	0	0	0	0	0		0
0.1	0	0	0	0	0	0	0	0		0
0.2	0	0	0	0	0	0	0	0		0
0.3	0	0	0	0	0	0	0	0		0
0.4	2.79236	0	0	0	0	0	0	0		2.79236
0.5	14.8716	1.74312	8.25011	0	0	0	0	0		24.8648
0.6	116.741	70.5676	69.0863	47.4882	35.4461	0	0	0		339.33
0.7	48.7845	45.4804	50.1802	43.0054	33.2609	4.71038	0	2.9086		228.33
0.8	0	39.4239	33.6644	3.28092	81.0106	5.60533	17.0919	0		180.077
0.9	36.9849	17.3503	8.50386	5.76631	0	62.3135	0	0		130.919
1	32.4637	41.0947	9.68153	6.69656	19.1768	11.3983	0	9.05801		129.57
1.1	43.0441	0	0	9.28739	0	48.4866	239.585	0		340.403
1.2	0	0	0	22.7979	100.357	60.7728	157.575	0		341.502
1.3	0	0	20.9002	0	0	25.577	31.473	0		77.9502
1.4	41.6138	0	0	0	0	31.593	0	0		73.2068
1.5	114.622	0	0	0	0	39.3455	0	0		153.968
1.6	64.9415	0	0	0	0	0	0	0		64.9415
1.7	621.483	0	0	0	82.6504	54.914	0	78.7244		837.772
1.8	842.814	0	0	0	0	61.4242	0	179.92		1084.16
1.9	419.205	0	0	0	115.795	69.3636	101.854	47.9472		754.164
2	134.825	0	0	0	0	0	119.241	121.421		375.487
2.1				60.5324	0	0	282.381	73.1147		416.028
2.2				0	0	111.998	0	75.7397		187.737
2.3				0	204.385	130.276	178.827	189.829		703.316
2.4				0	0	292.314	401.78	104.587		798.681
2.5				0	0	332.384	685.358	0		1017.74
2.6				0	310.699	196.672	0	0		507.371
2.7				0	0	201.353	0	289.365		490.718
2.8				0	0	0	0	0		0
2.9				0	0	0	0	0		0
3				0	0	0	0	0		0
3.1				0	0	0	0	0		0
3.2				0	0	0	0	0		0
3.3				0	0	0	0	0		0
3.4				0	0	0	0	0		0
3.5				0	0	0	0	0		0
3.6				0	0	0	0	0		0
3.7				0	0	0	0	0		0
3.8				0	0	0	0	0		0
3.9				0	0	0	0	0		0
4				0	0	0	0	0		0
