# Supplementary material for: Analysis of imaging data on seasonal changes in the population structure and vertical distribution of two dominant planktonic copepod species in the western subarctic Pacific
Source: PeerJ. 2025 Sep 9;13:e19956. doi: 10.7717/peerj.19956 (PMC12428526; doi:10.7717/peerj.19956)
Supplement: Supplemental Information 1 [file peerj-13-19956-s001.zip › Raw data/Percentage/Metridia WIN D.xlsx]

## Sheet: Sheet1
ESD	0-50	50-100	100-150	150-200	200-300	300-500	500-750	750-1000		SUM		%	0-50	50-100	100-150	150-200	200-300	300-500	500-750	750-1000
0			0	0	0	0	0	0		0		0
0.1			0	0	0	0	0	0		0		0.1
0.2			0	0	0	0	0	0		0		0.2
0.3			0	0	0	0	0	0		0		0.3
0.4			0	0	0	0	0	0		0		0.4
0.5			3.72646	0	0	0	0	0		3.72646		0.5	0	0	100	0	0	0	0	0		100
0.6			11.1794	0	30.7253	0	0	0		41.9047		0.6	0	0	26.6782	0	73.3218	0	0	0		100
0.7			0	18.3676	0	0	0	6.86273		25.2304		0.7	0	0	0	72.7997	0	0	0	27.2003		100
0.8			7.45293	36.7353	0	0	0	6.86273		51.0509		0.8	0	0	14.599	71.9581	0	0	0	13.4429		100
0.9			3.72646	82.6544	122.901	80.6649	51.8349	48.0391		389.821		0.9	0	0	0.955943	21.2032	31.5276	20.6928	13.2971	12.3234		100
1			0	55.1029	61.4505	120.997	259.175	281.372		778.097		1	0	0	0	7.08175	7.89754	15.5504	33.3088	36.1615		100
1.1			0	36.7353	30.7253	80.6649	272.133	109.804		530.062		1.1	0	0	0	6.93037	5.79654	15.218	51.3399	20.7152		100
1.2			3.72646	110.206	122.901	40.3324	116.629	61.7646		455.559		1.2	0	0	0.817998	24.1913	26.9781	8.85339	25.6012	13.558		100
1.3			0	64.2867	153.626	20.1662	38.8762	116.666		393.622		1.3	0	0	0	16.3321	39.0289	5.12325	9.87653	29.6392		100
1.4			0	0	61.4505	20.1662	12.9587	34.3137		128.889		1.4	0	0	0	0	47.677	15.6462	10.0542	26.6226		100
1.5			0	0	153.626	20.1662	12.9587	0		186.751		1.5	0	0	0	0	82.2625	10.7984	6.93903	0		100
1.6			0	0	368.703	80.6649	12.9587	0		462.327		1.6	0	0	0	0	79.7495	17.4476	2.80294	0		100
1.7			0	0	491.604	60.4986	0	6.86273		558.965		1.7	0	0	0	0	87.9489	10.8233	0	1.22776		100
1.8			0	0	61.4505	20.1662	25.9175	20.5882		128.122		1.8	0	0	0	0	47.9624	15.7398	20.2287	16.0692		100
1.9			0	0	0	40.3324	25.9175	20.5882		86.8381		1.9	0	0	0	0	0	46.4456	29.8457	23.7087		100
2			0	0	0	40.3324	25.9175	13.7255		79.9753		2	0	0	0	0	0	50.4311	32.4068	17.1621		100
2.1			0	0	0	40.3324	0	13.7255		54.0579		2.1	0	0	0	0	0	74.6097	0	25.3903		100
2.2			0	0	0	0	0	6.86273		6.86273		2.2	0	0	0	0	0	0	0	100		100
2.3			0	0	0	120.997	25.9175	13.7255		160.64		2.3	0	0	0	0	0	75.3219	16.1339	8.54423		100
2.4						20.1662		27.4509		47.6171		2.4	0	0	0	0	0	42.3507	0	57.6493		100
2.5						40.3324		6.86273		47.1952		2.5	0	0	0	0	0	85.4588	0	14.5412		100
2.6						20.1662		0		20.1662		2.6	0	0	0	0	0	100	0	0		100
2.7										0		2.7	#DIV/0!	#DIV/0!	#DIV/0!	#DIV/0!	#DIV/0!	#DIV/0!	#DIV/0!	#DIV/0!		#DIV/0!
2.8										0		2.8	#DIV/0!	#DIV/0!	#DIV/0!	#DIV/0!	#DIV/0!	#DIV/0!	#DIV/0!	#DIV/0!		#DIV/0!
2.9										0		2.9	#DIV/0!	#DIV/0!	#DIV/0!	#DIV/0!	#DIV/0!	#DIV/0!	#DIV/0!	#DIV/0!		#DIV/0!
3										0		3	#DIV/0!	#DIV/0!	#DIV/0!	#DIV/0!	#DIV/0!	#DIV/0!	#DIV/0!	#DIV/0!		#DIV/0!
3.1										0		3.1	#DIV/0!	#DIV/0!	#DIV/0!	#DIV/0!	#DIV/0!	#DIV/0!	#DIV/0!	#DIV/0!		#DIV/0!
3.2										0		3.2	#DIV/0!	#DIV/0!	#DIV/0!	#DIV/0!	#DIV/0!	#DIV/0!	#DIV/0!	#DIV/0!		#DIV/0!
3.3										0		3.3
3.4										0		3.4
3.5										0		3.5
3.6										0		3.6
3.7										0		3.7
3.8										0		3.8
3.9										0		3.9
4										0		4
													0-50	50-100	100-150	150-200	200-300	300-500	500-750	750-1000
												0
												0.1
0												0.1
0.1												0.2
0.1												0.2
0.2												0.3
0.2												0.3
0.3												0.4
0.3												0.4
0.4												0.5
0.4												0.5	0	0	100	0	0	0	0	0
0.5												0.6	0	0	100	0	0	0	0	0
0.5												0.6	0	0	26.6782	0	73.3218	0	0	0
0.6												0.7	0	0	26.6782	0	73.3218	0	0	0
0.6												0.7	0	0	0	72.7997	0	0	0	27.2003
0.7												0.8	0	0	0	72.7997	0	0	0	27.2003
0.7												0.8	0	0	14.599	71.9581	0	0	0	13.4429
0.8												0.9	0	0	14.599	71.9581	0	0	0	13.4429
0.8												0.9	0	0	0.955943	21.2032	31.5276	20.6928	13.2971	12.3234
0.9												1	0	0	0.955943	21.2032	31.5276	20.6928	13.2971	12.3234
0.9												1	0	0	0	7.08175	7.89754	15.5504	33.3088	36.1615
1												1.1	0	0	0	7.08175	7.89754	15.5504	33.3088	36.1615
1												1.1	0	0	0	6.93037	5.79654	15.218	51.3399	20.7152
1.1												1.2	0	0	0	6.93037	5.79654	15.218	51.3399	20.7152
1.1												1.2	0	0	0.817998	24.1913	26.9781	8.85339	25.6012	13.558
1.2												1.3	0	0	0.817998	24.1913	26.9781	8.85339	25.6012	13.558
1.2												1.3	0	0	0	16.3321	39.0289	5.12325	9.87653	29.6392
1.3												1.4	0	0	0	16.3321	39.0289	5.12325	9.87653	29.6392
1.3												1.4	0	0	0	0	47.677	15.6462	10.0542	26.6226
1.4												1.5	0	0	0	0	47.677	15.6462	10.0542	26.6226
1.4												1.5	0	0	0	0	82.2625	10.7984	6.93903	0
1.5												1.6	0	0	0	0	82.2625	10.7984	6.93903	0
1.5												1.6	0	0	0	0	79.7495	17.4476	2.80294	0
1.6												1.7	0	0	0	0	79.7495	17.4476	2.80294	0
1.6												1.7	0	0	0	0	87.9489	10.8233	0	1.22776
1.7												1.8	0	0	0	0	87.9489	10.8233	0	1.22776
1.7												1.8	0	0	0	0	47.9624	15.7398	20.2287	16.0692
1.8												1.9	0	0	0	0	47.9624	15.7398	20.2287	16.0692
1.8												1.9	0	0	0	0	0	46.4456	29.8457	23.7087
1.9												2	0	0	0	0	0	46.4456	29.8457	23.7087
1.9												2	0	0	0	0	0	50.4311	32.4068	17.1621
2												2.1	0	0	0	0	0	50.4311	32.4068	17.1621
2												2.1	0	0	0	0	0	74.6097	0	25.3903
2.1												2.2	0	0	0	0	0	74.6097	0	25.3903
2.1												2.2	0	0	0	0	0	0	0	100
2.2												2.3	0	0	0	0	0	0	0	100
2.2												2.3	0	0	0	0	0	75.3219	16.1339	8.54423
2.3												2.4	0	0	0	0	0	75.3219	16.1339	8.54423
2.3												2.4	0	0	0	0	0	42.3507	0	57.6493
2.4												2.5	0	0	0	0	0	42.3507	0	57.6493
2.4												2.5	0	0	0	0	0	85.4588	0	14.5412
2.5												2.6	0	0	0	0	0	85.4588	0	14.5412
2.5												2.6	0	0	0	0	0	100	0	0
2.6												2.7	0	0	0	0	0	100	0	0
2.6												2.7
2.7												2.8
2.7												2.8
2.8												2.9
2.8												2.9
2.9												3
2.9												3
3												3.1
3												3.1
3.1												3.2
3.1												3.2
3.2												3.3
3.2												3.3
3.3												3.4
3.3												3.4
3.4												3.5
3.4												3.5
3.5												3.6
3.5												3.6
3.6												3.7
3.6												3.7
3.7												3.8
3.7												3.8
3.8												3.9
3.8												3.9
3.9												4
3.9
4
Bio
ESD	0-50	50-100	100-150	150-200	200-300	300-500	500-750	750-1000		SUM
0			0	0	0	0	0	0		0
0.1			0	0	0	0	0	0		0
0.2			0	0	0	0	0	0		0
0.3			0	0	0	0	0	0		0
0.4			0	0	0	0	0	0		0
0.5			0.410895	0	0	0	0	0		0.410895
0.6			1.32976	0	3.52392	0	0	0		4.85368
0.7			0	4.47139	0	0	0	1.44031		5.9117
0.8			2.4179	11.4694	0	0	0	2.08172		15.969
0.9			1.56683	37.96	58.5255	37.2539	23.102	22.8154		181.224
1			0	34.1524	34.6564	72.7119	165.656	177.961		485.138
1.1			0	28.048	24.3233	63.1055	210.54	86.7462		412.763
1.2			3.66865	116.724	132.085	42.1479	121.012	62.7782		478.416
1.3			0	81.0914	190.681	26.8331	51.0998	148.397		498.102
1.4			0	0	97.8247	30.5544	20.6353	51.6162		200.631
1.5			0	0	296.172	42.7128	26.4815	0		365.367
1.6			0	0	872.273	203.265	31.9273	0		1107.47
1.7			0	0	1393.34	170.394	0	20.6718		1584.41
1.8			0	0	199.418	70.6398	89.0525	71.6647		430.775
1.9			0	0	0	155.882	103.296	79.3447		338.523
2			0	0	0	178.798	116.455	63.5712		358.824
2.1			0	0	0	201.311	0	70.4516		271.763
2.2			0	0	0	0	0	40.2377		40.2377
2.3			0	0	0	832.71	177.452	89.2472		1099.41
2.4						151.398		212.994		364.392
2.5						337.305		58.3615		395.667
2.6						199.986				199.986
2.7										0
2.8										0
2.9										0
3										0
3.1										0
3.2										0
3.3										0
3.4										0
3.5										0
3.6										0
3.7										0
3.8										0
3.9										0
4										0
