# Supplementary material for: Analysis of imaging data on seasonal changes in the population structure and vertical distribution of two dominant planktonic copepod species in the western subarctic Pacific
Source: PeerJ. 2025 Sep 9;13:e19956. doi: 10.7717/peerj.19956 (PMC12428526; doi:10.7717/peerj.19956)
Supplement: Supplemental Information 1 [file peerj-13-19956-s001.zip › Raw data/Percentage/Metridia WIN N.xlsx]

## Sheet: Sheet1
ESD	0-50	50-100	100-150	150-200	200-300	300-500	500-750	750-1000		SUM		%	0-50	50-100	100-150	150-200	200-300	300-500	500-750	750-1000
0	0	0	0		0	0	0	0		0		0
0.1	0	0	0		0	0	0	0		0		0.1
0.2	0	0	0		0	0	0	0		0		0.2
0.3	0	0	0		0	0	0	0		0		0.3
0.4	0	0	0		0	0	0	0		0		0.4
0.5	13.6856	0	0		0	0	0	0		13.6856		0.5	100	0	0	0	0	0	0	0		100
0.6	0	0	7.85343		0	0	8.55693	0		16.4104		0.6	0	0	47.8565	0	0	0	52.1435	0		100
0.7	13.6856	9.38467	11.7801		0	0	8.55693	0		43.4073		0.7	31.5283	21.62	27.1386	0	0	0	19.7131	0		100
0.8	0	37.5387	7.85343		22.4198	0	8.55693	0		76.3689		0.8	0	49.1544	10.2835	0	29.3573	0	11.2047	0		100
0.9	13.6856	9.38467	3.92671		22.4198	0	51.3416	14.588		115.346		0.9	11.8648	8.13608	3.40428	0	19.437	0	44.5108	12.6471		100
1	41.0567	9.38467	3.92671		0	90.9751	213.923	87.5281		446.794		1	9.18918	2.10045	0.878863	0	0	20.3617	47.8796	19.5902		100
1.1	41.0567	46.9234	3.92671			45.4875	222.48	97.2534		457.128		1.1	8.98146	10.2648	0.858997	0	0	9.95073	48.6691	21.2749		100
1.2	68.4279	28.154	3.92671			45.4875	94.1262	58.352		298.474		1.2	22.9259	9.43264	1.31559	0	0	15.24	31.5358	19.5501		100
1.3	177.913	122.001	0			45.4875	119.797	53.4894		518.687		1.3	34.3005	23.5211	0	0	0	8.76974	23.0962	10.3125		100
1.4	410.567	422.31	0			68.2313	85.5693	24.3133		1010.99		1.4	40.6104	41.7719	0	0	0	6.74895	8.46389	2.4049		100
1.5	1053.79	534.926	0			90.9751	8.55693	0		1688.25		1.5	62.4191	31.6853	0	0	0	5.38873	0.506852	0		100
1.6	1190.65	741.389	3.92671			181.95	17.1139	0		2135.03		1.6	55.7673	34.7251	0.183919	0	0	8.52215	0.801576	0		100
1.7	725.336	347.233	15.7069			136.463	25.6708	4.86267		1255.27		1.7	57.7832	27.662	1.25127	0	0	10.8712	2.04504	0.38738		100
1.8	369.511	65.6927	0			45.4875	17.1139	19.4507		517.255		1.8	71.4368	12.7002	0	0	0	8.79402	3.30859	3.76036		100
1.9	41.0567	9.38467	0			45.4875	0	14.588		110.517		1.9	37.1497	8.49162	0	0	0	41.1589	0	13.1998		100
2	54.7423	0	3.92671			22.7438	8.55693	0		89.9697		2	60.8453	0	4.36448	0	0	25.2794	9.5109	0		100
2.1	0	0				0	8.55693	4.86267		13.4196		2.1	0	0	0	0	0	0	63.7644	36.2356		100
2.2						0	0	0		0		2.2	#DIV/0!	#DIV/0!	#DIV/0!	#DIV/0!	#DIV/0!	#DIV/0!	#DIV/0!	#DIV/0!		#DIV/0!
2.3						22.7438	17.1139	0		39.8576		2.3	0	0	0	0	0	57.0625	42.9375	0		100
2.4						22.7438	17.1139	4.86267		44.7203		2.4	0	0	0	0	0	50.8578	38.2687	10.8735		100
2.5						68.2313	17.1139	9.72534		95.0705		2.5	0	0	0	0	0	71.7692	18.0012	10.2296		100
2.6						22.7438	8.55693	4.86267		36.1634		2.6	0	0	0	0	0	62.8917	23.6619	13.4464		100
2.7						22.7438	0	0		22.7438		2.7	0	0	0	0	0	100	0	0		100
2.8						0	0	9.72534		9.72534		2.8	0	0	0	0	0	0	0	100		100
2.9						0	8.55693	0		8.55693		2.9	0	0	0	0	0	0	100	0		100
3						0				0		3	#DIV/0!	#DIV/0!	#DIV/0!	#DIV/0!	#DIV/0!	#DIV/0!	#DIV/0!	#DIV/0!		#DIV/0!
3.1						0				0		3.1	#DIV/0!	#DIV/0!	#DIV/0!	#DIV/0!	#DIV/0!	#DIV/0!	#DIV/0!	#DIV/0!		#DIV/0!
3.2						0				0		3.2	#DIV/0!	#DIV/0!	#DIV/0!	#DIV/0!	#DIV/0!	#DIV/0!	#DIV/0!	#DIV/0!		#DIV/0!
3.3						0				0		3.3	#DIV/0!	#DIV/0!	#DIV/0!	#DIV/0!	#DIV/0!	#DIV/0!	#DIV/0!	#DIV/0!		#DIV/0!
3.4						22.7438				22.7438		3.4	0	0	0	0	0	100	0	0		100
3.5										0		3.5	#DIV/0!	#DIV/0!	#DIV/0!	#DIV/0!	#DIV/0!	#DIV/0!	#DIV/0!	#DIV/0!		#DIV/0!
3.6										0		3.6	#DIV/0!	#DIV/0!	#DIV/0!	#DIV/0!	#DIV/0!	#DIV/0!	#DIV/0!	#DIV/0!		#DIV/0!
3.7										0		3.7	#DIV/0!	#DIV/0!	#DIV/0!	#DIV/0!	#DIV/0!	#DIV/0!	#DIV/0!	#DIV/0!		#DIV/0!
3.8										0		3.8	#DIV/0!	#DIV/0!	#DIV/0!	#DIV/0!	#DIV/0!	#DIV/0!	#DIV/0!	#DIV/0!		#DIV/0!
3.9										0		3.9	#DIV/0!	#DIV/0!	#DIV/0!	#DIV/0!	#DIV/0!	#DIV/0!	#DIV/0!	#DIV/0!		#DIV/0!
4										0		4	#DIV/0!	#DIV/0!	#DIV/0!	#DIV/0!	#DIV/0!	#DIV/0!	#DIV/0!	#DIV/0!		#DIV/0!
													0-50	50-100	100-150	150-200	200-300	300-500	500-750	750-1000		#DIV/0!
												0										0
												0.1										0
0												0.1										0
0.1												0.2										0
0.1												0.2										0
0.2												0.3										0
0.2												0.3										0
0.3												0.4										0
0.3												0.4										0
0.4												0.5										0
0.4												0.5	100	0	0	0	0	0	0	0		100
0.5												0.6	100	0	0	0	0	0	0	0		100
0.5												0.6	0	0	47.8565	0	0	0	52.1435	0		100
0.6												0.7	0	0	47.8565	0	0	0	52.1435	0		100
0.6												0.7	31.5283	21.62	27.1386	0	0	0	19.7131	0		100
0.7												0.8	31.5283	21.62	27.1386	0	0	0	19.7131	0		100
0.7												0.8	0	49.1544	10.2835	0	29.3573	0	11.2047	0		100
0.8												0.9	0	49.1544	10.2835	0	29.3573	0	11.2047	0		100
0.8												0.9	11.8648	8.13608	3.40428	0	19.437	0	44.5108	12.6471		100
0.9												1	11.8648	8.13608	3.40428	0	19.437	0	44.5108	12.6471		100
0.9												1	9.18918	2.10045	0.878863	0	0	20.3617	47.8796	19.5902		100
1												1.1	9.18918	2.10045	0.878863	0	0	20.3617	47.8796	19.5902		100
1												1.1	8.98146	10.2648	0.858997	0	0	9.95073	48.6691	21.2749		100
1.1												1.2	8.98146	10.2648	0.858997	0	0	9.95073	48.6691	21.2749		100
1.1												1.2	22.9259	9.43264	1.31559	0	0	15.24	31.5358	19.5501		100
1.2												1.3	22.9259	9.43264	1.31559	0	0	15.24	31.5358	19.5501		100
1.2												1.3	34.3005	23.5211	0	0	0	8.76974	23.0962	10.3125		100
1.3												1.4	34.3005	23.5211	0	0	0	8.76974	23.0962	10.3125		100
1.3												1.4	40.6104	41.7719	0	0	0	6.74895	8.46389	2.4049		100
1.4												1.5	40.6104	41.7719	0	0	0	6.74895	8.46389	2.4049		100
1.4												1.5	62.4191	31.6853	0	0	0	5.38873	0.506852	0		100
1.5												1.6	62.4191	31.6853	0	0	0	5.38873	0.506852	0		100
1.5												1.6	55.7673	34.7251	0.183919	0	0	8.52215	0.801576	0		100
1.6												1.7	55.7673	34.7251	0.183919	0	0	8.52215	0.801576	0		100
1.6												1.7	57.7832	27.662	1.25127	0	0	10.8712	2.04504	0.38738		100
1.7												1.8	57.7832	27.662	1.25127	0	0	10.8712	2.04504	0.38738		100
1.7												1.8	71.4368	12.7002	0	0	0	8.79402	3.30859	3.76036		100
1.8												1.9	71.4368	12.7002	0	0	0	8.79402	3.30859	3.76036		100
1.8												1.9	37.1497	8.49162	0	0	0	41.1589	0	13.1998		100
1.9												2	37.1497	8.49162	0	0	0	41.1589	0	13.1998		100
1.9												2	60.8453	0	4.36448	0	0	25.2794	9.5109	0		100
2												2.1	60.8453	0	4.36448	0	0	25.2794	9.5109	0		100
2												2.1	0	0	0	0	0	0	63.7644	36.2356		100
2.1												2.2	0	0	0	0	0	0	63.7644	36.2356		100
2.1												2.2										0
2.2												2.3										0
2.2												2.3	0	0	0	0	0	57.0625	42.9375	0		100
2.3												2.4	0	0	0	0	0	57.0625	42.9375	0		100
2.3												2.4	0	0	0	0	0	50.8578	38.2687	10.8735		100
2.4												2.5	0	0	0	0	0	50.8578	38.2687	10.8735		100
2.4												2.5	0	0	0	0	0	71.7692	18.0012	10.2296		100
2.5												2.6	0	0	0	0	0	71.7692	18.0012	10.2296		100
2.5												2.6	0	0	0	0	0	62.8917	23.6619	13.4464		100
2.6												2.7	0	0	0	0	0	62.8917	23.6619	13.4464		100
2.6												2.7	0	0	0	0	0	100	0	0		100
2.7												2.8	0	0	0	0	0	100	0	0		100
2.7												2.8	0	0	0	0	0	0	0	100		100
2.8												2.9	0	0	0	0	0	0	0	100		100
2.8												2.9	0	0	0	0	0	0	100	0		100
2.9												3	0	0	0	0	0	0	100	0		100
2.9												3										0
3												3.1
3												3.1
3.1												3.2
3.1												3.2
3.2												3.3
3.2												3.3
3.3												3.4
3.3												3.4	0	0	0	0	0	100	0	0
3.4												3.5	0	0	0	0	0	100	0	0
3.4												3.5
3.5												3.6
3.5												3.6
3.6												3.7
3.6												3.7
3.7												3.8
3.7												3.8
3.8												3.9
3.8												3.9
3.9												4
3.9
4
Bio
ESD	0-50	50-100	100-150	150-200	200-300	300-500	500-750	750-1000		SUM
0	0	0	0		0	0	0	0		0
0.1	0	0	0		0	0	0	0		0
0.2	0	0	0		0	0	0	0		0
0.3	0	0	0		0	0	0	0		0
0.4	0	0	0		0	0	0	0		0
0.5	1.38494	0	0		0	0	0	0		1.38494
0.6	0	0	1.19238		0	0	1.4709	0		2.66328
0.7	3.15823	2.28436	2.74473		0	0	1.62214	0		9.80946
0.8	0	12.8473	2.43708		6.38641	0	2.77338	0		24.4442
0.9	6.7558	3.84083	1.76722		9.80019	0	25.5195	7.01282		54.6964
1	24.7455	6.53497	2.61385			55.7668	133.04	55.3796		278.081
1.1	34.0108	39.7252	3.00064			34.4715	172.85	77.3942		361.452
1.2	72.7098	27.327	4.04962			49.7775	97.7461	59.1792		310.789
1.3	229.563	159.959	0			54.9207	148.954	69.6536		663.051
1.4	666.815	686.994	0			106.645	135.307	37.4123		1633.17
1.5	2059.78	1058.98	0			179.598	16.6051	0		3314.97
1.6	2846.53	1745.84	9.04188			422.045	39.9016	0		5063.35
1.7	2034.34	957.638	45.3698			377.893	71.8306	14.7704		3501.84
1.8	1197.78	217.217	0			151.488	58.5537	65.7074		1690.74
1.9	155.552	34.2334	0			172.726	0	56.5492		419.061
2	249.948	0	17.6272			108.279	39.6548	0		415.51
2.1						0	47.559	25.6958		73.2549
2.2						0	0	0		0
2.3						145.175	113.423	0		258.598
2.4						185.408	125.511	38.7532		349.673
2.5						600.194	148.394	84.0284		832.616
2.6						218.576	85.9257	45.6502		350.152
2.7						255.417		0		255.417
2.8						0		118.415		118.415
2.9						0				0
3						0				0
3.1						0				0
3.2						0				0
3.3						0				0
3.4						468.088				468.088
3.5						0				0
3.6										0
3.7										0
3.8										0
3.9										0
4										0
