# Supplementary material for: Analysis of imaging data on seasonal changes in the population structure and vertical distribution of two dominant planktonic copepod species in the western subarctic Pacific
Source: PeerJ. 2025 Sep 9;13:e19956. doi: 10.7717/peerj.19956 (PMC12428526; doi:10.7717/peerj.19956)
Supplement: Supplemental Information 1 [file peerj-13-19956-s001.zip › Raw data/Size_ESD_each_stage.xlsx]

## Sheet: Summary
Netridia spp.		ESD (mm ind.-1)			Biovolume (mm3 ind.-1)
	Species/stage	Mean	sd		Mean	sd
	Mp C1	0.426144	0.0346584		0.041368	0.0116786
	Mp C2	0.517209	0.0454163		0.0741386	0.0201264
	Mp C3	0.66584	0.0512439		0.157357	0.0379117
	Mp C4F	0.920947	0.0624616		0.414594	0.0824113
	Mp C4M	0.87195	0.0718781		0.354737	0.108783
	Mp C5F	1.22894	0.0755059		0.982644	0.170561
	Mp C5M	1.07327	0.0700259		0.65568	0.132077
	Mp C6F	1.72567	0.121141		2.72985	0.544869
	Mp C6M	1.1457	0.0614041		0.794233	0.128078
	Ma C6F	2.31286	0.149838		6.55825	1.20138
	Mc C6F	2.06535	0.105472		4.64908	0.712226
	Mo C6F	2.3985	0.102039		7.26382	0.921621
Eucalanus bungii		ESD (mm ind.-1)			Biovolume (mm3 ind.-1)
	Species/stage	Mean	sd		Mean	sd
	Eb C1	0.779224	0.0658384		0.253048	0.0635893
	Eb C2	0.99507	0.0876451		0.527721	0.131702
	Eb C3	1.47459	0.110656		1.70695	0.37153
	Eb C4F	2.08857	0.116217		4.814	0.765863
	Eb C4M	2.06603	0.141326		4.68185	0.934025
	Eb C5F	2.86481	0.222051		12.5366	3.04974
	Eb C5M	2.79753	0.187457		11.618	2.31587
	Eb C6F	3.82712	0.276326		29.8065	6.26564
	Eb C6M	2.97072	0.0946284		13.7689	1.29931

## Sheet: Mp C1
ESD	ESD*0.001		Biovolume
394.086	0.394086			0.0320459
522.454	0.522454			0.0746696
415.575	0.415575			0.0375792
413.166	0.413166			0.0369294
403.915	0.403915			0.034504
428.084	0.428084			0.0410758
445.07	0.44507			0.046162
417.287	0.417287			0.0380456
407.081	0.407081			0.0353216
414.716	0.414716			0.0373467
Mean
426.144	0.426144			0.041368
Std
34.6584	0.0346584			0.0116786

## Sheet: Mp C2
ESD	ESD*0.001		Biovolume
472.276	0.472276			0.0551551
564.947	0.564947			0.0944106
471.52	0.47152			0.0548909
432.063	0.432063			0.0422319
507.079	0.507079			0.0682691
506.797	0.506797			0.0681556
498.57	0.49857			0.0648899
514.062	0.514062			0.0711285
513.784	0.513784			0.0710134
464.358	0.464358			0.0524274
441.693	0.441693			0.0451191
536.859	0.536859			0.0810178
518.894	0.518894			0.0731533
644.094	0.644094			0.139909
567.465	0.567465			0.095679
539.245	0.539245			0.0821026
526.397	0.526397			0.076373
490.35	0.49035			0.061733
530.446	0.530446			0.0781486
582.961	0.582961			0.103733
517.104	0.517104			0.072399
504.258	0.504258			0.0671364
512.116	0.512116			0.070324
451.749	0.451749			0.0482714
559.875	0.559875			0.0918909
548.293	0.548293			0.0863052
547.382	0.547382			0.0858756
Mean
517.209	0.517209			0.0741386
sd
45.4163	0.0454163			0.0201264

## Sheet: Mp C3
ESD	ESD*0.001		Biovolume
678.281	0.678281			0.163391
690.265	0.690265			0.172205
653.764	0.653764			0.146306
780.171	0.780171			0.248638
671.307	0.671307			0.158402
613.359	0.613359			0.120821
626.244	0.626244			0.128597
713.629	0.713629			0.19029
608.808	0.608808			0.118152
673.639	0.673639			0.160059
653.218	0.653218			0.14594
612.545	0.612545			0.120341
764.195	0.764195			0.233675
647.076	0.647076			0.141862
678.386	0.678386			0.163467
651.25	0.65125			0.144625
667.365	0.667365			0.155628
682.577	0.682577			0.166515
643.319	0.643319			0.139405
680.904	0.680904			0.165294
732.075	0.732075			0.205431
599.127	0.599127			0.112604
627.154	0.627154			0.129158
627.495	0.627495			0.129369
623.162	0.623162			0.126707
585.646	0.585646			0.105173
581.246	0.581246			0.10282
690.058	0.690058			0.17205
793.582	0.793582			0.261682
673.745	0.673745			0.160135
701.333	0.701333			0.180622
681.95	0.68195			0.166057
Mean
665.84	0.66584			0.157357
std
51.2439	0.0512439			0.0379117

## Sheet: Mp C4F
ESD	ESD*0.001		Biovolume
963.388	0.963388			0.468168
836.282	0.836282			0.306236
977.204	0.977204			0.488601
941.982	0.941982			0.437649
965.532	0.965532			0.471301
901.365	0.901365			0.383442
988.161	0.988161			0.505221
980.845	0.980845			0.494083
983.966	0.983966			0.498815
919.535	0.919535			0.407102
999.069	0.999069			0.522137
846.115	0.846115			0.317166
954.838	0.954838			0.455814
821.051	0.821051			0.289807
844.343	0.844343			0.315178
881.204	0.881204			0.358284
947.642	0.947642			0.445586
911.434	0.911434			0.396437
917.982	0.917982			0.405044
968.187	0.968187			0.4752
893.02	0.89302			0.372891
824.691	0.824691			0.293678
915.026	0.915026			0.401143
903.498	0.903498			0.386172
898.274	0.898274			0.379512
959.754	0.959754			0.462891
824.777	0.824777			0.293771
1042.38	1.04238			0.593032
988.161	0.988161			0.505221
1002.2	1.0022			0.527069
917.361	0.917361			0.404221
964.128	0.964128			0.469248
910.495	0.910495			0.395213
876.417	0.876417			0.352477
922.863	0.922863			0.411539
889.098	0.889098			0.368
876.172	0.876172			0.352182
976.328	0.976328			0.487288
902.313	0.902313			0.384655
987.583	0.987583			0.504336
951.322	0.951322			0.450797
888.537	0.888537			0.367303
975.889	0.975889			0.486632
1008.73	1.00873			0.53743
929.331	0.929331			0.420252
957.672	0.957672			0.459884
970.908	0.970908			0.479218
953.717	0.953717			0.454211
936.668	0.936668			0.430284
924.561	0.924561			0.413815
915.104	0.915104			0.401245
977.86	0.97786			0.489586
1040.67	1.04067			0.590115
974.646	0.974646			0.484775
822.353	0.822353			0.291188
965.68	0.96568			0.471518
837.56	0.83756			0.307642
943.343	0.943343			0.439549
997.283	0.997283			0.519342
859.244	0.859244			0.332161
979.172	0.979172			0.491559
795.736	0.795736			0.263819
844.174	0.844174			0.314989
806.329	0.806329			0.274495
885.482	0.885482			0.363528
1028.89	1.02889			0.570296
879.26	0.87926			0.355918
914.948	0.914948			0.40104
858.58	0.85858			0.331391
952.071	0.952071			0.451863
931.247	0.931247			0.422857
1034.55	1.03455			0.579771
946.814	0.946814			0.444419
853.916	0.853916			0.32602
824.345	0.824345			0.293309
773.193	0.773193			0.242026
995.565	0.995565			0.516664
950.572	0.950572			0.449732
870.785	0.870785			0.345725
876.986	0.876986			0.353164
810.826	0.810826			0.279114
909.476	0.909476			0.393888
859.908	0.859908			0.332931
Mean
920.947	0.920947			0.414594
std
62.4616	0.0624616			0.0824113

## Sheet: Mp C4M
ESD	ESD*0.001		Biovolume
853.916	0.853916			0.32602
864.456	0.864456			0.338242
793.582	0.793582			0.261682
875.032	0.875032			0.350809
855.085	0.855085			0.32736
823.393	0.823393			0.292294
792.503	0.792503			0.260616
869.063	0.869063			0.343679
906.413	0.906413			0.389922
832.95	0.83295			0.30259
883.063	0.883063			0.360557
887.011	0.887011			0.365414
867.256	0.867256			0.34154
894.934	0.894934			0.375294
891.981	0.891981			0.371591
820.53	0.82053			0.289256
874.625	0.874625			0.350319
912.92	0.91292			0.398379
807.743	0.807743			0.275942
846.368	0.846368			0.31745
867.667	0.867667			0.342025
871.439	0.871439			0.346506
863.796	0.863796			0.337468
1175.85	1.17585			0.851241
855.085	0.855085			0.32736
852.83	0.85283			0.324778
861.564	0.861564			0.334859
811.705	0.811705			0.280023
835.173	0.835173			0.305019
833.805	0.833805			0.303524
1063.91	1.06391			0.630544
856.751	0.856751			0.329278
Mean
871.95	0.87195			0.354737
std
71.8781	0.0718781			0.108783

## Sheet: Mp C5F
ESD	ESD*0.001		Biovolume
1322.66	1.32266			1.21154
1308.73	1.30873			1.17367
1283.47	1.28347			1.10703
1161.08	1.16108			0.819569
1101.84	1.10184			0.700414
1282.59	1.28259			1.10473
1169.95	1.16995			0.838498
1238.12	1.23812			0.993763
1241.97	1.24197			1.00307
1275.73	1.27573			1.08711
1271.02	1.27102			1.07513
1324.76	1.32476			1.21732
1245.58	1.24558			1.01185
1163.96	1.16396			0.825688
1271.7	1.2717			1.07684
1040.74	1.04074			0.590232
1235.06	1.23506			0.986422
1182.02	1.18202			0.86471
Mean
1228.94	1.22894			0.982644
std
75.5059	0.0755059			0.170561

## Sheet: Mp C5M
ESD	ESD*0.001		Biovolume
1090.78	1.09078			0.679539
1272.54	1.27254			1.07898
1115.35	1.11535			0.72649
1035.93	1.03593			0.582091
1160.1	1.1601			0.817489
1055.97	1.05597			0.616535
1103	1.103			0.702637
1074.32	1.07432			0.649225
986.138	0.986138			0.502125
1074.65	1.07465			0.649827
981.717	0.981717			0.495402
1097.17	1.09717			0.691547
1041.97	1.04197			0.592331
1074.52	1.07452			0.649586
1066.92	1.06692			0.635914
1098.08	1.09808			0.693268
1030.96	1.03096			0.573756
966.713	0.966713			0.473033
1097.11	1.09711			0.691424
1066.66	1.06666			0.635436
1084.95	1.08495			0.668694
1125.85	1.12585			0.7472
1012.82	1.01282			0.543996
1107.52	1.10752			0.711302
1071.46	1.07146			0.644057
1118.41	1.11841			0.732495
889.9	0.8899			0.368997
1131.66	1.13166			0.758831
1128.88	1.12888			0.753261
1098.08	1.09808			0.693268
1018.72	1.01872			0.553553
994.849	0.994849			0.515549
1133.67	1.13367			0.762891
1008.38	1.00838			0.536865
1003.77	1.00377			0.52954
1264.16	1.26416			1.05781
1085.67	1.08567			0.670031
1055.43	1.05543			0.615589
1019.56	1.01956			0.554923
1086.59	1.08659			0.671734
Mean
1073.27	1.07327			0.65568
std
70.0259	0.0700259			0.132077

## Sheet: Mp C6F
ESD	ESD*0.001		Biovolume
1856.24	1.85624			3.34891
1718.36	1.71836			2.65671
1940.02	1.94002			3.82309
1739.68	1.73968			2.75683
1816.87	1.81687			3.14031
1668.42	1.66842			2.43174
1830.09	1.83009			3.20935
1788.35	1.78835			2.99474
1692.78	1.69278			2.53979
1899.46	1.89946			3.58828
1408.95	1.40895			1.4645
1731.47	1.73147			2.71795
1743.33	1.74333			2.77419
1655.51	1.65551			2.37571
1710.59	1.71059			2.6208
1695.56	1.69556			2.55232
1749.09	1.74909			2.80177
1658.01	1.65801			2.38647
1778	1.778			2.94301
1637.41	1.63741			2.29862
1794.96	1.79496			3.02805
1460.93	1.46093			1.63264
1710.42	1.71042			2.62003
1572.99	1.57299			2.03789
1884.19	1.88419			3.50246
Mean
1725.67	1.72567			2.72985
std
121.141	0.121141			0.544869

## Sheet: Mp C6M
ESD	ESD*0.001		Biovolume
1223.23	1.22323			0.958337
1290.62	1.29062			1.12563
1248.33	1.24833			1.01855
1087.64	1.08764			0.673683
1125.59	1.12559			0.746696
1212.8	1.2128			0.934053
1109.64	1.10964			0.7154
1140.82	1.14082			0.777412
1118.86	1.11886			0.733372
1081.72	1.08172			0.662748
1196.88	1.19688			0.897751
1136.75	1.13675			0.769122
1065.92	1.06592			0.634122
1153.13	1.15313			0.80285
1137.44	1.13744			0.770523
1112.08	1.11208			0.720128
1094.44	1.09444			0.686392
1167.51	1.16751			0.833262
1177.67	1.17767			0.855195
1131.28	1.13128			0.758071
1114.26	1.11426			0.724367
1083.77	1.08377			0.666508
1158.13	1.15813			0.813334
1079.61	1.07961			0.658875
1217.38	1.21738			0.944669
1143.57	1.14357			0.783042
1215.57	1.21557			0.940445
1219.72	1.21972			0.950128
1216.09	1.21609			0.94167
1152.39	1.15239			0.8013
990.251	0.990251			0.508434
1108.61	1.10861			0.713412
1096.46	1.09646			0.690196
Mean
1145.7	1.1457			0.794233
std
61.4041	0.0614041			0.128078

[truncated: 12 more sheets: Ma C6F, Mc C6F, Mo C6F, Eb C1, Eb C2, Eb C3, Eb C4F, Eb C4M, Eb C5F, Eb C5M, Eb C6F, Eb C6M]
